# Supplementary material for: Prevalence, causes and impact of TP53-loss phenocopying events in human tumors
Source: BMC Biol. 2023 Apr 24;21:92. doi: 10.1186/s12915-023-01595-1 (PMC10127307; doi:10.1186/s12915-023-01595-1)
Supplement: Supplementary file 3 — Additional file 3: Supplementary Data 1. TCGA TP53 Phenocopy scores. Supplementary Data 2. Gene coefficients. Supplementary Data 3. PCAWG TP53 Phenocopy scores. Supplementary Data 4. Prioritization scores. Supplementary Data 5. USP28/ATM fitness effect. Supplementary Data 6. Cell lines TP53 Phenocopy score. [file 12915_2023_1595_MOESM3_ESM.xlsx]

## Sheet: Readme
S.Data1	Supplementary Data 1: TCGA TP53 Phenocopy scores
		tcga_id: TCGA db ID TP53 status: mutational status of TP53 (calculated using GDSC CFE methodology, see Methods) phenocopy_score:TP53 loss phenocopy probabilities (tumor samples classifier probabilities) cancer_type: cancer type according to TCGA classification_set: labels according to classifier phenocopy score and TP53 status, samples labeled as non mutated and classified as mutated (over 0.6 tr…
S.Data2	Supplementary Data 2: Gene coefficients
		gene_id: Ensembld gene ID coefficient: gene coefficient obtained from tumor phenocopy classifier trainning
S.Data3	Supplementary Data 3: PCAWG TP53 Phenocopy scores
		sample_id: PCAWG db ID Probability: TP53 phenocopy probabilities from TCGA classifier applied to PCAWG data cancer_type: cancer type according to PCAWG/TCGA equivalent pairs tp53_effect: type of TP53 mutation ("None" represents WT TP53) classification_set: labels according to classifier phenocopy score and TP53 status, samples labeled as non mutated and classified as mutated (over 0.6 treshold) a…
S.Data4	Supplementary Data 4: Prioritization scores
		gen_name: gen symbol cancer_type: this samples result from the combination (into the "Comb_Fisherbyct" cancer type) of cancer specific prioritization scores meanXX_phenos: mean combined by cancer values of gene expresion or CNV of the phenocopies group mean_XX_0: mean combined by cancer values of gene expresion or CNV of the TP53 WT group (TP53 status=0 & phenocopy score <0.6) mean_XX_1: mean com…
S.Data5	Supplementary Data 5: USP28/ATM fitness effect
		gene: Gene symbol cell line lab: ID of the tested cell line p53: TP53 status of the tested cell line mean beta: Mean beta score of a given gene and a given cell line. Beta scores represent the effect that gene knock-out has on cell fitness. labelled: labels according to 1 Mbp neighbors criteria main gene: gene of interest for testing
S.Data6	Supplementary Data 6: cell lines TP53 Phenocopy score
		cosmic_id: COSMIC db ID TP53 status: mutational status of TP53 (calculated using GDSC CFE methodology, see Methods) phenocopy_score:CL samples probabilities from tumor classifier applied to cell lines cancer_type: cancer type according to TCGA classification_set: labels according to classifier phenocopy score and TP53 status, samples labeled as non mutated and classified as mutated (over 0.93 tre…

## Sheet: S.Data1
tcga_id	TP53_status	phenocopy_score	cancer_type	classification_set
TCGA-02-0047	0	0.750041	GBM	TP53_loss_phenocopy
TCGA-04-1348	1	0.993221	OV	TP53_mutated
TCGA-04-1357	1	0.954294	OV	TP53_mutated
TCGA-04-1362	1	0.982366	OV	TP53_mutated
TCGA-05-4244	0	0.923479	LUAD	TP53_loss_phenocopy
TCGA-05-4249	0	0.962037	LUAD	TP53_loss_phenocopy
TCGA-05-4250	0	0.960341	LUAD	TP53_loss_phenocopy
TCGA-05-4382	1	0.963898	LUAD	TP53_mutated
TCGA-05-4384	1	0.606933	LUAD	TP53_mutated
TCGA-05-4389	0	0.937193	LUAD	TP53_loss_phenocopy
TCGA-05-4390	0	0.861279	LUAD	TP53_loss_phenocopy
TCGA-05-4395	1	0.996671	LUAD	TP53_mutated
TCGA-05-4396	1	0.90056	LUAD	TP53_mutated
TCGA-05-4397	1	0.997354	LUAD	TP53_mutated
TCGA-05-4398	1	0.990562	LUAD	TP53_mutated
TCGA-05-4402	1	0.988875	LUAD	TP53_mutated
TCGA-05-4403	0	0.241922	LUAD	TP53_wildtype
TCGA-05-4405	1	0.988861	LUAD	TP53_mutated
TCGA-05-4410	1	0.989944	LUAD	TP53_mutated
TCGA-05-4415	0	0.957333	LUAD	TP53_loss_phenocopy
TCGA-05-4417	0	0.725906	LUAD	TP53_loss_phenocopy
TCGA-05-4418	0	0.436109	LUAD	TP53_wildtype
TCGA-05-4420	1	0.955136	LUAD	TP53_mutated
TCGA-05-4422	0	0.375898	LUAD	TP53_wildtype
TCGA-05-4424	1	0.993203	LUAD	TP53_mutated
TCGA-05-4425	0	0.653636	LUAD	TP53_loss_phenocopy
TCGA-05-4426	1	0.401487	LUAD	#N/A
TCGA-05-4427	1	0.994603	LUAD	TP53_mutated
TCGA-05-4430	1	0.964376	LUAD	TP53_mutated
TCGA-05-4432	1	0.996026	LUAD	TP53_mutated
TCGA-05-4433	1	0.872059	LUAD	TP53_mutated
TCGA-05-4434	0	0.668238	LUAD	TP53_loss_phenocopy
TCGA-05-5420	0	0.59474	LUAD	TP53_wildtype
TCGA-05-5423	1	0.981722	LUAD	TP53_mutated
TCGA-05-5425	1	0.972142	LUAD	TP53_mutated
TCGA-05-5428	1	0.981308	LUAD	TP53_mutated
TCGA-05-5429	0	0.218115	LUAD	TP53_wildtype
TCGA-05-5715	0	0.91374	LUAD	TP53_loss_phenocopy
TCGA-06-0157	0	0.137828	GBM	TP53_wildtype
TCGA-06-0168	0	0.340709	GBM	TP53_wildtype
TCGA-06-0174	0	0.657714	GBM	TP53_loss_phenocopy
TCGA-06-0187	0	0.655356	GBM	TP53_loss_phenocopy
TCGA-06-0645	0	0.517227	GBM	TP53_wildtype
TCGA-06-0686	0	0.886703	GBM	TP53_loss_phenocopy
TCGA-06-0750	0	0.188358	GBM	TP53_wildtype
TCGA-06-1804	0	0.654398	GBM	TP53_loss_phenocopy
TCGA-06-2557	0	0.378319	GBM	TP53_wildtype
TCGA-06-2561	0	0.186798	GBM	TP53_wildtype
TCGA-06-5411	0	0.727981	GBM	TP53_loss_phenocopy
TCGA-06-5415	0	0.401893	GBM	TP53_wildtype
TCGA-06-5856	0	0.409753	GBM	TP53_wildtype
TCGA-08-0386	0	0.967888	GBM	TP53_loss_phenocopy
TCGA-09-0364	1	0.989012	OV	TP53_mutated
TCGA-09-0369	1	0.975402	OV	TP53_mutated
TCGA-09-1670	1	0.990807	OV	TP53_mutated
TCGA-09-1673	1	0.99123	OV	TP53_mutated
TCGA-09-1674	1	0.998886	OV	TP53_mutated
TCGA-09-2044	0	0.994762	OV	TP53_loss_phenocopy
TCGA-09-2045	1	0.986465	OV	TP53_mutated
TCGA-09-2051	1	0.99941	OV	TP53_mutated
TCGA-09-2056	0	0.458929	OV	TP53_wildtype
TCGA-10-0928	0	0.905721	OV	TP53_loss_phenocopy
TCGA-12-0616	0	0.342976	GBM	TP53_wildtype
TCGA-12-0821	0	0.687084	GBM	TP53_loss_phenocopy
TCGA-12-3653	0	0.306669	GBM	TP53_wildtype
TCGA-13-0800	1	0.991335	OV	TP53_mutated
TCGA-13-0890	1	0.99762	OV	TP53_mutated
TCGA-13-0893	1	0.983536	OV	TP53_mutated
TCGA-13-0897	1	0.984589	OV	TP53_mutated
TCGA-13-0899	1	0.982213	OV	TP53_mutated
TCGA-13-0913	1	0.992248	OV	TP53_mutated
TCGA-13-0916	1	0.978818	OV	TP53_mutated
TCGA-13-0920	1	0.989872	OV	TP53_mutated
TCGA-13-1403	1	0.997755	OV	TP53_mutated
TCGA-13-1405	1	0.990439	OV	TP53_mutated
TCGA-13-1411	1	0.973025	OV	TP53_mutated
TCGA-13-1481	1	0.980926	OV	TP53_mutated
TCGA-13-1489	1	0.982511	OV	TP53_mutated
TCGA-13-1497	1	0.929593	OV	TP53_mutated
TCGA-13-1498	1	0.987368	OV	TP53_mutated
TCGA-13-1505	1	0.946793	OV	TP53_mutated
TCGA-13-1506	1	0.993962	OV	TP53_mutated
TCGA-13-1507	1	0.956406	OV	TP53_mutated
TCGA-13-1511	1	0.957401	OV	TP53_mutated
TCGA-13-1512	1	0.998353	OV	TP53_mutated
TCGA-13-2060	1	0.996366	OV	TP53_mutated
TCGA-13-A5FT	1	0.987912	OV	TP53_mutated
TCGA-14-0787	0	0.384035	GBM	TP53_wildtype
TCGA-14-0790	0	0.217654	GBM	TP53_wildtype
TCGA-14-1823	0	0.559764	GBM	TP53_wildtype
TCGA-14-2554	0	0.597603	GBM	TP53_wildtype
TCGA-15-0742	0	0.417607	GBM	TP53_wildtype
TCGA-18-3406	1	0.875245	LUSC	TP53_mutated
TCGA-18-3407	1	0.935903	LUSC	TP53_mutated
TCGA-18-3408	1	0.989755	LUSC	TP53_mutated
TCGA-18-3409	1	0.70542	LUSC	TP53_mutated
TCGA-18-3410	1	0.337444	LUSC	#N/A
TCGA-18-3411	1	0.989518	LUSC	TP53_mutated
TCGA-18-3412	1	0.995542	LUSC	TP53_mutated
TCGA-18-3414	1	0.984103	LUSC	TP53_mutated
TCGA-18-3415	1	0.974946	LUSC	TP53_mutated
TCGA-18-3416	1	0.963198	LUSC	TP53_mutated
TCGA-18-3417	0	0.95232	LUSC	TP53_loss_phenocopy
TCGA-18-3421	1	0.913586	LUSC	TP53_mutated
TCGA-18-4083	1	0.717428	LUSC	TP53_mutated
TCGA-18-4721	1	0.993484	LUSC	TP53_mutated
TCGA-18-5592	1	0.996198	LUSC	TP53_mutated
TCGA-18-5595	0	0.18079	LUSC	TP53_wildtype
TCGA-19-0957	0	0.967851	GBM	TP53_loss_phenocopy
TCGA-19-2619	0	0.373759	GBM	TP53_wildtype
TCGA-19-2624	0	0.657191	GBM	TP53_loss_phenocopy
TCGA-20-1682	1	0.996603	OV	TP53_mutated
TCGA-20-1683	1	0.990472	OV	TP53_mutated
TCGA-20-1684	1	0.99456	OV	TP53_mutated
TCGA-20-1685	1	0.971601	OV	TP53_mutated
TCGA-20-1687	1	0.946786	OV	TP53_mutated
TCGA-21-1070	1	0.809764	LUSC	TP53_mutated
TCGA-21-1071	0	0.994548	LUSC	TP53_loss_phenocopy
TCGA-21-1075	1	0.995141	LUSC	TP53_mutated
TCGA-21-1076	1	0.823966	LUSC	TP53_mutated
TCGA-21-1077	0	0.991824	LUSC	TP53_loss_phenocopy
TCGA-21-1078	0	0.249663	LUSC	TP53_wildtype
TCGA-21-1079	1	0.811513	LUSC	TP53_mutated
TCGA-21-1080	1	0.997918	LUSC	TP53_mutated
TCGA-21-1081	0	0.971269	LUSC	TP53_loss_phenocopy
TCGA-21-1082	1	0.937666	LUSC	TP53_mutated
TCGA-21-1083	1	0.955195	LUSC	TP53_mutated
TCGA-21-5782	1	0.949249	LUSC	TP53_mutated
TCGA-21-5783	1	0.978419	LUSC	TP53_mutated
TCGA-21-5784	1	0.705448	LUSC	TP53_mutated
TCGA-21-5786	1	0.941054	LUSC	TP53_mutated
TCGA-21-5787	1	0.918653	LUSC	TP53_mutated
TCGA-21-A5DI	0	0.979055	LUSC	TP53_loss_phenocopy
TCGA-22-0940	1	0.861333	LUSC	TP53_mutated
TCGA-22-0944	1	0.981903	LUSC	TP53_mutated
TCGA-22-1000	1	0.724246	LUSC	TP53_mutated
TCGA-22-1002	1	0.934228	LUSC	TP53_mutated
TCGA-22-1005	0	0.2745	LUSC	TP53_wildtype
TCGA-22-1011	1	0.729283	LUSC	TP53_mutated
TCGA-22-1012	1	0.996301	LUSC	TP53_mutated
TCGA-22-1016	1	0.937856	LUSC	TP53_mutated
TCGA-22-4591	0	0.998666	LUSC	TP53_loss_phenocopy
TCGA-22-4593	1	0.39242	LUSC	#N/A
TCGA-22-4594	1	0.981575	LUSC	TP53_mutated
TCGA-22-4595	1	0.946919	LUSC	TP53_mutated
TCGA-22-4596	0	0.581007	LUSC	TP53_wildtype
TCGA-22-4599	1	0.998098	LUSC	TP53_mutated
TCGA-22-4601	1	0.948839	LUSC	TP53_mutated
TCGA-22-4604	1	0.870509	LUSC	TP53_mutated
TCGA-22-4605	1	0.966371	LUSC	TP53_mutated
TCGA-22-4607	1	0.975312	LUSC	TP53_mutated
TCGA-22-4609	1	0.924493	LUSC	TP53_mutated
TCGA-22-4613	1	0.998704	LUSC	TP53_mutated
TCGA-22-5471	1	0.975586	LUSC	TP53_mutated
TCGA-22-5472	1	0.866068	LUSC	TP53_mutated
TCGA-22-5473	1	0.983395	LUSC	TP53_mutated
TCGA-22-5474	1	0.987303	LUSC	TP53_mutated
TCGA-22-5477	1	0.995331	LUSC	TP53_mutated
TCGA-22-5478	1	0.828896	LUSC	TP53_mutated
TCGA-22-5479	1	0.997496	LUSC	TP53_mutated
TCGA-22-5480	1	0.957459	LUSC	TP53_mutated
TCGA-22-5481	1	0.540178	LUSC	#N/A
TCGA-22-5482	1	0.503178	LUSC	#N/A
TCGA-22-5483	1	0.608403	LUSC	TP53_mutated
TCGA-22-5485	1	0.994431	LUSC	TP53_mutated
TCGA-22-5489	1	0.468785	LUSC	#N/A
TCGA-22-5491	1	0.967907	LUSC	TP53_mutated
TCGA-22-5492	1	0.952709	LUSC	TP53_mutated
TCGA-22-A5C4	1	0.974705	LUSC	TP53_mutated
TCGA-23-1027	1	0.982553	OV	TP53_mutated
TCGA-23-1029	1	0.973832	OV	TP53_mutated
TCGA-23-1111	1	0.972009	OV	TP53_mutated
TCGA-23-1114	1	0.994543	OV	TP53_mutated
TCGA-23-1122	1	0.99153	OV	TP53_mutated
TCGA-23-1123	1	0.997091	OV	TP53_mutated
TCGA-23-1809	1	0.928501	OV	TP53_mutated
TCGA-23-2077	1	0.995639	OV	TP53_mutated
TCGA-23-2078	1	0.885819	OV	TP53_mutated
TCGA-23-2081	0	0.983039	OV	TP53_loss_phenocopy
TCGA-23-2084	1	0.981966	OV	TP53_mutated
TCGA-24-1103	1	0.988613	OV	TP53_mutated
TCGA-24-1413	1	0.981128	OV	TP53_mutated
TCGA-24-1416	1	0.996296	OV	TP53_mutated
TCGA-24-1417	1	0.995229	OV	TP53_mutated
TCGA-24-1418	1	0.993662	OV	TP53_mutated
TCGA-24-1419	1	0.980767	OV	TP53_mutated
TCGA-24-1423	1	0.949827	OV	TP53_mutated
TCGA-24-1424	1	0.999395	OV	TP53_mutated
TCGA-24-1425	1	0.957401	OV	TP53_mutated
TCGA-24-1427	1	0.974608	OV	TP53_mutated
TCGA-24-1428	1	0.994464	OV	TP53_mutated
TCGA-24-1430	0	0.977988	OV	TP53_loss_phenocopy
TCGA-24-1434	1	0.966516	OV	TP53_mutated
TCGA-24-1435	1	0.932447	OV	TP53_mutated
TCGA-24-1436	1	0.998692	OV	TP53_mutated
TCGA-24-1463	1	0.983956	OV	TP53_mutated
TCGA-24-1467	1	0.925508	OV	TP53_mutated
TCGA-24-1469	1	0.997246	OV	TP53_mutated
TCGA-24-1474	1	0.963043	OV	TP53_mutated
TCGA-24-1550	1	0.99266	OV	TP53_mutated
TCGA-24-1551	1	0.89057	OV	TP53_mutated
TCGA-24-1552	1	0.999184	OV	TP53_mutated
TCGA-24-1562	1	0.971212	OV	TP53_mutated
TCGA-24-1564	1	0.975506	OV	TP53_mutated
TCGA-24-1603	1	0.985968	OV	TP53_mutated
TCGA-24-1616	1	0.997019	OV	TP53_mutated
TCGA-24-1842	1	0.987697	OV	TP53_mutated
TCGA-24-1843	1	0.990641	OV	TP53_mutated
TCGA-24-1844	1	0.974479	OV	TP53_mutated
TCGA-24-1846	1	0.979126	OV	TP53_mutated
TCGA-24-1847	1	0.968724	OV	TP53_mutated
TCGA-24-1849	1	0.87042	OV	TP53_mutated
TCGA-24-1850	1	0.999016	OV	TP53_mutated
TCGA-24-2019	1	0.98247	OV	TP53_mutated
TCGA-24-2024	1	0.761002	OV	TP53_mutated
TCGA-24-2033	1	0.981551	OV	TP53_mutated
TCGA-24-2035	1	0.899559	OV	TP53_mutated
TCGA-24-2036	1	0.954762	OV	TP53_mutated
TCGA-24-2038	0	0.276786	OV	TP53_wildtype
TCGA-24-2254	1	0.792998	OV	TP53_mutated
TCGA-24-2261	1	0.984165	OV	TP53_mutated
TCGA-24-2262	1	0.94884	OV	TP53_mutated
TCGA-24-2267	1	0.984408	OV	TP53_mutated
TCGA-24-2271	1	0.997211	OV	TP53_mutated
TCGA-24-2281	1	0.990765	OV	TP53_mutated
TCGA-24-2288	1	0.997097	OV	TP53_mutated
TCGA-24-2289	1	0.997845	OV	TP53_mutated
TCGA-24-2290	1	0.998319	OV	TP53_mutated
TCGA-24-2293	1	0.987616	OV	TP53_mutated
TCGA-24-2298	1	0.998612	OV	TP53_mutated
TCGA-25-1312	1	0.992981	OV	TP53_mutated
TCGA-25-1313	1	0.968976	OV	TP53_mutated
TCGA-25-1314	1	0.994821	OV	TP53_mutated
TCGA-25-1315	1	0.995514	OV	TP53_mutated
TCGA-25-1316	0	0.9742	OV	TP53_loss_phenocopy
TCGA-25-1319	1	0.990754	OV	TP53_mutated
TCGA-25-1320	1	0.998213	OV	TP53_mutated
TCGA-25-1323	1	0.998265	OV	TP53_mutated
TCGA-25-1326	1	0.994128	OV	TP53_mutated
TCGA-25-1328	0	0.0331879	OV	TP53_wildtype
TCGA-25-1329	1	0.986717	OV	TP53_mutated
TCGA-25-2042	0	0.932319	OV	TP53_loss_phenocopy
TCGA-25-2391	1	0.960134	OV	TP53_mutated
TCGA-25-2392	1	0.988071	OV	TP53_mutated
TCGA-25-2393	1	0.991635	OV	TP53_mutated
TCGA-25-2396	1	0.992461	OV	TP53_mutated
TCGA-25-2397	1	0.97923	OV	TP53_mutated
TCGA-25-2398	0	0.991693	OV	TP53_loss_phenocopy
TCGA-25-2399	1	0.944552	OV	TP53_mutated
TCGA-25-2400	1	0.996954	OV	TP53_mutated
TCGA-25-2401	1	0.976321	OV	TP53_mutated
TCGA-25-2404	1	0.994584	OV	TP53_mutated
TCGA-25-2409	1	0.952532	OV	TP53_mutated
TCGA-26-5132	0	0.429877	GBM	TP53_wildtype
TCGA-26-5135	0	0.232307	GBM	TP53_wildtype
TCGA-27-1834	0	0.760165	GBM	TP53_loss_phenocopy
TCGA-27-2524	0	0.446633	GBM	TP53_wildtype
TCGA-27-2526	0	0.738166	GBM	TP53_loss_phenocopy
TCGA-27-2528	0	0.210044	GBM	TP53_wildtype
TCGA-28-5215	0	0.948084	GBM	TP53_loss_phenocopy
TCGA-28-5218	0	0.604894	GBM	TP53_loss_phenocopy
TCGA-28-5220	0	0.538758	GBM	TP53_wildtype
TCGA-29-1688	1	0.998712	OV	TP53_mutated
TCGA-29-1691	1	0.966488	OV	TP53_mutated
TCGA-29-1693	1	0.997993	OV	TP53_mutated
TCGA-29-1694	1	0.94978	OV	TP53_mutated
TCGA-29-1695	1	0.998703	OV	TP53_mutated
TCGA-29-1696	1	0.945573	OV	TP53_mutated
TCGA-29-1697	1	0.990866	OV	TP53_mutated
TCGA-29-1698	1	0.996241	OV	TP53_mutated
TCGA-29-1699	1	0.997916	OV	TP53_mutated
TCGA-29-1701	1	0.995447	OV	TP53_mutated
TCGA-29-1702	1	0.992138	OV	TP53_mutated
TCGA-29-1703	1	0.980354	OV	TP53_mutated
TCGA-29-1705	1	0.967531	OV	TP53_mutated
TCGA-29-1710	1	0.988057	OV	TP53_mutated
TCGA-29-1711	1	0.984227	OV	TP53_mutated
TCGA-29-1761	1	0.993709	OV	TP53_mutated
TCGA-29-1762	1	0.966636	OV	TP53_mutated
TCGA-29-1763	1	0.966209	OV	TP53_mutated
TCGA-29-1770	1	0.983694	OV	TP53_mutated
TCGA-29-1776	1	0.926306	OV	TP53_mutated
TCGA-29-1778	1	0.964002	OV	TP53_mutated
TCGA-29-1781	1	0.967438	OV	TP53_mutated
TCGA-29-1783	1	0.99641	OV	TP53_mutated
TCGA-29-1784	1	0.96432	OV	TP53_mutated
TCGA-29-1785	1	0.952013	OV	TP53_mutated
TCGA-29-2427	1	0.921174	OV	TP53_mutated
TCGA-29-A5NZ	1	0.99897	OV	TP53_mutated
TCGA-2E-A9G8	1	0.983337	UCEC	TP53_mutated
TCGA-2F-A9KO	0	0.896479	BLCA	TP53_loss_phenocopy
TCGA-2F-A9KP	1	0.853416	BLCA	TP53_mutated
TCGA-2F-A9KQ	0	0.00830885	BLCA	TP53_wildtype
TCGA-2F-A9KR	0	0.574303	BLCA	TP53_wildtype
TCGA-2F-A9KT	0	0.310098	BLCA	TP53_wildtype
TCGA-2F-A9KW	0	0.311459	BLCA	TP53_wildtype
TCGA-2H-A9GF	1	0.96628	ESCA	TP53_mutated
TCGA-2H-A9GH	1	0.956848	ESCA	TP53_mutated
TCGA-2H-A9GI	0	0.820062	ESCA	TP53_loss_phenocopy
TCGA-2H-A9GJ	1	0.883884	ESCA	TP53_mutated
TCGA-2H-A9GK	1	0.707846	ESCA	TP53_mutated
TCGA-2H-A9GL	1	0.732357	ESCA	TP53_mutated
TCGA-2H-A9GM	1	0.994405	ESCA	TP53_mutated
TCGA-2H-A9GN	1	0.942963	ESCA	TP53_mutated
TCGA-2H-A9GO	1	0.981612	ESCA	TP53_mutated
TCGA-2H-A9GQ	1	0.980118	ESCA	TP53_mutated
TCGA-2H-A9GR	1	0.949041	ESCA	TP53_mutated
TCGA-2J-AAB1	0	0.317103	PAAD	TP53_wildtype
TCGA-2J-AAB4	1	0.947171	PAAD	TP53_mutated
TCGA-2J-AAB6	1	0.978908	PAAD	TP53_mutated
TCGA-2J-AAB8	1	0.921578	PAAD	TP53_mutated
TCGA-2J-AAB9	1	0.74314	PAAD	TP53_mutated
TCGA-2J-AABA	0	0.060555	PAAD	TP53_wildtype
TCGA-2J-AABE	0	0.563245	PAAD	TP53_wildtype
TCGA-2J-AABF	1	0.87432	PAAD	TP53_mutated
TCGA-2J-AABH	1	0.978356	PAAD	TP53_mutated
TCGA-2J-AABI	1	0.748126	PAAD	TP53_mutated
TCGA-2J-AABK	1	0.686858	PAAD	TP53_mutated
TCGA-2J-AABO	1	0.932621	PAAD	TP53_mutated
TCGA-2J-AABP	1	0.696969	PAAD	TP53_mutated
TCGA-2J-AABR	0	0.437884	PAAD	TP53_wildtype
TCGA-2J-AABT	1	0.751774	PAAD	TP53_mutated
TCGA-2J-AABU	1	0.755752	PAAD	TP53_mutated
TCGA-2J-AABV	0	0.494783	PAAD	TP53_wildtype
TCGA-2L-AAQA	1	0.937627	PAAD	TP53_mutated
TCGA-2L-AAQE	1	0.782623	PAAD	TP53_mutated
TCGA-2L-AAQI	1	0.600654	PAAD	TP53_mutated
TCGA-2L-AAQJ	1	0.652409	PAAD	TP53_mutated
TCGA-2L-AAQL	1	0.771778	PAAD	TP53_mutated
TCGA-2L-AAQM	0	0.351575	PAAD	TP53_wildtype
TCGA-2V-A95S	0	0.783062	LIHC	TP53_loss_phenocopy
TCGA-2W-A8YY	1	0.909139	CESC	TP53_mutated
TCGA-2Y-A9GS	1	0.942815	LIHC	TP53_mutated
TCGA-2Y-A9GT	0	0.3904	LIHC	TP53_wildtype
TCGA-2Y-A9GU	0	0.488219	LIHC	TP53_wildtype
TCGA-2Y-A9GV	0	0.366834	LIHC	TP53_wildtype
TCGA-2Y-A9GW	0	0.616069	LIHC	TP53_loss_phenocopy
TCGA-2Y-A9GX	0	0.233933	LIHC	TP53_wildtype
TCGA-2Y-A9GY	1	0.83884	LIHC	TP53_mutated
TCGA-2Y-A9GZ	0	0.0884319	LIHC	TP53_wildtype
TCGA-2Y-A9H0	0	0.726355	LIHC	TP53_loss_phenocopy
TCGA-2Y-A9H1	0	0.319512	LIHC	TP53_wildtype
TCGA-2Y-A9H2	0	0.413999	LIHC	TP53_wildtype
TCGA-2Y-A9H3	0	0.0447081	LIHC	TP53_wildtype
TCGA-2Y-A9H4	1	0.696691	LIHC	TP53_mutated
TCGA-2Y-A9H5	0	0.553034	LIHC	TP53_wildtype
TCGA-2Y-A9H6	0	0.141341	LIHC	TP53_wildtype
TCGA-2Y-A9H7	0	0.594619	LIHC	TP53_wildtype
TCGA-2Y-A9H8	1	0.986771	LIHC	TP53_mutated
TCGA-2Y-A9H9	0	0.872276	LIHC	TP53_loss_phenocopy
TCGA-2Y-A9HA	1	0.990639	LIHC	TP53_mutated
TCGA-2Y-A9HB	0	0.475153	LIHC	TP53_wildtype
TCGA-30-1718	1	0.98452	OV	TP53_mutated
TCGA-30-1855	1	0.997285	OV	TP53_mutated
TCGA-30-1857	1	0.928804	OV	TP53_mutated
TCGA-30-1862	1	0.991273	OV	TP53_mutated
TCGA-30-1891	1	0.928523	OV	TP53_mutated
TCGA-31-1950	1	0.998761	OV	TP53_mutated
TCGA-31-1953	1	0.96819	OV	TP53_mutated
TCGA-31-1959	1	0.960138	OV	TP53_mutated
TCGA-32-2615	0	0.654831	GBM	TP53_loss_phenocopy
TCGA-32-2632	0	0.0222686	GBM	TP53_wildtype
TCGA-32-4213	0	0.0600949	GBM	TP53_wildtype
TCGA-32-5222	0	0.144998	GBM	TP53_wildtype
TCGA-33-4532	1	0.996889	LUSC	TP53_mutated
TCGA-33-4533	1	0.998133	LUSC	TP53_mutated
TCGA-33-4538	1	0.96858	LUSC	TP53_mutated
TCGA-33-4547	1	0.84905	LUSC	TP53_mutated
TCGA-33-4566	1	0.968079	LUSC	TP53_mutated
TCGA-33-4582	1	0.990482	LUSC	TP53_mutated
TCGA-33-4583	1	0.981646	LUSC	TP53_mutated
TCGA-33-4586	1	0.998848	LUSC	TP53_mutated
TCGA-33-4587	1	0.552378	LUSC	#N/A
TCGA-33-4589	0	0.729118	LUSC	TP53_loss_phenocopy
TCGA-33-6737	1	0.957808	LUSC	TP53_mutated
TCGA-33-6738	0	0.97105	LUSC	TP53_loss_phenocopy
TCGA-33-A4WN	1	0.995245	LUSC	TP53_mutated
TCGA-33-A5GW	1	0.984759	LUSC	TP53_mutated
TCGA-33-AAS8	1	0.994236	LUSC	TP53_mutated
TCGA-33-AASB	1	0.994036	LUSC	TP53_mutated
TCGA-33-AASD	0	0.96632	LUSC	TP53_loss_phenocopy
TCGA-33-AASI	1	0.9293	LUSC	TP53_mutated
TCGA-33-AASJ	1	0.974965	LUSC	TP53_mutated
TCGA-33-AASL	1	0.992184	LUSC	TP53_mutated
TCGA-34-2596	1	0.98718	LUSC	TP53_mutated
TCGA-34-2600	1	0.856307	LUSC	TP53_mutated
TCGA-34-2608	1	0.913123	LUSC	TP53_mutated
TCGA-34-5231	0	0.982331	LUSC	TP53_loss_phenocopy
TCGA-34-5232	1	0.824946	LUSC	TP53_mutated
TCGA-34-5234	0	0.583575	LUSC	TP53_wildtype
TCGA-34-5236	1	0.994958	LUSC	TP53_mutated
TCGA-34-5239	1	0.913408	LUSC	TP53_mutated
TCGA-34-5240	1	0.984743	LUSC	TP53_mutated
TCGA-34-5241	1	0.910828	LUSC	TP53_mutated
TCGA-34-5927	1	0.997536	LUSC	TP53_mutated
TCGA-34-5928	1	0.986917	LUSC	TP53_mutated
TCGA-34-5929	1	0.98758	LUSC	TP53_mutated
TCGA-34-7107	1	0.205217	LUSC	#N/A
TCGA-34-8454	1	0.528783	LUSC	#N/A
TCGA-34-8455	1	0.874183	LUSC	TP53_mutated
TCGA-34-8456	0	0.994492	LUSC	TP53_loss_phenocopy
TCGA-34-A5IX	1	0.92857	LUSC	TP53_mutated
TCGA-35-3615	0	0.454519	LUAD	TP53_wildtype
TCGA-35-4122	1	0.944009	LUAD	TP53_mutated
TCGA-35-4123	1	0.981744	LUAD	TP53_mutated
TCGA-35-5375	1	0.968717	LUAD	TP53_mutated
TCGA-37-3783	1	0.865428	LUSC	TP53_mutated
TCGA-37-3789	1	0.948987	LUSC	TP53_mutated
TCGA-37-3792	1	0.91746	LUSC	TP53_mutated
TCGA-37-4129	0	0.578552	LUSC	TP53_wildtype
TCGA-37-4130	1	0.710803	LUSC	TP53_mutated
TCGA-37-4132	1	0.93618	LUSC	TP53_mutated
TCGA-37-4133	1	0.996336	LUSC	TP53_mutated
TCGA-37-4135	1	0.983902	LUSC	TP53_mutated
TCGA-37-4141	1	0.997216	LUSC	TP53_mutated
TCGA-37-5819	1	0.996445	LUSC	TP53_mutated
TCGA-37-A5EL	1	0.9937	LUSC	TP53_mutated
TCGA-37-A5EM	1	0.988117	LUSC	TP53_mutated
TCGA-37-A5EN	1	0.996052	LUSC	TP53_mutated
TCGA-38-4625	0	0.987357	LUAD	TP53_loss_phenocopy
TCGA-38-4626	0	0.541287	LUAD	TP53_wildtype
TCGA-38-4627	0	0.703202	LUAD	TP53_loss_phenocopy
TCGA-38-4628	0	0.869261	LUAD	TP53_loss_phenocopy
TCGA-38-4629	1	0.962568	LUAD	TP53_mutated
TCGA-38-4630	1	0.996249	LUAD	TP53_mutated
TCGA-38-4631	0	0.891223	LUAD	TP53_loss_phenocopy
TCGA-38-4632	1	0.996699	LUAD	TP53_mutated
TCGA-38-6178	1	0.959298	LUAD	TP53_mutated
TCGA-38-7271	0	0.535836	LUAD	TP53_wildtype
TCGA-38-A44F	0	0.0499416	LUAD	TP53_wildtype
TCGA-39-5011	1	0.9443	LUSC	TP53_mutated
TCGA-39-5016	1	0.993673	LUSC	TP53_mutated
TCGA-39-5019	1	0.9833	LUSC	TP53_mutated
TCGA-39-5021	1	0.986611	LUSC	TP53_mutated
TCGA-39-5022	1	0.903267	LUSC	TP53_mutated
TCGA-39-5024	1	0.95158	LUSC	TP53_mutated
TCGA-39-5028	1	0.426208	LUSC	#N/A
TCGA-39-5029	1	0.908736	LUSC	TP53_mutated
TCGA-39-5030	0	0.842717	LUSC	TP53_loss_phenocopy
TCGA-39-5031	1	0.879141	LUSC	TP53_mutated
TCGA-39-5034	1	0.916244	LUSC	TP53_mutated
TCGA-39-5035	1	0.981224	LUSC	TP53_mutated
TCGA-39-5036	1	0.972545	LUSC	TP53_mutated
TCGA-39-5037	1	0.943033	LUSC	TP53_mutated
TCGA-39-5039	0	0.859929	LUSC	TP53_loss_phenocopy
TCGA-39-5040	0	0.549281	LUSC	TP53_wildtype
TCGA-3A-A9I5	0	0.723827	PAAD	TP53_loss_phenocopy
TCGA-3A-A9I7	0	0.50685	PAAD	TP53_wildtype
TCGA-3A-A9I9	1	0.752903	PAAD	TP53_mutated
TCGA-3A-A9IB	1	0.785073	PAAD	TP53_mutated
TCGA-3A-A9IC	1	0.909063	PAAD	TP53_mutated
TCGA-3A-A9IH	1	0.918443	PAAD	TP53_mutated
TCGA-3A-A9IJ	0	0.908376	PAAD	TP53_loss_phenocopy
TCGA-3A-A9IL	0	0.114313	PAAD	TP53_wildtype
TCGA-3A-A9IN	0	0.277426	PAAD	TP53_wildtype
TCGA-3A-A9IO	0	0.0710681	PAAD	TP53_wildtype
TCGA-3A-A9IR	0	0.00347116	PAAD	TP53_wildtype
TCGA-3A-A9IS	0	0.042516	PAAD	TP53_wildtype
TCGA-3A-A9IU	0	0.911862	PAAD	TP53_loss_phenocopy
TCGA-3A-A9IV	0	0.269037	PAAD	TP53_wildtype
TCGA-3A-A9IX	1	0.352549	PAAD	#N/A
TCGA-3A-A9IZ	1	0.968927	PAAD	TP53_mutated
TCGA-3A-A9J0	1	0.822303	PAAD	TP53_mutated
TCGA-3C-AAAU	0	0.758	BRCA	TP53_loss_phenocopy
TCGA-3C-AALI	1	0.829152	BRCA	TP53_mutated
TCGA-3C-AALJ	0	0.49021	BRCA	TP53_wildtype
TCGA-3C-AALK	0	0.498393	BRCA	TP53_wildtype
TCGA-3E-AAAY	1	0.707425	PAAD	TP53_mutated
TCGA-3E-AAAZ	0	0.470298	PAAD	TP53_wildtype
TCGA-3H-AB3K	0	0.0438634	MESO	TP53_wildtype
TCGA-3H-AB3L	1	0.872339	MESO	TP53_mutated
TCGA-3H-AB3M	0	0.534583	MESO	TP53_wildtype
TCGA-3H-AB3O	0	0.133918	MESO	TP53_wildtype
TCGA-3H-AB3S	0	0.0599463	MESO	TP53_wildtype
TCGA-3H-AB3T	1	0.850731	MESO	TP53_mutated
TCGA-3H-AB3U	0	0.279158	MESO	TP53_wildtype
TCGA-3H-AB3X	0	0.637245	MESO	TP53_loss_phenocopy
TCGA-3K-AAZ8	0	0.745913	LIHC	TP53_loss_phenocopy
TCGA-3L-AA1B	0	0.0554397	CRAD	TP53_wildtype
TCGA-3M-AB46	1	0.980884	STAD	TP53_mutated
TCGA-3M-AB47	0	0.0686209	STAD	TP53_wildtype
TCGA-3N-A9WB	0	0.731014	SKCM	TP53_loss_phenocopy
TCGA-3N-A9WC	0	0.833457	SKCM	TP53_loss_phenocopy
TCGA-3N-A9WD	1	0.837464	SKCM	TP53_mutated
TCGA-3P-A9WA	1	0.955444	OV	TP53_mutated
TCGA-3U-A98D	0	0.359478	MESO	TP53_wildtype
TCGA-3U-A98E	1	0.236817	MESO	#N/A
TCGA-3U-A98F	0	0.425526	MESO	TP53_wildtype
TCGA-3U-A98G	0	0.0544723	MESO	TP53_wildtype
TCGA-3U-A98H	0	0.0150256	MESO	TP53_wildtype
TCGA-3U-A98I	1	0.887201	MESO	TP53_mutated
TCGA-3U-A98J	0	0.481587	MESO	TP53_wildtype
TCGA-3Z-A93Z	0	0.0191853	KIRC	TP53_wildtype
TCGA-41-2571	0	0.524573	GBM	TP53_wildtype
TCGA-41-3915	0	0.907686	GBM	TP53_loss_phenocopy
TCGA-41-4097	0	0.138632	GBM	TP53_wildtype
TCGA-43-2576	1	0.939779	LUSC	TP53_mutated
TCGA-43-2578	0	0.996628	LUSC	TP53_loss_phenocopy
TCGA-43-2581	1	0.96454	LUSC	TP53_mutated
TCGA-43-3394	1	0.992589	LUSC	TP53_mutated
TCGA-43-3920	1	0.945265	LUSC	TP53_mutated
TCGA-43-5668	1	0.983542	LUSC	TP53_mutated
TCGA-43-5670	1	0.205046	LUSC	#N/A
TCGA-43-6143	1	0.924581	LUSC	TP53_mutated
TCGA-43-6647	1	0.79793	LUSC	TP53_mutated
TCGA-43-6770	1	0.996967	LUSC	TP53_mutated
TCGA-43-6771	0	0.205633	LUSC	TP53_wildtype
TCGA-43-6773	1	0.489422	LUSC	#N/A
TCGA-43-7656	1	0.987221	LUSC	TP53_mutated
TCGA-43-7657	0	0.953384	LUSC	TP53_loss_phenocopy
TCGA-43-7658	1	0.736054	LUSC	TP53_mutated
TCGA-43-8115	1	0.834614	LUSC	TP53_mutated
TCGA-43-8116	1	0.856471	LUSC	TP53_mutated
TCGA-43-8118	1	0.637967	LUSC	TP53_mutated
TCGA-43-A474	1	0.976524	LUSC	TP53_mutated
TCGA-43-A475	1	0.936278	LUSC	TP53_mutated
TCGA-43-A56U	0	0.236351	LUSC	TP53_wildtype
TCGA-43-A56V	1	0.980919	LUSC	TP53_mutated
TCGA-44-2655	0	0.269092	LUAD	TP53_wildtype
TCGA-44-2656	1	0.990971	LUAD	TP53_mutated
TCGA-44-2657	0	0.90214	LUAD	TP53_loss_phenocopy
TCGA-44-2659	1	0.980028	LUAD	TP53_mutated
TCGA-44-2661	0	0.633643	LUAD	TP53_loss_phenocopy
TCGA-44-2662	1	0.83019	LUAD	TP53_mutated
TCGA-44-2665	0	0.649768	LUAD	TP53_loss_phenocopy
TCGA-44-2666	0	0.0592529	LUAD	TP53_wildtype
TCGA-44-2668	1	0.991373	LUAD	TP53_mutated
TCGA-44-3396	1	0.86991	LUAD	TP53_mutated
TCGA-44-3398	0	0.339239	LUAD	TP53_wildtype
TCGA-44-3918	1	0.87093	LUAD	TP53_mutated
TCGA-44-3919	0	0.952198	LUAD	TP53_loss_phenocopy
TCGA-44-4112	0	0.553411	LUAD	TP53_wildtype
TCGA-44-5643	0	0.926841	LUAD	TP53_loss_phenocopy
TCGA-44-5644	1	0.987046	LUAD	TP53_mutated
TCGA-44-5645	1	0.855703	LUAD	TP53_mutated
TCGA-44-6144	1	0.775351	LUAD	TP53_mutated
TCGA-44-6145	1	0.885482	LUAD	TP53_mutated
TCGA-44-6146	0	0.933998	LUAD	TP53_loss_phenocopy
TCGA-44-6147	1	0.872748	LUAD	TP53_mutated
TCGA-44-6148	0	0.0300899	LUAD	TP53_wildtype
TCGA-44-6774	1	0.920616	LUAD	TP53_mutated
TCGA-44-6775	1	0.960395	LUAD	TP53_mutated
TCGA-44-6776	0	0.543756	LUAD	TP53_wildtype
TCGA-44-6777	1	0.930205	LUAD	TP53_mutated
TCGA-44-6778	1	0.923618	LUAD	TP53_mutated
TCGA-44-6779	1	0.949751	LUAD	TP53_mutated
TCGA-44-7659	0	0.285205	LUAD	TP53_wildtype
TCGA-44-7660	1	0.987908	LUAD	TP53_mutated
TCGA-44-7661	1	0.885836	LUAD	TP53_mutated
TCGA-44-7662	1	0.999115	LUAD	TP53_mutated
TCGA-44-7667	1	0.982057	LUAD	TP53_mutated
TCGA-44-7669	0	0.990682	LUAD	TP53_loss_phenocopy
TCGA-44-7670	1	0.991626	LUAD	TP53_mutated
TCGA-44-7671	0	0.565051	LUAD	TP53_wildtype
TCGA-44-7672	0	0.529098	LUAD	TP53_wildtype
TCGA-44-8117	1	0.991532	LUAD	TP53_mutated
TCGA-44-8119	0	0.963761	LUAD	TP53_loss_phenocopy
TCGA-44-8120	1	0.964589	LUAD	TP53_mutated
TCGA-44-A479	1	0.861243	LUAD	TP53_mutated
TCGA-44-A47A	0	0.66628	LUAD	TP53_loss_phenocopy
TCGA-44-A47B	0	0.809176	LUAD	TP53_loss_phenocopy
TCGA-44-A47G	1	0.863045	LUAD	TP53_mutated
TCGA-44-A4SS	1	0.920453	LUAD	TP53_mutated
TCGA-44-A4SU	1	0.877648	LUAD	TP53_mutated
TCGA-46-3765	1	0.9779	LUSC	TP53_mutated
TCGA-46-3767	1	0.822382	LUSC	TP53_mutated
TCGA-46-3768	1	0.995274	LUSC	TP53_mutated
TCGA-46-3769	1	0.947289	LUSC	TP53_mutated
TCGA-46-6025	1	0.972011	LUSC	TP53_mutated
TCGA-46-6026	1	0.957442	LUSC	TP53_mutated
TCGA-49-4486	0	0.217296	LUAD	TP53_wildtype
TCGA-49-4487	1	0.97539	LUAD	TP53_mutated
TCGA-49-4488	0	0.976561	LUAD	TP53_loss_phenocopy
TCGA-49-4490	1	0.747357	LUAD	TP53_mutated
TCGA-49-4494	0	0.400696	LUAD	TP53_wildtype
TCGA-49-4501	0	0.755958	LUAD	TP53_loss_phenocopy
TCGA-49-4505	1	0.966148	LUAD	TP53_mutated
TCGA-49-4506	0	0.157391	LUAD	TP53_wildtype
TCGA-49-4507	0	0.918624	LUAD	TP53_loss_phenocopy
TCGA-49-4510	0	0.76614	LUAD	TP53_loss_phenocopy
TCGA-49-4512	0	0.405019	LUAD	TP53_wildtype
TCGA-49-4514	1	0.933474	LUAD	TP53_mutated
TCGA-49-6742	0	0.853754	LUAD	TP53_loss_phenocopy
TCGA-49-6743	0	0.966409	LUAD	TP53_loss_phenocopy
TCGA-49-6744	0	0.624149	LUAD	TP53_loss_phenocopy
TCGA-49-6745	0	0.501048	LUAD	TP53_wildtype
TCGA-49-6761	0	0.65658	LUAD	TP53_loss_phenocopy
TCGA-49-6767	1	0.986233	LUAD	TP53_mutated
TCGA-49-AAQV	1	0.97029	LUAD	TP53_mutated
TCGA-49-AAR0	1	0.982637	LUAD	TP53_mutated
TCGA-49-AAR2	0	0.22017	LUAD	TP53_wildtype
TCGA-49-AAR3	1	0.895236	LUAD	TP53_mutated
TCGA-49-AAR4	1	0.907896	LUAD	TP53_mutated
TCGA-49-AAR9	1	0.992681	LUAD	TP53_mutated
TCGA-49-AARE	1	0.98818	LUAD	TP53_mutated
TCGA-49-AARN	1	0.896838	LUAD	TP53_mutated
TCGA-49-AARO	0	0.930841	LUAD	TP53_loss_phenocopy
TCGA-49-AARQ	1	0.966564	LUAD	TP53_mutated
TCGA-49-AARR	0	0.235024	LUAD	TP53_wildtype
TCGA-4B-A93V	1	0.536106	LUAD	#N/A
TCGA-4C-A93U	0	0.104751	THCA	TP53_wildtype
TCGA-4E-A92E	0	0.195555	UCEC	TP53_wildtype
TCGA-4H-AAAK	0	0.515259	BRCA	TP53_wildtype
TCGA-4J-AA1J	0	0.551638	CESC	TP53_wildtype
TCGA-4N-A93T	1	0.934496	CRAD	TP53_mutated
TCGA-4P-AA8J	1	0.795203	HNSC	TP53_mutated
TCGA-4R-AA8I	1	0.862799	LIHC	TP53_mutated
TCGA-4T-AA8H	0	0.0575051	CRAD	TP53_wildtype
TCGA-4Z-AA7M	1	0.998275	BLCA	TP53_mutated
TCGA-4Z-AA7N	0	0.226049	BLCA	TP53_wildtype
TCGA-4Z-AA7O	0	0.218529	BLCA	TP53_wildtype
TCGA-4Z-AA7Q	1	0.769186	BLCA	TP53_mutated
TCGA-4Z-AA7R	1	0.993741	BLCA	TP53_mutated
TCGA-4Z-AA7S	0	0.305118	BLCA	TP53_wildtype
TCGA-4Z-AA7W	1	0.743583	BLCA	TP53_mutated
TCGA-4Z-AA7Y	0	0.0944588	BLCA	TP53_wildtype
TCGA-4Z-AA80	0	0.989148	BLCA	TP53_loss_phenocopy
TCGA-4Z-AA81	0	0.0369374	BLCA	TP53_wildtype
TCGA-4Z-AA82	0	0.909205	BLCA	TP53_loss_phenocopy
TCGA-4Z-AA83	0	0.0841646	BLCA	TP53_wildtype
TCGA-4Z-AA84	1	0.993667	BLCA	TP53_mutated
TCGA-4Z-AA86	1	0.89309	BLCA	TP53_mutated
TCGA-4Z-AA87	1	0.965068	BLCA	TP53_mutated
TCGA-4Z-AA89	0	0.0792192	BLCA	TP53_wildtype
TCGA-50-5044	0	0.0844568	LUAD	TP53_wildtype
TCGA-50-5045	1	0.707809	LUAD	TP53_mutated
TCGA-50-5049	1	0.775341	LUAD	TP53_mutated
TCGA-50-5051	0	0.853518	LUAD	TP53_loss_phenocopy
TCGA-50-5055	0	0.227164	LUAD	TP53_wildtype
TCGA-50-5066	1	0.973552	LUAD	TP53_mutated
TCGA-50-5068	1	0.966426	LUAD	TP53_mutated
TCGA-50-5072	0	0.79504	LUAD	TP53_loss_phenocopy
TCGA-50-5930	1	0.795498	LUAD	TP53_mutated
TCGA-50-5931	1	0.864288	LUAD	TP53_mutated
TCGA-50-5932	0	0.840294	LUAD	TP53_loss_phenocopy
TCGA-50-5933	1	0.99477	LUAD	TP53_mutated
TCGA-50-5935	0	0.332542	LUAD	TP53_wildtype
TCGA-50-5936	0	0.507313	LUAD	TP53_wildtype
TCGA-50-5939	1	0.903085	LUAD	TP53_mutated
TCGA-50-5941	0	0.96968	LUAD	TP53_loss_phenocopy
TCGA-50-5942	0	0.0804885	LUAD	TP53_wildtype
TCGA-50-5944	1	0.973802	LUAD	TP53_mutated
TCGA-50-5946	1	0.999828	LUAD	TP53_mutated
TCGA-50-6590	1	0.94361	LUAD	TP53_mutated
TCGA-50-6591	1	0.989761	LUAD	TP53_mutated
TCGA-50-6592	1	0.933244	LUAD	TP53_mutated
TCGA-50-6593	1	0.993778	LUAD	TP53_mutated
TCGA-50-6594	1	0.987625	LUAD	TP53_mutated
TCGA-50-6595	1	0.703175	LUAD	TP53_mutated
TCGA-50-6597	0	0.865446	LUAD	TP53_loss_phenocopy
TCGA-50-6673	1	0.956109	LUAD	TP53_mutated
TCGA-50-7109	0	0.5888	LUAD	TP53_wildtype
TCGA-50-8457	0	0.20112	LUAD	TP53_wildtype
TCGA-50-8459	0	0.258078	LUAD	TP53_wildtype
TCGA-50-8460	1	0.244791	LUAD	#N/A
TCGA-51-4079	1	0.974101	LUSC	TP53_mutated
TCGA-51-4080	1	0.807552	LUSC	TP53_mutated
TCGA-51-4081	1	0.516962	LUSC	#N/A
TCGA-51-6867	1	0.991642	LUSC	TP53_mutated
TCGA-52-7622	1	0.986711	LUSC	TP53_mutated
TCGA-52-7809	1	0.993662	LUSC	TP53_mutated
TCGA-52-7810	1	0.989385	LUSC	TP53_mutated
TCGA-52-7811	0	0.652511	LUSC	TP53_loss_phenocopy
TCGA-52-7812	0	0.979078	LUSC	TP53_loss_phenocopy
TCGA-53-7624	1	0.975761	LUAD	TP53_mutated
TCGA-53-7626	1	0.960079	LUAD	TP53_mutated
TCGA-53-7813	0	0.880122	LUAD	TP53_loss_phenocopy
TCGA-53-A4EZ	1	0.947537	LUAD	TP53_mutated
TCGA-55-1592	1	0.964203	LUAD	TP53_mutated
TCGA-55-1594	1	0.97789	LUAD	TP53_mutated
TCGA-55-1595	0	0.768752	LUAD	TP53_loss_phenocopy
TCGA-55-1596	1	0.967205	LUAD	TP53_mutated
TCGA-55-5899	1	0.980839	LUAD	TP53_mutated
TCGA-55-6543	0	0.0521399	LUAD	TP53_wildtype
TCGA-55-6642	0	0.369815	LUAD	TP53_wildtype
TCGA-55-6712	1	0.968033	LUAD	TP53_mutated
TCGA-55-6968	1	0.301348	LUAD	#N/A
TCGA-55-6969	1	0.972317	LUAD	TP53_mutated
TCGA-55-6970	0	0.811004	LUAD	TP53_loss_phenocopy
TCGA-55-6971	0	0.516572	LUAD	TP53_wildtype
TCGA-55-6972	0	0.985645	LUAD	TP53_loss_phenocopy
TCGA-55-6975	1	0.761134	LUAD	TP53_mutated
TCGA-55-6978	0	0.628585	LUAD	TP53_loss_phenocopy
TCGA-55-6979	1	0.481662	LUAD	#N/A
TCGA-55-6980	1	0.970261	LUAD	TP53_mutated
TCGA-55-6981	0	0.997809	LUAD	TP53_loss_phenocopy
TCGA-55-6982	0	0.37831	LUAD	TP53_wildtype
TCGA-55-6983	0	0.635776	LUAD	TP53_loss_phenocopy
TCGA-55-6984	0	0.862667	LUAD	TP53_loss_phenocopy
TCGA-55-6985	1	0.949124	LUAD	TP53_mutated
TCGA-55-6986	0	0.781933	LUAD	TP53_loss_phenocopy
TCGA-55-6987	0	0.772121	LUAD	TP53_loss_phenocopy
TCGA-55-7227	1	0.640289	LUAD	TP53_mutated
TCGA-55-7281	0	0.949505	LUAD	TP53_loss_phenocopy
TCGA-55-7283	1	0.618116	LUAD	TP53_mutated
TCGA-55-7284	0	0.554222	LUAD	TP53_wildtype
TCGA-55-7570	1	0.957486	LUAD	TP53_mutated
TCGA-55-7573	1	0.816094	LUAD	TP53_mutated
TCGA-55-7574	1	0.443569	LUAD	#N/A
TCGA-55-7576	1	0.996139	LUAD	TP53_mutated
TCGA-55-7724	0	0.934052	LUAD	TP53_loss_phenocopy
TCGA-55-7725	0	0.393918	LUAD	TP53_wildtype
TCGA-55-7726	1	0.913922	LUAD	TP53_mutated
TCGA-55-7727	1	0.96446	LUAD	TP53_mutated
TCGA-55-7728	0	0.30882	LUAD	TP53_wildtype
TCGA-55-7815	0	0.674272	LUAD	TP53_loss_phenocopy
TCGA-55-7816	0	0.393767	LUAD	TP53_wildtype
TCGA-55-7903	1	0.978883	LUAD	TP53_mutated
TCGA-55-7907	1	0.990388	LUAD	TP53_mutated
TCGA-55-7910	1	0.986074	LUAD	TP53_mutated
TCGA-55-7911	1	0.802588	LUAD	TP53_mutated
TCGA-55-7913	0	0.9932	LUAD	TP53_loss_phenocopy
TCGA-55-7914	1	0.819245	LUAD	TP53_mutated
TCGA-55-7994	1	0.977381	LUAD	TP53_mutated
TCGA-55-7995	1	0.988841	LUAD	TP53_mutated
TCGA-55-8085	1	0.963849	LUAD	TP53_mutated
TCGA-55-8087	0	0.886628	LUAD	TP53_loss_phenocopy
TCGA-55-8089	1	0.833146	LUAD	TP53_mutated
TCGA-55-8090	0	0.358383	LUAD	TP53_wildtype
TCGA-55-8091	0	0.338893	LUAD	TP53_wildtype
TCGA-55-8092	1	0.970528	LUAD	TP53_mutated
TCGA-55-8094	1	0.998424	LUAD	TP53_mutated
TCGA-55-8096	1	0.982477	LUAD	TP53_mutated
TCGA-55-8097	0	0.455996	LUAD	TP53_wildtype
TCGA-55-8203	0	0.636795	LUAD	TP53_loss_phenocopy
TCGA-55-8204	1	0.527583	LUAD	#N/A
TCGA-55-8205	1	0.868761	LUAD	TP53_mutated
TCGA-55-8206	0	0.447384	LUAD	TP53_wildtype
TCGA-55-8207	0	0.872762	LUAD	TP53_loss_phenocopy
TCGA-55-8208	1	0.904842	LUAD	TP53_mutated
TCGA-55-8299	0	0.363965	LUAD	TP53_wildtype
TCGA-55-8301	1	0.989693	LUAD	TP53_mutated
TCGA-55-8302	1	0.955658	LUAD	TP53_mutated
TCGA-55-8505	0	0.358765	LUAD	TP53_wildtype
TCGA-55-8506	1	0.997371	LUAD	TP53_mutated
TCGA-55-8507	1	0.995372	LUAD	TP53_mutated
TCGA-55-8508	0	0.811144	LUAD	TP53_loss_phenocopy
TCGA-55-8510	1	0.975449	LUAD	TP53_mutated
TCGA-55-8511	1	0.978407	LUAD	TP53_mutated
TCGA-55-8512	0	0.751212	LUAD	TP53_loss_phenocopy
TCGA-55-8513	0	0.506827	LUAD	TP53_wildtype
TCGA-55-8514	1	0.994706	LUAD	TP53_mutated
TCGA-55-8614	1	0.962524	LUAD	TP53_mutated
TCGA-55-8615	0	0.906854	LUAD	TP53_loss_phenocopy
TCGA-55-8616	1	0.995509	LUAD	TP53_mutated
TCGA-55-8619	0	0.791381	LUAD	TP53_loss_phenocopy
TCGA-55-8620	1	0.996381	LUAD	TP53_mutated
TCGA-55-8621	0	0.858715	LUAD	TP53_loss_phenocopy
TCGA-55-A48X	1	0.699395	LUAD	TP53_mutated
TCGA-55-A48Y	0	0.891742	LUAD	TP53_loss_phenocopy
TCGA-55-A48Z	1	0.985771	LUAD	TP53_mutated
TCGA-55-A490	0	0.991276	LUAD	TP53_loss_phenocopy
TCGA-55-A491	1	0.983385	LUAD	TP53_mutated
TCGA-55-A492	0	0.445158	LUAD	TP53_wildtype
TCGA-55-A493	1	0.990901	LUAD	TP53_mutated
TCGA-55-A494	0	0.808277	LUAD	TP53_loss_phenocopy
TCGA-55-A4DF	1	0.991908	LUAD	TP53_mutated
TCGA-55-A4DG	1	0.96414	LUAD	TP53_mutated
TCGA-55-A57B	1	0.955377	LUAD	TP53_mutated
TCGA-56-1622	1	0.989327	LUSC	TP53_mutated
TCGA-56-5897	1	0.932362	LUSC	TP53_mutated
TCGA-56-5898	1	0.847607	LUSC	TP53_mutated
TCGA-56-6545	1	0.946355	LUSC	TP53_mutated
TCGA-56-6546	1	0.82387	LUSC	TP53_mutated
TCGA-56-7221	1	0.931247	LUSC	TP53_mutated
TCGA-56-7222	1	0.647157	LUSC	TP53_mutated
TCGA-56-7223	1	0.997428	LUSC	TP53_mutated
TCGA-56-7579	1	0.820129	LUSC	TP53_mutated
TCGA-56-7580	1	0.42568	LUSC	#N/A
TCGA-56-7582	1	0.997985	LUSC	TP53_mutated
TCGA-56-7730	1	0.991531	LUSC	TP53_mutated
TCGA-56-7731	0	0.772864	LUSC	TP53_loss_phenocopy
TCGA-56-7822	1	0.976798	LUSC	TP53_mutated
TCGA-56-7823	1	0.98773	LUSC	TP53_mutated
TCGA-56-8082	1	0.689227	LUSC	TP53_mutated
TCGA-56-8083	1	0.908799	LUSC	TP53_mutated
TCGA-56-8201	1	0.85785	LUSC	TP53_mutated
TCGA-56-8304	1	0.926161	LUSC	TP53_mutated
TCGA-56-8305	0	0.99245	LUSC	TP53_loss_phenocopy
TCGA-56-8307	1	0.956226	LUSC	TP53_mutated
TCGA-56-8308	1	0.968064	LUSC	TP53_mutated
TCGA-56-8309	1	0.43855	LUSC	#N/A
TCGA-56-8503	1	0.948607	LUSC	TP53_mutated
TCGA-56-8504	1	0.957568	LUSC	TP53_mutated
TCGA-56-8622	1	0.574157	LUSC	#N/A
TCGA-56-8624	1	0.729415	LUSC	TP53_mutated
TCGA-56-8625	1	0.853384	LUSC	TP53_mutated
TCGA-56-8626	0	0.982754	LUSC	TP53_loss_phenocopy
TCGA-56-8628	1	0.586075	LUSC	#N/A
TCGA-56-8629	0	0.985381	LUSC	TP53_loss_phenocopy
TCGA-56-A49D	1	0.91697	LUSC	TP53_mutated
TCGA-56-A4BW	1	0.944836	LUSC	TP53_mutated
TCGA-56-A4BY	1	0.98731	LUSC	TP53_mutated
TCGA-56-A4ZJ	0	0.8172	LUSC	TP53_loss_phenocopy
TCGA-56-A4ZK	1	0.943651	LUSC	TP53_mutated
TCGA-56-A5DS	1	0.697015	LUSC	TP53_mutated
TCGA-56-A62T	1	0.959399	LUSC	TP53_mutated
TCGA-57-1993	1	0.99686	OV	TP53_mutated
TCGA-57-1994	1	0.977849	OV	TP53_mutated
TCGA-58-8386	1	0.966901	LUSC	TP53_mutated
TCGA-58-8387	1	0.948271	LUSC	TP53_mutated
TCGA-58-8388	1	0.987051	LUSC	TP53_mutated
TCGA-58-8391	1	0.932024	LUSC	TP53_mutated
TCGA-58-8393	1	0.991249	LUSC	TP53_mutated
TCGA-58-A46J	1	0.961609	LUSC	TP53_mutated
TCGA-58-A46K	1	0.994327	LUSC	TP53_mutated
TCGA-58-A46L	1	0.999108	LUSC	TP53_mutated
TCGA-58-A46M	1	0.998303	LUSC	TP53_mutated
TCGA-58-A46N	1	0.984324	LUSC	TP53_mutated
TCGA-59-2348	1	0.989577	OV	TP53_mutated
TCGA-59-2350	1	0.998428	OV	TP53_mutated
TCGA-59-2351	1	0.958198	OV	TP53_mutated
TCGA-59-2352	1	0.984104	OV	TP53_mutated
TCGA-59-2354	1	0.943085	OV	TP53_mutated
TCGA-59-2355	1	0.979017	OV	TP53_mutated
TCGA-59-2363	1	0.990353	OV	TP53_mutated
TCGA-59-A5PD	1	0.996713	OV	TP53_mutated
TCGA-5B-A90C	1	0.978555	UCEC	TP53_mutated
TCGA-5C-A9VG	0	0.32043	LIHC	TP53_wildtype
TCGA-5C-A9VH	0	0.559598	LIHC	TP53_wildtype
TCGA-5C-AAPD	1	0.987062	LIHC	TP53_mutated
TCGA-5L-AAT0	0	0.557634	BRCA	TP53_wildtype
TCGA-5L-AAT1	0	0.457814	BRCA	TP53_wildtype
TCGA-5M-AAT4	1	0.979416	CRAD	TP53_mutated
TCGA-5M-AAT5	1	0.433078	CRAD	#N/A
TCGA-5M-AAT6	0	0.0821628	CRAD	TP53_wildtype
TCGA-5M-AATA	1	0.974824	CRAD	TP53_mutated
TCGA-5M-AATE	1	0.974689	CRAD	TP53_mutated
TCGA-5N-A9KI	1	0.998235	BLCA	TP53_mutated
TCGA-5N-A9KM	0	0.361448	BLCA	TP53_wildtype
TCGA-5R-AA1C	0	0.0894155	LIHC	TP53_wildtype
TCGA-5R-AA1D	0	0.0678529	LIHC	TP53_wildtype
TCGA-5R-AAAM	0	0.747291	LIHC	TP53_loss_phenocopy
TCGA-5S-A9Q8	0	0.516357	UCEC	TP53_wildtype
TCGA-5T-A9QA	0	0.562236	BRCA	TP53_wildtype
TCGA-5X-AA5U	0	0.995165	OV	TP53_loss_phenocopy
TCGA-60-2695	1	0.956611	LUSC	TP53_mutated
TCGA-60-2697	0	0.232877	LUSC	TP53_wildtype
TCGA-60-2698	1	0.993403	LUSC	TP53_mutated
TCGA-60-2703	1	0.993134	LUSC	TP53_mutated
TCGA-60-2704	1	0.828359	LUSC	TP53_mutated
TCGA-60-2706	0	0.965754	LUSC	TP53_loss_phenocopy
TCGA-60-2707	1	0.871846	LUSC	TP53_mutated
TCGA-60-2708	1	0.993402	LUSC	TP53_mutated
TCGA-60-2709	1	0.792208	LUSC	TP53_mutated
TCGA-60-2710	1	0.944776	LUSC	TP53_mutated
TCGA-60-2711	1	0.955018	LUSC	TP53_mutated
TCGA-60-2712	0	0.646551	LUSC	TP53_loss_phenocopy
TCGA-60-2713	1	0.958081	LUSC	TP53_mutated
TCGA-60-2714	1	0.992513	LUSC	TP53_mutated
TCGA-60-2715	1	0.905565	LUSC	TP53_mutated
TCGA-60-2716	0	0.103073	LUSC	TP53_wildtype
TCGA-60-2719	1	0.988462	LUSC	TP53_mutated
TCGA-60-2720	1	0.874458	LUSC	TP53_mutated
TCGA-60-2721	1	0.820829	LUSC	TP53_mutated
TCGA-60-2722	1	0.997562	LUSC	TP53_mutated
TCGA-60-2723	1	0.997047	LUSC	TP53_mutated
TCGA-60-2724	1	0.934888	LUSC	TP53_mutated
TCGA-60-2725	1	0.934584	LUSC	TP53_mutated
TCGA-60-2726	0	0.973411	LUSC	TP53_loss_phenocopy
TCGA-61-1725	1	0.862329	OV	TP53_mutated
TCGA-61-1728	1	0.991123	OV	TP53_mutated
TCGA-61-1733	1	0.979317	OV	TP53_mutated
TCGA-61-1736	1	0.995986	OV	TP53_mutated
TCGA-61-1737	1	0.988099	OV	TP53_mutated
TCGA-61-1738	1	0.990439	OV	TP53_mutated
TCGA-61-1740	1	0.995893	OV	TP53_mutated
TCGA-61-1741	1	0.99664	OV	TP53_mutated
TCGA-61-1900	1	0.983891	OV	TP53_mutated
TCGA-61-1907	0	0.973466	OV	TP53_loss_phenocopy
TCGA-61-1910	0	0.82199	OV	TP53_loss_phenocopy
TCGA-61-1914	1	0.982475	OV	TP53_mutated
TCGA-61-1919	1	0.984333	OV	TP53_mutated
TCGA-61-1995	1	0.945337	OV	TP53_mutated
TCGA-61-1998	1	0.943929	OV	TP53_mutated
TCGA-61-2000	1	0.993993	OV	TP53_mutated
TCGA-61-2002	1	0.905095	OV	TP53_mutated
TCGA-61-2003	1	0.997472	OV	TP53_mutated
TCGA-61-2008	1	0.965729	OV	TP53_mutated
TCGA-61-2009	1	0.956988	OV	TP53_mutated
TCGA-61-2012	1	0.925761	OV	TP53_mutated
TCGA-61-2016	1	0.978006	OV	TP53_mutated
TCGA-61-2088	1	0.998042	OV	TP53_mutated
TCGA-61-2092	1	0.601987	OV	TP53_mutated
TCGA-61-2094	1	0.939737	OV	TP53_mutated
TCGA-61-2095	0	0.27188	OV	TP53_wildtype
TCGA-61-2101	1	0.991439	OV	TP53_mutated
TCGA-61-2102	1	0.994081	OV	TP53_mutated
TCGA-61-2104	1	0.985134	OV	TP53_mutated
TCGA-61-2109	1	0.992017	OV	TP53_mutated
TCGA-61-2110	1	0.98625	OV	TP53_mutated
TCGA-61-2111	1	0.993941	OV	TP53_mutated
TCGA-61-2113	1	0.992582	OV	TP53_mutated
TCGA-62-8394	1	0.994336	LUAD	TP53_mutated
TCGA-62-8395	0	0.478116	LUAD	TP53_wildtype
TCGA-62-8397	0	0.481653	LUAD	TP53_wildtype
TCGA-62-8398	0	0.189728	LUAD	TP53_wildtype
TCGA-62-8399	1	0.943606	LUAD	TP53_mutated
TCGA-62-8402	1	0.96602	LUAD	TP53_mutated
TCGA-62-A46O	1	0.992611	LUAD	TP53_mutated
TCGA-62-A46P	0	0.349972	LUAD	TP53_wildtype
TCGA-62-A46R	1	0.992303	LUAD	TP53_mutated
TCGA-62-A46S	0	0.656137	LUAD	TP53_loss_phenocopy
TCGA-62-A46U	1	0.554898	LUAD	#N/A
TCGA-62-A46V	0	0.740951	LUAD	TP53_loss_phenocopy
TCGA-62-A46Y	1	0.891434	LUAD	TP53_mutated
TCGA-62-A470	0	0.779305	LUAD	TP53_loss_phenocopy
TCGA-62-A471	1	0.91539	LUAD	TP53_mutated
TCGA-62-A472	1	0.934779	LUAD	TP53_mutated
TCGA-63-5128	1	0.984431	LUSC	TP53_mutated
TCGA-63-5131	1	0.997381	LUSC	TP53_mutated
TCGA-63-6202	1	0.959657	LUSC	TP53_mutated
TCGA-63-7020	1	0.92585	LUSC	TP53_mutated
TCGA-63-7021	1	0.949172	LUSC	TP53_mutated
TCGA-63-7022	1	0.637507	LUSC	TP53_mutated
TCGA-63-7023	0	0.991924	LUSC	TP53_loss_phenocopy
TCGA-63-A5M9	1	0.994575	LUSC	TP53_mutated
TCGA-63-A5MB	1	0.997457	LUSC	TP53_mutated
TCGA-63-A5MG	0	0.277692	LUSC	TP53_wildtype
TCGA-63-A5MH	1	0.982508	LUSC	TP53_mutated
TCGA-63-A5MI	1	0.896607	LUSC	TP53_mutated
TCGA-63-A5MJ	1	0.994146	LUSC	TP53_mutated
TCGA-63-A5ML	1	0.973487	LUSC	TP53_mutated
TCGA-63-A5MM	0	0.146202	LUSC	TP53_wildtype
TCGA-63-A5MN	0	0.837979	LUSC	TP53_loss_phenocopy
TCGA-63-A5MP	1	0.964097	LUSC	TP53_mutated
TCGA-63-A5MR	1	0.773496	LUSC	TP53_mutated
TCGA-63-A5MS	1	0.95801	LUSC	TP53_mutated
TCGA-63-A5MT	1	0.984432	LUSC	TP53_mutated
TCGA-63-A5MU	1	0.962487	LUSC	TP53_mutated
TCGA-63-A5MV	1	0.931415	LUSC	TP53_mutated
TCGA-63-A5MW	1	0.993574	LUSC	TP53_mutated
TCGA-63-A5MY	1	0.996074	LUSC	TP53_mutated
TCGA-64-1676	1	0.989658	LUAD	TP53_mutated
TCGA-64-1677	1	0.883996	LUAD	TP53_mutated
TCGA-64-1679	1	0.987493	LUAD	TP53_mutated
TCGA-64-1680	0	0.256567	LUAD	TP53_wildtype
TCGA-64-1681	1	0.862389	LUAD	TP53_mutated
TCGA-64-5774	0	0.835615	LUAD	TP53_loss_phenocopy
TCGA-64-5775	1	0.941732	LUAD	TP53_mutated
TCGA-64-5778	1	0.958709	LUAD	TP53_mutated
TCGA-64-5779	0	0.952178	LUAD	TP53_loss_phenocopy
TCGA-64-5781	0	0.946991	LUAD	TP53_loss_phenocopy
TCGA-64-5815	0	0.846562	LUAD	TP53_loss_phenocopy
TCGA-66-2727	1	0.985782	LUSC	TP53_mutated
TCGA-66-2734	1	0.985483	LUSC	TP53_mutated
TCGA-66-2742	1	0.994342	LUSC	TP53_mutated
TCGA-66-2744	1	0.945133	LUSC	TP53_mutated
TCGA-66-2754	1	0.983944	LUSC	TP53_mutated
TCGA-66-2755	1	0.955418	LUSC	TP53_mutated
TCGA-66-2756	1	0.998725	LUSC	TP53_mutated
TCGA-66-2757	1	0.972336	LUSC	TP53_mutated
TCGA-66-2758	1	0.997382	LUSC	TP53_mutated
TCGA-66-2759	1	0.973963	LUSC	TP53_mutated
TCGA-66-2763	1	0.960216	LUSC	TP53_mutated
TCGA-66-2765	1	0.521427	LUSC	#N/A
TCGA-66-2766	1	0.989299	LUSC	TP53_mutated
TCGA-66-2767	0	0.890238	LUSC	TP53_loss_phenocopy
TCGA-66-2768	1	0.980131	LUSC	TP53_mutated
TCGA-66-2769	0	0.949279	LUSC	TP53_loss_phenocopy
TCGA-66-2770	1	0.926487	LUSC	TP53_mutated
TCGA-66-2771	0	0.738172	LUSC	TP53_loss_phenocopy
TCGA-66-2773	1	0.956166	LUSC	TP53_mutated
TCGA-66-2777	1	0.990902	LUSC	TP53_mutated
TCGA-66-2778	1	0.643911	LUSC	TP53_mutated
TCGA-66-2780	0	0.755801	LUSC	TP53_loss_phenocopy
TCGA-66-2781	1	0.987823	LUSC	TP53_mutated
TCGA-66-2782	1	0.865978	LUSC	TP53_mutated
TCGA-66-2783	0	0.963641	LUSC	TP53_loss_phenocopy
TCGA-66-2785	1	0.991654	LUSC	TP53_mutated
TCGA-66-2786	1	0.980019	LUSC	TP53_mutated
TCGA-66-2787	1	0.992385	LUSC	TP53_mutated
TCGA-66-2788	1	0.87753	LUSC	TP53_mutated
TCGA-66-2789	0	0.930425	LUSC	TP53_loss_phenocopy
TCGA-66-2791	1	0.985581	LUSC	TP53_mutated
TCGA-66-2792	1	0.982719	LUSC	TP53_mutated
TCGA-66-2793	1	0.994905	LUSC	TP53_mutated
TCGA-66-2794	1	0.973777	LUSC	TP53_mutated
TCGA-66-2795	1	0.995288	LUSC	TP53_mutated
TCGA-66-2800	1	0.992227	LUSC	TP53_mutated
TCGA-67-3770	1	0.946556	LUAD	TP53_mutated
TCGA-67-3771	1	0.967949	LUAD	TP53_mutated
TCGA-67-3772	0	0.553351	LUAD	TP53_wildtype
TCGA-67-3773	0	0.397004	LUAD	TP53_wildtype
TCGA-67-3774	0	0.732229	LUAD	TP53_loss_phenocopy
TCGA-67-4679	0	0.775428	LUAD	TP53_loss_phenocopy
TCGA-67-6215	0	0.916963	LUAD	TP53_loss_phenocopy
TCGA-67-6216	0	0.147899	LUAD	TP53_wildtype
TCGA-67-6217	0	0.946611	LUAD	TP53_loss_phenocopy
TCGA-68-7755	0	0.935587	LUSC	TP53_loss_phenocopy
TCGA-68-7756	0	0.858358	LUSC	TP53_loss_phenocopy
TCGA-68-7757	1	0.870979	LUSC	TP53_mutated
TCGA-68-8250	1	0.957728	LUSC	TP53_mutated
TCGA-68-8251	0	0.970077	LUSC	TP53_loss_phenocopy
TCGA-68-A59J	1	0.986591	LUSC	TP53_mutated
TCGA-69-7760	1	0.997316	LUAD	TP53_mutated
TCGA-69-7761	0	0.716803	LUAD	TP53_loss_phenocopy
TCGA-69-7763	0	0.747731	LUAD	TP53_loss_phenocopy
TCGA-69-7764	0	0.843683	LUAD	TP53_loss_phenocopy
TCGA-69-7765	1	0.982635	LUAD	TP53_mutated
TCGA-69-7973	0	0.86247	LUAD	TP53_loss_phenocopy
TCGA-69-7974	1	0.963659	LUAD	TP53_mutated
TCGA-69-7978	1	0.961522	LUAD	TP53_mutated
TCGA-69-7979	1	0.996117	LUAD	TP53_mutated
TCGA-69-7980	1	0.965671	LUAD	TP53_mutated
TCGA-69-8253	0	0.626783	LUAD	TP53_loss_phenocopy
TCGA-69-8254	0	0.193863	LUAD	TP53_wildtype
TCGA-69-8255	0	0.972128	LUAD	TP53_loss_phenocopy
TCGA-69-A59K	1	0.994041	LUAD	TP53_mutated
TCGA-6A-AB49	0	0.871473	LUSC	TP53_loss_phenocopy
TCGA-6D-AA2E	0	0.0040569	KIRC	TP53_wildtype
TCGA-70-6722	1	0.924605	LUSC	TP53_mutated
TCGA-70-6723	1	0.998392	LUSC	TP53_mutated
TCGA-71-6725	0	0.994655	LUAD	TP53_loss_phenocopy
TCGA-71-8520	1	0.997134	LUAD	TP53_mutated
TCGA-73-4658	0	0.828583	LUAD	TP53_loss_phenocopy
TCGA-73-4659	0	0.881804	LUAD	TP53_loss_phenocopy
TCGA-73-4662	0	0.870294	LUAD	TP53_loss_phenocopy
TCGA-73-4666	1	0.988304	LUAD	TP53_mutated
TCGA-73-4668	0	0.991897	LUAD	TP53_loss_phenocopy
TCGA-73-4670	1	0.969788	LUAD	TP53_mutated
TCGA-73-4675	0	0.591134	LUAD	TP53_wildtype
TCGA-73-4676	1	0.633038	LUAD	TP53_mutated
TCGA-73-4677	0	0.428442	LUAD	TP53_wildtype
TCGA-73-7498	0	0.511849	LUAD	TP53_wildtype
TCGA-73-7499	1	0.987966	LUAD	TP53_mutated
TCGA-73-A9RS	0	0.842351	LUAD	TP53_loss_phenocopy
TCGA-75-5122	0	0.837788	LUAD	TP53_loss_phenocopy
TCGA-75-5125	1	0.989274	LUAD	TP53_mutated
TCGA-75-5126	0	0.978514	LUAD	TP53_loss_phenocopy
TCGA-75-5146	1	0.61309	LUAD	TP53_mutated
TCGA-75-5147	1	0.998216	LUAD	TP53_mutated
TCGA-75-6203	0	0.449263	LUAD	TP53_wildtype
TCGA-75-6205	0	0.845134	LUAD	TP53_loss_phenocopy
TCGA-75-6206	0	0.851106	LUAD	TP53_loss_phenocopy
TCGA-75-6207	1	0.985021	LUAD	TP53_mutated
TCGA-75-6211	1	0.986825	LUAD	TP53_mutated
TCGA-75-6212	0	0.164348	LUAD	TP53_wildtype
TCGA-75-6214	1	0.869775	LUAD	TP53_mutated
TCGA-75-7025	0	0.145363	LUAD	TP53_wildtype
TCGA-75-7027	0	0.936034	LUAD	TP53_loss_phenocopy
TCGA-75-7030	0	0.18091	LUAD	TP53_wildtype
TCGA-75-7031	1	0.946363	LUAD	TP53_mutated
TCGA-77-6842	1	0.946199	LUSC	TP53_mutated
TCGA-77-6843	1	0.992586	LUSC	TP53_mutated
TCGA-77-6844	1	0.938549	LUSC	TP53_mutated
TCGA-77-6845	1	0.999861	LUSC	TP53_mutated
TCGA-77-7139	1	0.995936	LUSC	TP53_mutated
TCGA-77-7140	1	0.970057	LUSC	TP53_mutated
TCGA-77-7141	1	0.996689	LUSC	TP53_mutated
TCGA-77-7142	1	0.946584	LUSC	TP53_mutated
TCGA-77-7335	1	0.820598	LUSC	TP53_mutated
TCGA-77-7337	1	0.747262	LUSC	TP53_mutated
TCGA-77-7338	1	0.693397	LUSC	TP53_mutated
TCGA-77-7463	1	0.984034	LUSC	TP53_mutated
TCGA-77-7465	1	0.987312	LUSC	TP53_mutated
TCGA-77-8007	1	0.19746	LUSC	#N/A
TCGA-77-8008	1	0.842483	LUSC	TP53_mutated
TCGA-77-8009	0	0.998994	LUSC	TP53_loss_phenocopy
TCGA-77-8128	1	0.990305	LUSC	TP53_mutated
TCGA-77-8130	1	0.931998	LUSC	TP53_mutated
TCGA-77-8131	1	0.592949	LUSC	#N/A
TCGA-77-8133	1	0.99022	LUSC	TP53_mutated
TCGA-77-8136	0	0.920213	LUSC	TP53_loss_phenocopy
TCGA-77-8138	1	0.84607	LUSC	TP53_mutated
TCGA-77-8139	1	0.942089	LUSC	TP53_mutated
TCGA-77-8140	1	0.976635	LUSC	TP53_mutated
TCGA-77-8143	1	0.907905	LUSC	TP53_mutated
TCGA-77-8144	1	0.934958	LUSC	TP53_mutated
TCGA-77-8145	0	0.981574	LUSC	TP53_loss_phenocopy
TCGA-77-8146	1	0.715033	LUSC	TP53_mutated
TCGA-77-8148	1	0.994182	LUSC	TP53_mutated
TCGA-77-8150	1	0.909282	LUSC	TP53_mutated
TCGA-77-8153	1	0.930288	LUSC	TP53_mutated
TCGA-77-8154	1	0.989509	LUSC	TP53_mutated
TCGA-77-8156	1	0.983734	LUSC	TP53_mutated
TCGA-77-A5FZ	0	0.074622	LUSC	TP53_wildtype
TCGA-77-A5G1	1	0.711951	LUSC	TP53_mutated
TCGA-77-A5G3	1	0.984559	LUSC	TP53_mutated
TCGA-77-A5G6	1	0.91944	LUSC	TP53_mutated
TCGA-77-A5G7	1	0.969324	LUSC	TP53_mutated
TCGA-77-A5G8	1	0.999277	LUSC	TP53_mutated
TCGA-77-A5GA	1	0.970455	LUSC	TP53_mutated
TCGA-77-A5GB	1	0.92113	LUSC	TP53_mutated
TCGA-77-A5GF	1	0.9988	LUSC	TP53_mutated
TCGA-77-A5GH	1	0.948726	LUSC	TP53_mutated
TCGA-78-7145	1	0.996615	LUAD	TP53_mutated
TCGA-78-7146	1	0.990357	LUAD	TP53_mutated
TCGA-78-7147	1	0.981584	LUAD	TP53_mutated
TCGA-78-7148	0	0.431684	LUAD	TP53_wildtype
TCGA-78-7149	1	0.227459	LUAD	#N/A
TCGA-78-7150	1	0.983314	LUAD	TP53_mutated
TCGA-78-7152	0	0.212194	LUAD	TP53_wildtype
TCGA-78-7153	0	0.451883	LUAD	TP53_wildtype
TCGA-78-7154	1	0.948049	LUAD	TP53_mutated
TCGA-78-7155	1	0.982582	LUAD	TP53_mutated
TCGA-78-7156	0	0.272722	LUAD	TP53_wildtype
TCGA-78-7158	0	0.720752	LUAD	TP53_loss_phenocopy
TCGA-78-7159	0	0.822706	LUAD	TP53_loss_phenocopy
TCGA-78-7160	0	0.915727	LUAD	TP53_loss_phenocopy
TCGA-78-7161	0	0.948288	LUAD	TP53_loss_phenocopy
TCGA-78-7162	0	0.394763	LUAD	TP53_wildtype
TCGA-78-7163	0	0.0558275	LUAD	TP53_wildtype
TCGA-78-7166	0	0.338802	LUAD	TP53_wildtype
TCGA-78-7167	0	0.875819	LUAD	TP53_loss_phenocopy
TCGA-78-7220	1	0.816174	LUAD	TP53_mutated
TCGA-78-7535	1	0.96885	LUAD	TP53_mutated
TCGA-78-7536	1	0.995839	LUAD	TP53_mutated
TCGA-78-7537	0	0.414383	LUAD	TP53_wildtype
TCGA-78-7539	0	0.779667	LUAD	TP53_loss_phenocopy
TCGA-78-7540	1	0.560691	LUAD	#N/A
TCGA-78-7542	1	0.89041	LUAD	TP53_mutated
TCGA-78-7633	0	0.848278	LUAD	TP53_loss_phenocopy
TCGA-78-8640	1	0.996151	LUAD	TP53_mutated
TCGA-78-8648	0	0.470806	LUAD	TP53_wildtype
TCGA-78-8655	0	0.775798	LUAD	TP53_loss_phenocopy
TCGA-78-8660	1	0.976272	LUAD	TP53_mutated
TCGA-78-8662	1	0.995304	LUAD	TP53_mutated
TCGA-79-5596	1	0.975473	LUSC	TP53_mutated
TCGA-80-5607	0	0.158054	LUAD	TP53_wildtype
TCGA-80-5608	0	0.924964	LUAD	TP53_loss_phenocopy
TCGA-80-5611	0	0.99799	LUAD	TP53_loss_phenocopy
TCGA-83-5908	1	0.961977	LUAD	TP53_mutated
TCGA-85-6175	0	0.476784	LUSC	TP53_wildtype
TCGA-85-6560	1	0.999115	LUSC	TP53_mutated
TCGA-85-6561	1	0.90213	LUSC	TP53_mutated
TCGA-85-6798	1	0.983939	LUSC	TP53_mutated
TCGA-85-7696	1	0.999415	LUSC	TP53_mutated
TCGA-85-7697	1	0.91566	LUSC	TP53_mutated
TCGA-85-7698	1	0.973001	LUSC	TP53_mutated
TCGA-85-7699	1	0.93759	LUSC	TP53_mutated
TCGA-85-7710	1	0.899812	LUSC	TP53_mutated
TCGA-85-7843	1	0.955078	LUSC	TP53_mutated
TCGA-85-7844	1	0.964708	LUSC	TP53_mutated
TCGA-85-7950	1	0.824668	LUSC	TP53_mutated
TCGA-85-8048	1	0.993305	LUSC	TP53_mutated
TCGA-85-8049	1	0.972736	LUSC	TP53_mutated
TCGA-85-8052	1	0.985404	LUSC	TP53_mutated
TCGA-85-8070	1	0.994978	LUSC	TP53_mutated
TCGA-85-8071	0	0.960228	LUSC	TP53_loss_phenocopy
TCGA-85-8072	1	0.986941	LUSC	TP53_mutated
TCGA-85-8276	0	0.941344	LUSC	TP53_loss_phenocopy
TCGA-85-8277	1	0.996953	LUSC	TP53_mutated
TCGA-85-8287	1	0.670809	LUSC	TP53_mutated
TCGA-85-8288	1	0.948239	LUSC	TP53_mutated
TCGA-85-8350	1	0.971841	LUSC	TP53_mutated
TCGA-85-8351	1	0.915253	LUSC	TP53_mutated
TCGA-85-8352	1	0.993655	LUSC	TP53_mutated
TCGA-85-8353	1	0.991975	LUSC	TP53_mutated
TCGA-85-8354	1	0.996783	LUSC	TP53_mutated
TCGA-85-8355	1	0.940173	LUSC	TP53_mutated
TCGA-85-8479	0	0.955667	LUSC	TP53_loss_phenocopy
TCGA-85-8481	1	0.9781	LUSC	TP53_mutated
TCGA-85-8580	1	0.984507	LUSC	TP53_mutated
TCGA-85-8582	1	0.86919	LUSC	TP53_mutated
TCGA-85-8584	0	0.810164	LUSC	TP53_loss_phenocopy
TCGA-85-8664	1	0.976676	LUSC	TP53_mutated
TCGA-85-8666	1	0.995334	LUSC	TP53_mutated
TCGA-85-A4CL	1	0.992833	LUSC	TP53_mutated
TCGA-85-A4CN	1	0.981994	LUSC	TP53_mutated
TCGA-85-A4JB	1	0.825787	LUSC	TP53_mutated
TCGA-85-A4JC	1	0.949867	LUSC	TP53_mutated
TCGA-85-A4PA	0	0.017675	LUSC	TP53_wildtype
TCGA-85-A4QQ	1	0.982138	LUSC	TP53_mutated
TCGA-85-A4QR	1	0.991263	LUSC	TP53_mutated
TCGA-85-A50M	1	0.87479	LUSC	TP53_mutated
TCGA-85-A50Z	1	0.918127	LUSC	TP53_mutated
TCGA-85-A510	1	0.982847	LUSC	TP53_mutated
TCGA-85-A511	1	0.963776	LUSC	TP53_mutated
TCGA-85-A512	1	0.982523	LUSC	TP53_mutated
TCGA-85-A513	0	0.837906	LUSC	TP53_loss_phenocopy
TCGA-85-A53L	1	0.997193	LUSC	TP53_mutated
TCGA-85-A5B5	1	0.978148	LUSC	TP53_mutated
TCGA-86-6562	0	0.945978	LUAD	TP53_loss_phenocopy
TCGA-86-6851	1	0.817677	LUAD	TP53_mutated
TCGA-86-7701	1	0.908056	LUAD	TP53_mutated
TCGA-86-7711	1	0.963768	LUAD	TP53_mutated
TCGA-86-7713	0	0.969927	LUAD	TP53_loss_phenocopy
TCGA-86-7714	0	0.0224886	LUAD	TP53_wildtype
TCGA-86-7953	0	0.981622	LUAD	TP53_loss_phenocopy
TCGA-86-7954	1	0.998138	LUAD	TP53_mutated
TCGA-86-7955	0	0.975191	LUAD	TP53_loss_phenocopy
TCGA-86-8054	0	0.550651	LUAD	TP53_wildtype
TCGA-86-8055	1	0.970287	LUAD	TP53_mutated
TCGA-86-8056	1	0.772011	LUAD	TP53_mutated
TCGA-86-8073	1	0.972783	LUAD	TP53_mutated
TCGA-86-8074	1	0.994364	LUAD	TP53_mutated
TCGA-86-8075	1	0.987225	LUAD	TP53_mutated
TCGA-86-8076	0	0.47877	LUAD	TP53_wildtype
TCGA-86-8278	0	0.320437	LUAD	TP53_wildtype
TCGA-86-8279	1	0.994858	LUAD	TP53_mutated
TCGA-86-8280	1	0.91843	LUAD	TP53_mutated
TCGA-86-8281	0	0.698335	LUAD	TP53_loss_phenocopy
TCGA-86-8358	1	0.981052	LUAD	TP53_mutated
TCGA-86-8359	0	0.926972	LUAD	TP53_loss_phenocopy
TCGA-86-8585	1	0.913201	LUAD	TP53_mutated
TCGA-86-8668	0	0.420755	LUAD	TP53_wildtype
TCGA-86-8669	0	0.710906	LUAD	TP53_loss_phenocopy
TCGA-86-8671	0	0.337311	LUAD	TP53_wildtype
TCGA-86-8672	1	0.954165	LUAD	TP53_mutated
TCGA-86-8673	1	0.971275	LUAD	TP53_mutated
TCGA-86-8674	0	0.834826	LUAD	TP53_loss_phenocopy
TCGA-86-A456	0	0.957314	LUAD	TP53_loss_phenocopy
TCGA-86-A4JF	1	0.9482	LUAD	TP53_mutated
TCGA-86-A4P7	1	0.957188	LUAD	TP53_mutated
TCGA-90-7766	1	0.798537	LUSC	TP53_mutated
TCGA-90-7767	1	0.698693	LUSC	TP53_mutated
TCGA-90-7769	1	0.97853	LUSC	TP53_mutated
TCGA-90-7964	0	0.977866	LUSC	TP53_loss_phenocopy
TCGA-90-A4ED	0	0.90164	LUSC	TP53_loss_phenocopy
TCGA-90-A4EE	1	0.949966	LUSC	TP53_mutated
TCGA-90-A59Q	0	0.421821	LUSC	TP53_wildtype
TCGA-91-6828	0	0.786079	LUAD	TP53_loss_phenocopy
TCGA-91-6829	0	0.726737	LUAD	TP53_loss_phenocopy
TCGA-91-6830	0	0.65816	LUAD	TP53_loss_phenocopy
TCGA-91-6831	1	0.666989	LUAD	TP53_mutated
TCGA-91-6835	0	0.792287	LUAD	TP53_loss_phenocopy
TCGA-91-6836	1	0.996808	LUAD	TP53_mutated
TCGA-91-6840	1	0.979584	LUAD	TP53_mutated
TCGA-91-6847	1	0.84899	LUAD	TP53_mutated
TCGA-91-6848	1	0.958973	LUAD	TP53_mutated
TCGA-91-6849	0	0.745149	LUAD	TP53_loss_phenocopy
TCGA-91-7771	0	0.543314	LUAD	TP53_wildtype
TCGA-91-8496	0	0.782511	LUAD	TP53_loss_phenocopy
TCGA-91-8497	0	0.317566	LUAD	TP53_wildtype
TCGA-91-8499	1	0.941469	LUAD	TP53_mutated
TCGA-91-A4BC	1	0.860657	LUAD	TP53_mutated
TCGA-91-A4BD	0	0.244694	LUAD	TP53_wildtype
TCGA-92-7340	1	0.913706	LUSC	TP53_mutated
TCGA-92-7341	0	0.993948	LUSC	TP53_loss_phenocopy
TCGA-92-8063	1	0.947326	LUSC	TP53_mutated
TCGA-92-8064	1	0.970729	LUSC	TP53_mutated
TCGA-92-8065	1	0.988225	LUSC	TP53_mutated
TCGA-93-7347	0	0.547283	LUAD	TP53_wildtype
TCGA-93-7348	0	0.547553	LUAD	TP53_wildtype
TCGA-93-8067	1	0.971988	LUAD	TP53_mutated
TCGA-93-A4JN	1	0.795942	LUAD	TP53_mutated
TCGA-93-A4JO	1	0.985946	LUAD	TP53_mutated
TCGA-93-A4JP	1	0.983037	LUAD	TP53_mutated
TCGA-93-A4JQ	0	0.748533	LUAD	TP53_loss_phenocopy
TCGA-94-7033	1	0.931895	LUSC	TP53_mutated
TCGA-94-7557	1	0.99201	LUSC	TP53_mutated
TCGA-94-7943	1	0.995028	LUSC	TP53_mutated
TCGA-94-8035	1	0.954513	LUSC	TP53_mutated
TCGA-94-8490	0	0.998445	LUSC	TP53_loss_phenocopy
TCGA-94-8491	1	0.816501	LUSC	TP53_mutated
TCGA-94-A4VJ	1	0.968627	LUSC	TP53_mutated
TCGA-94-A5I4	1	0.986718	LUSC	TP53_mutated
TCGA-94-A5I6	1	0.994999	LUSC	TP53_mutated
TCGA-95-7039	1	0.993915	LUAD	TP53_mutated
TCGA-95-7043	1	0.902699	LUAD	TP53_mutated
TCGA-95-7562	1	0.963443	LUAD	TP53_mutated
TCGA-95-7567	1	0.994843	LUAD	TP53_mutated
TCGA-95-7944	1	0.754226	LUAD	TP53_mutated
TCGA-95-7947	1	0.995356	LUAD	TP53_mutated
TCGA-95-7948	0	0.0995752	LUAD	TP53_wildtype
TCGA-95-8039	1	0.825848	LUAD	TP53_mutated
TCGA-95-8494	1	0.963471	LUAD	TP53_mutated
TCGA-95-A4VK	0	0.486068	LUAD	TP53_wildtype
TCGA-95-A4VN	0	0.881237	LUAD	TP53_loss_phenocopy
TCGA-95-A4VP	0	0.525918	LUAD	TP53_wildtype
TCGA-96-7544	1	0.988964	LUSC	TP53_mutated
TCGA-96-7545	1	0.875094	LUSC	TP53_mutated
TCGA-96-8169	1	0.940116	LUSC	TP53_mutated
TCGA-96-8170	1	0.832785	LUSC	TP53_mutated
TCGA-96-A4JK	1	0.978696	LUSC	TP53_mutated
TCGA-96-A4JL	0	0.335474	LUSC	TP53_wildtype
TCGA-97-7546	0	0.695372	LUAD	TP53_loss_phenocopy
TCGA-97-7547	0	0.711768	LUAD	TP53_loss_phenocopy
TCGA-97-7552	0	0.124508	LUAD	TP53_wildtype
TCGA-97-7553	1	0.936408	LUAD	TP53_mutated
TCGA-97-7554	1	0.985467	LUAD	TP53_mutated
TCGA-97-7937	1	0.999576	LUAD	TP53_mutated
TCGA-97-7938	1	0.743659	LUAD	TP53_mutated
TCGA-97-7941	0	0.019465	LUAD	TP53_wildtype
TCGA-97-8171	0	0.373108	LUAD	TP53_wildtype
TCGA-97-8172	0	0.332364	LUAD	TP53_wildtype
TCGA-97-8174	0	0.151815	LUAD	TP53_wildtype
TCGA-97-8175	1	0.818289	LUAD	TP53_mutated
TCGA-97-8176	0	0.770151	LUAD	TP53_loss_phenocopy
TCGA-97-8177	0	0.860622	LUAD	TP53_loss_phenocopy
TCGA-97-8179	1	0.992236	LUAD	TP53_mutated
TCGA-97-8547	1	0.883659	LUAD	TP53_mutated
TCGA-97-8552	0	0.231768	LUAD	TP53_wildtype
TCGA-97-A4LX	1	0.799773	LUAD	TP53_mutated
TCGA-97-A4M0	0	0.930429	LUAD	TP53_loss_phenocopy
TCGA-97-A4M1	1	0.943049	LUAD	TP53_mutated
TCGA-97-A4M2	0	0.273919	LUAD	TP53_wildtype
TCGA-97-A4M3	0	0.642999	LUAD	TP53_loss_phenocopy
TCGA-97-A4M5	0	0.666617	LUAD	TP53_loss_phenocopy
TCGA-97-A4M6	0	0.780496	LUAD	TP53_loss_phenocopy
TCGA-97-A4M7	0	0.465834	LUAD	TP53_wildtype
TCGA-98-7454	0	0.779255	LUSC	TP53_loss_phenocopy
TCGA-98-8020	1	0.809049	LUSC	TP53_mutated
TCGA-98-8021	1	0.951729	LUSC	TP53_mutated
TCGA-98-8022	0	0.936588	LUSC	TP53_loss_phenocopy
TCGA-98-8023	1	0.499552	LUSC	#N/A
TCGA-98-A538	1	0.936869	LUSC	TP53_mutated
TCGA-98-A539	0	0.922015	LUSC	TP53_loss_phenocopy
TCGA-98-A53A	1	0.998448	LUSC	TP53_mutated
TCGA-98-A53B	1	0.919383	LUSC	TP53_mutated
TCGA-98-A53C	0	0.253693	LUSC	TP53_wildtype
TCGA-98-A53H	0	0.226998	LUSC	TP53_wildtype
TCGA-98-A53I	1	0.983342	LUSC	TP53_mutated
TCGA-98-A53J	1	0.996596	LUSC	TP53_mutated
TCGA-99-7458	1	0.832408	LUAD	TP53_mutated
TCGA-99-8025	1	0.985767	LUAD	TP53_mutated
TCGA-99-8028	1	0.823556	LUAD	TP53_mutated
TCGA-99-8032	0	0.788615	LUAD	TP53_loss_phenocopy
TCGA-99-8033	1	0.994118	LUAD	TP53_mutated
TCGA-99-AA5R	0	0.853163	LUAD	TP53_loss_phenocopy
TCGA-A1-A0SB	0	0.206497	BRCA	TP53_wildtype
TCGA-A1-A0SD	0	0.332456	BRCA	TP53_wildtype
TCGA-A1-A0SE	0	0.472417	BRCA	TP53_wildtype
TCGA-A1-A0SF	0	0.666659	BRCA	TP53_loss_phenocopy
TCGA-A1-A0SG	0	0.0403225	BRCA	TP53_wildtype
TCGA-A1-A0SH	0	0.418994	BRCA	TP53_wildtype
TCGA-A1-A0SI	1	0.967751	BRCA	TP53_mutated
TCGA-A1-A0SJ	0	0.764189	BRCA	TP53_loss_phenocopy
TCGA-A1-A0SK	1	0.940258	BRCA	TP53_mutated
TCGA-A1-A0SM	0	0.759093	BRCA	TP53_loss_phenocopy
TCGA-A1-A0SN	0	0.737408	BRCA	TP53_loss_phenocopy
TCGA-A1-A0SO	1	0.987197	BRCA	TP53_mutated
TCGA-A1-A0SP	1	0.910432	BRCA	TP53_mutated
TCGA-A1-A0SQ	0	0.489927	BRCA	TP53_wildtype
TCGA-A2-A04N	0	0.0988282	BRCA	TP53_wildtype
TCGA-A2-A04P	1	0.988005	BRCA	TP53_mutated
TCGA-A2-A04Q	0	0.976866	BRCA	TP53_loss_phenocopy
TCGA-A2-A04R	0	0.615808	BRCA	TP53_loss_phenocopy
TCGA-A2-A04T	1	0.990268	BRCA	TP53_mutated
TCGA-A2-A04U	1	0.995926	BRCA	TP53_mutated
TCGA-A2-A04V	0	0.243122	BRCA	TP53_wildtype
TCGA-A2-A04W	1	0.965214	BRCA	TP53_mutated
TCGA-A2-A04X	0	0.0986666	BRCA	TP53_wildtype
TCGA-A2-A04Y	0	0.228195	BRCA	TP53_wildtype
TCGA-A2-A0CK	0	0.4051	BRCA	TP53_wildtype
TCGA-A2-A0CL	1	0.502767	BRCA	#N/A
TCGA-A2-A0CM	1	0.970527	BRCA	TP53_mutated
TCGA-A2-A0CP	0	0.140028	BRCA	TP53_wildtype
TCGA-A2-A0CQ	0	0.123398	BRCA	TP53_wildtype
TCGA-A2-A0CR	0	0.151807	BRCA	TP53_wildtype
TCGA-A2-A0CS	0	0.49289	BRCA	TP53_wildtype
TCGA-A2-A0CT	0	0.443173	BRCA	TP53_wildtype
TCGA-A2-A0CU	0	0.0640298	BRCA	TP53_wildtype
TCGA-A2-A0CV	0	0.432581	BRCA	TP53_wildtype
TCGA-A2-A0CW	1	0.979439	BRCA	TP53_mutated
TCGA-A2-A0CX	1	0.990101	BRCA	TP53_mutated
TCGA-A2-A0CZ	0	0.343583	BRCA	TP53_wildtype
TCGA-A2-A0D0	1	0.999265	BRCA	TP53_mutated
TCGA-A2-A0D1	1	0.862821	BRCA	TP53_mutated
TCGA-A2-A0D2	1	0.989845	BRCA	TP53_mutated
TCGA-A2-A0D3	0	0.627315	BRCA	TP53_loss_phenocopy
TCGA-A2-A0D4	0	0.282436	BRCA	TP53_wildtype
TCGA-A2-A0EM	0	0.120049	BRCA	TP53_wildtype
TCGA-A2-A0EN	0	0.306239	BRCA	TP53_wildtype
TCGA-A2-A0EO	0	0.552401	BRCA	TP53_wildtype
TCGA-A2-A0EP	0	0.407613	BRCA	TP53_wildtype
TCGA-A2-A0EQ	1	0.950937	BRCA	TP53_mutated
TCGA-A2-A0ER	0	0.0247126	BRCA	TP53_wildtype
TCGA-A2-A0ES	0	0.0573071	BRCA	TP53_wildtype
TCGA-A2-A0ET	0	0.153986	BRCA	TP53_wildtype
TCGA-A2-A0EU	0	0.0840123	BRCA	TP53_wildtype
TCGA-A2-A0EV	0	0.504323	BRCA	TP53_wildtype
TCGA-A2-A0EW	0	0.138076	BRCA	TP53_wildtype
TCGA-A2-A0EX	0	0.217242	BRCA	TP53_wildtype
TCGA-A2-A0EY	1	0.992455	BRCA	TP53_mutated
TCGA-A2-A0ST	1	0.742996	BRCA	TP53_mutated
TCGA-A2-A0SU	0	0.0779761	BRCA	TP53_wildtype
TCGA-A2-A0SV	0	0.961021	BRCA	TP53_loss_phenocopy
TCGA-A2-A0SW	1	0.992448	BRCA	TP53_mutated
TCGA-A2-A0SX	1	0.990219	BRCA	TP53_mutated
TCGA-A2-A0SY	0	0.244073	BRCA	TP53_wildtype
TCGA-A2-A0T0	0	0.962555	BRCA	TP53_loss_phenocopy
TCGA-A2-A0T1	1	0.924942	BRCA	TP53_mutated
TCGA-A2-A0T2	1	0.945078	BRCA	TP53_mutated
TCGA-A2-A0T3	1	0.874629	BRCA	TP53_mutated
TCGA-A2-A0T4	0	0.421192	BRCA	TP53_wildtype
TCGA-A2-A0T5	0	0.662803	BRCA	TP53_loss_phenocopy
TCGA-A2-A0T6	0	0.232522	BRCA	TP53_wildtype
TCGA-A2-A0T7	0	0.796257	BRCA	TP53_loss_phenocopy
TCGA-A2-A0YC	0	0.12918	BRCA	TP53_wildtype
TCGA-A2-A0YD	0	0.394596	BRCA	TP53_wildtype
TCGA-A2-A0YE	1	0.987847	BRCA	TP53_mutated
TCGA-A2-A0YF	0	0.0183356	BRCA	TP53_wildtype
TCGA-A2-A0YG	1	0.989552	BRCA	TP53_mutated
TCGA-A2-A0YH	1	0.947448	BRCA	TP53_mutated
TCGA-A2-A0YI	0	0.152524	BRCA	TP53_wildtype
TCGA-A2-A0YJ	1	0.996813	BRCA	TP53_mutated
TCGA-A2-A0YK	0	0.243095	BRCA	TP53_wildtype
TCGA-A2-A0YL	0	0.52428	BRCA	TP53_wildtype
TCGA-A2-A0YM	1	0.990886	BRCA	TP53_mutated
TCGA-A2-A0YT	1	0.949482	BRCA	TP53_mutated
TCGA-A2-A1FV	0	0.85334	BRCA	TP53_loss_phenocopy
TCGA-A2-A1FW	0	0.617441	BRCA	TP53_loss_phenocopy
TCGA-A2-A1FX	0	0.266985	BRCA	TP53_wildtype
TCGA-A2-A1FZ	0	0.550142	BRCA	TP53_wildtype
TCGA-A2-A1G0	0	0.0847027	BRCA	TP53_wildtype
TCGA-A2-A1G1	1	0.966875	BRCA	TP53_mutated
TCGA-A2-A1G4	0	0.0695684	BRCA	TP53_wildtype
TCGA-A2-A1G6	0	0.443105	BRCA	TP53_wildtype
TCGA-A2-A259	0	0.033165	BRCA	TP53_wildtype
TCGA-A2-A25A	0	0.278996	BRCA	TP53_wildtype
TCGA-A2-A25B	0	0.97471	BRCA	TP53_loss_phenocopy
TCGA-A2-A25C	0	0.0785742	BRCA	TP53_wildtype
TCGA-A2-A25D	0	0.854139	BRCA	TP53_loss_phenocopy
TCGA-A2-A25E	0	0.535691	BRCA	TP53_wildtype
TCGA-A2-A25F	0	0.472115	BRCA	TP53_wildtype
TCGA-A2-A3KD	0	0.234779	BRCA	TP53_wildtype
TCGA-A2-A3XT	1	0.998673	BRCA	TP53_mutated
TCGA-A2-A3XU	0	0.836935	BRCA	TP53_loss_phenocopy
TCGA-A2-A3XV	1	0.766028	BRCA	TP53_mutated
TCGA-A2-A3XW	0	0.486489	BRCA	TP53_wildtype
TCGA-A2-A3XX	1	0.997499	BRCA	TP53_mutated
TCGA-A2-A3XZ	0	0.95044	BRCA	TP53_loss_phenocopy
TCGA-A2-A3Y0	1	0.939907	BRCA	TP53_mutated
TCGA-A2-A4S1	1	0.679749	BRCA	TP53_mutated
TCGA-A2-A4S2	0	0.135186	BRCA	TP53_wildtype
TCGA-A2-A4S3	1	0.996333	BRCA	TP53_mutated
TCGA-A3-3308	0	0.0884854	KIRC	TP53_wildtype
TCGA-A3-3311	0	0.010075	KIRC	TP53_wildtype
TCGA-A3-3313	0	0.0213034	KIRC	TP53_wildtype
TCGA-A3-3316	0	0.0972084	KIRC	TP53_wildtype
TCGA-A3-3317	0	0.00622491	KIRC	TP53_wildtype
TCGA-A3-3319	0	0.436904	KIRC	TP53_wildtype
TCGA-A3-3320	0	0.0919456	KIRC	TP53_wildtype
TCGA-A3-3322	0	0.013563	KIRC	TP53_wildtype
TCGA-A3-3323	0	0.00424906	KIRC	TP53_wildtype
TCGA-A3-3326	0	0.0406765	KIRC	TP53_wildtype
TCGA-A3-3331	0	0.00814583	KIRC	TP53_wildtype
TCGA-A3-3346	1	0.89681	KIRC	TP53_mutated
TCGA-A3-3347	0	0.149317	KIRC	TP53_wildtype
TCGA-A3-3349	0	0.0468649	KIRC	TP53_wildtype
TCGA-A3-3357	0	0.00502944	KIRC	TP53_wildtype
TCGA-A3-3358	0	0.120289	KIRC	TP53_wildtype
TCGA-A3-3362	0	0.023007	KIRC	TP53_wildtype
TCGA-A3-3363	0	0.00916907	KIRC	TP53_wildtype
TCGA-A3-3365	0	0.0099031	KIRC	TP53_wildtype
TCGA-A3-3367	0	0.026129	KIRC	TP53_wildtype
TCGA-A3-3370	0	0.00915279	KIRC	TP53_wildtype
TCGA-A3-3373	0	0.0033723	KIRC	TP53_wildtype
TCGA-A3-3374	0	0.0585909	KIRC	TP53_wildtype
TCGA-A3-3376	0	0.0225527	KIRC	TP53_wildtype
TCGA-A3-3378	0	0.00746931	KIRC	TP53_wildtype
TCGA-A3-3380	0	0.0037903	KIRC	TP53_wildtype
TCGA-A3-3382	0	0.134989	KIRC	TP53_wildtype
TCGA-A3-3383	0	0.0119013	KIRC	TP53_wildtype
TCGA-A3-3385	0	0.00842191	KIRC	TP53_wildtype
TCGA-A3-3387	0	0.105356	KIRC	TP53_wildtype
TCGA-A3-A6NI	0	0.0294428	KIRC	TP53_wildtype
TCGA-A3-A6NJ	0	0.00529345	KIRC	TP53_wildtype
TCGA-A3-A6NL	1	0.00725368	KIRC	#N/A
TCGA-A3-A6NN	0	0.00938612	KIRC	TP53_wildtype
TCGA-A3-A8CQ	0	0.0234726	KIRC	TP53_wildtype
TCGA-A3-A8OU	0	0.00572671	KIRC	TP53_wildtype
TCGA-A3-A8OV	0	0.0040909	KIRC	TP53_wildtype
TCGA-A3-A8OW	0	0.00581171	KIRC	TP53_wildtype
TCGA-A3-A8OX	0	0.00533766	KIRC	TP53_wildtype
TCGA-A5-A1OH	0	0.996089	UCEC	TP53_loss_phenocopy
TCGA-A5-A2K2	1	0.947077	UCEC	TP53_mutated
TCGA-A5-A2K3	1	0.386309	UCEC	#N/A
TCGA-A5-A2K4	1	0.972641	UCEC	TP53_mutated
TCGA-A5-A2K5	0	0.494561	UCEC	TP53_wildtype
TCGA-A5-A2K7	0	0.201275	UCEC	TP53_wildtype
TCGA-A5-A3LO	1	0.981969	UCEC	TP53_mutated
TCGA-A5-A3LP	1	0.993364	UCEC	TP53_mutated
TCGA-A5-A7WK	1	0.988213	UCEC	TP53_mutated
TCGA-A5-AB3J	0	0.462718	UCEC	TP53_wildtype
TCGA-A6-2671	1	0.259404	CRAD	#N/A
TCGA-A6-2675	1	0.924229	CRAD	TP53_mutated
TCGA-A6-2678	0	0.380033	CRAD	TP53_wildtype
TCGA-A6-2683	0	0.154746	CRAD	TP53_wildtype
TCGA-A6-2684	1	0.266212	CRAD	#N/A
TCGA-A6-2685	1	0.295602	CRAD	#N/A
TCGA-A6-2686	0	0.151535	CRAD	TP53_wildtype
TCGA-A6-4105	1	0.859984	CRAD	TP53_mutated
TCGA-A6-5656	1	0.946042	CRAD	TP53_mutated
TCGA-A6-5657	0	0.763804	CRAD	TP53_loss_phenocopy
TCGA-A6-5659	1	0.942872	CRAD	TP53_mutated
TCGA-A6-5660	1	0.905405	CRAD	TP53_mutated
TCGA-A6-5661	0	0.046568	CRAD	TP53_wildtype
TCGA-A6-5662	1	0.504703	CRAD	#N/A
TCGA-A6-5664	0	0.0155935	CRAD	TP53_wildtype
TCGA-A6-5665	0	0.168212	CRAD	TP53_wildtype
TCGA-A6-5666	0	0.161989	CRAD	TP53_wildtype
TCGA-A6-5667	1	0.969028	CRAD	TP53_mutated
TCGA-A6-6137	1	0.678326	CRAD	TP53_mutated
TCGA-A6-6138	1	0.682064	CRAD	TP53_mutated
TCGA-A6-6142	1	0.898013	CRAD	TP53_mutated
TCGA-A6-6648	0	0.825547	CRAD	TP53_loss_phenocopy
TCGA-A6-6649	1	0.718901	CRAD	TP53_mutated
TCGA-A6-6651	1	0.641093	CRAD	TP53_mutated
TCGA-A6-6652	1	0.940586	CRAD	TP53_mutated
TCGA-A6-6653	0	0.228506	CRAD	TP53_wildtype
TCGA-A6-6654	1	0.932776	CRAD	TP53_mutated
TCGA-A6-6780	0	0.272812	CRAD	TP53_wildtype
TCGA-A6-6781	0	0.280561	CRAD	TP53_wildtype
TCGA-A6-6782	1	0.939691	CRAD	TP53_mutated
TCGA-A6-A565	0	0.170351	CRAD	TP53_wildtype
TCGA-A6-A566	0	0.128154	CRAD	TP53_wildtype
TCGA-A6-A567	1	0.946111	CRAD	TP53_mutated
TCGA-A6-A56B	1	0.84585	CRAD	TP53_mutated
TCGA-A7-A0CD	0	0.309181	BRCA	TP53_wildtype
TCGA-A7-A0CE	1	0.250844	BRCA	#N/A
TCGA-A7-A0CG	0	0.369565	BRCA	TP53_wildtype
TCGA-A7-A0CH	0	0.738984	BRCA	TP53_loss_phenocopy
TCGA-A7-A0CJ	1	0.670607	BRCA	TP53_mutated
TCGA-A7-A0D9	0	0.330494	BRCA	TP53_wildtype
TCGA-A7-A0DA	1	0.994605	BRCA	TP53_mutated
TCGA-A7-A0DB	0	0.549759	BRCA	TP53_wildtype
TCGA-A7-A13D	1	0.998368	BRCA	TP53_mutated
TCGA-A7-A13E	1	0.534291	BRCA	#N/A
TCGA-A7-A13F	0	0.873988	BRCA	TP53_loss_phenocopy
TCGA-A7-A13G	0	0.213048	BRCA	TP53_wildtype
TCGA-A7-A26E	0	0.117938	BRCA	TP53_wildtype
TCGA-A7-A26F	1	0.960041	BRCA	TP53_mutated
TCGA-A7-A26G	1	0.980687	BRCA	TP53_mutated
TCGA-A7-A26H	0	0.657505	BRCA	TP53_loss_phenocopy
TCGA-A7-A26I	1	0.99014	BRCA	TP53_mutated
TCGA-A7-A26J	0	0.509091	BRCA	TP53_wildtype
TCGA-A7-A2KD	1	0.948281	BRCA	TP53_mutated
TCGA-A7-A3RF	0	0.0381198	BRCA	TP53_wildtype
TCGA-A7-A425	0	0.606373	BRCA	TP53_loss_phenocopy
TCGA-A7-A4SC	0	0.637175	BRCA	TP53_loss_phenocopy
TCGA-A7-A4SD	1	0.978224	BRCA	TP53_mutated
TCGA-A7-A4SE	1	0.984436	BRCA	TP53_mutated
TCGA-A7-A56D	1	0.80771	BRCA	TP53_mutated
TCGA-A7-A5ZV	1	0.995774	BRCA	TP53_mutated
TCGA-A7-A5ZW	0	0.286076	BRCA	TP53_wildtype
TCGA-A7-A5ZX	0	0.245714	BRCA	TP53_wildtype
TCGA-A7-A6VV	1	0.765213	BRCA	TP53_mutated
TCGA-A7-A6VW	1	0.992403	BRCA	TP53_mutated
TCGA-A7-A6VX	1	0.936572	BRCA	TP53_mutated
TCGA-A7-A6VY	1	0.979719	BRCA	TP53_mutated
TCGA-A8-A06N	0	0.619026	BRCA	TP53_loss_phenocopy
TCGA-A8-A06O	1	0.959277	BRCA	TP53_mutated
TCGA-A8-A06P	0	0.0278234	BRCA	TP53_wildtype
TCGA-A8-A06Q	1	0.921549	BRCA	TP53_mutated
TCGA-A8-A06R	0	0.893297	BRCA	TP53_loss_phenocopy
TCGA-A8-A06T	0	0.165338	BRCA	TP53_wildtype
TCGA-A8-A06U	1	0.969941	BRCA	TP53_mutated
TCGA-A8-A06X	0	0.774052	BRCA	TP53_loss_phenocopy
TCGA-A8-A06Y	0	0.268345	BRCA	TP53_wildtype
TCGA-A8-A06Z	1	0.958866	BRCA	TP53_mutated
TCGA-A8-A075	1	0.994096	BRCA	TP53_mutated
TCGA-A8-A076	0	0.928222	BRCA	TP53_loss_phenocopy
TCGA-A8-A079	1	0.950534	BRCA	TP53_mutated
TCGA-A8-A07B	1	0.949747	BRCA	TP53_mutated
TCGA-A8-A07C	1	0.991847	BRCA	TP53_mutated
TCGA-A8-A07E	0	0.371131	BRCA	TP53_wildtype
TCGA-A8-A07F	0	0.784786	BRCA	TP53_loss_phenocopy
TCGA-A8-A07G	0	0.889211	BRCA	TP53_loss_phenocopy
TCGA-A8-A07I	0	0.799016	BRCA	TP53_loss_phenocopy
TCGA-A8-A07J	0	0.195515	BRCA	TP53_wildtype
TCGA-A8-A07L	0	0.0760251	BRCA	TP53_wildtype
TCGA-A8-A07O	1	0.998259	BRCA	TP53_mutated
TCGA-A8-A07P	0	0.131991	BRCA	TP53_wildtype
TCGA-A8-A07U	1	0.981271	BRCA	TP53_mutated
TCGA-A8-A07W	1	0.987203	BRCA	TP53_mutated
TCGA-A8-A07Z	0	0.404284	BRCA	TP53_wildtype
TCGA-A8-A081	1	0.987582	BRCA	TP53_mutated
TCGA-A8-A082	0	0.0254569	BRCA	TP53_wildtype
TCGA-A8-A083	0	0.00524729	BRCA	TP53_wildtype
TCGA-A8-A084	1	0.991537	BRCA	TP53_mutated
TCGA-A8-A085	0	0.737832	BRCA	TP53_loss_phenocopy
TCGA-A8-A086	0	0.0860265	BRCA	TP53_wildtype
TCGA-A8-A08A	0	0.250638	BRCA	TP53_wildtype
TCGA-A8-A08B	0	0.985589	BRCA	TP53_loss_phenocopy
TCGA-A8-A08F	0	0.992364	BRCA	TP53_loss_phenocopy
TCGA-A8-A08G	0	0.660097	BRCA	TP53_loss_phenocopy
TCGA-A8-A08H	0	0.271664	BRCA	TP53_wildtype
TCGA-A8-A08I	1	0.617134	BRCA	TP53_mutated
TCGA-A8-A08J	0	0.97987	BRCA	TP53_loss_phenocopy
TCGA-A8-A08L	0	0.9987	BRCA	TP53_loss_phenocopy
TCGA-A8-A08O	0	0.106071	BRCA	TP53_wildtype
TCGA-A8-A08P	1	0.977525	BRCA	TP53_mutated
TCGA-A8-A08R	1	0.999636	BRCA	TP53_mutated
TCGA-A8-A08S	0	0.00992438	BRCA	TP53_wildtype
TCGA-A8-A08T	0	0.29634	BRCA	TP53_wildtype
TCGA-A8-A08X	1	0.986984	BRCA	TP53_mutated
TCGA-A8-A08Z	0	0.675047	BRCA	TP53_loss_phenocopy
TCGA-A8-A090	0	0.224526	BRCA	TP53_wildtype
TCGA-A8-A091	0	0.0350505	BRCA	TP53_wildtype
TCGA-A8-A092	1	0.99213	BRCA	TP53_mutated
TCGA-A8-A093	0	0.551142	BRCA	TP53_wildtype
TCGA-A8-A094	1	0.926144	BRCA	TP53_mutated
TCGA-A8-A095	0	0.114443	BRCA	TP53_wildtype
TCGA-A8-A096	0	0.118552	BRCA	TP53_wildtype
TCGA-A8-A097	1	0.976066	BRCA	TP53_mutated
TCGA-A8-A099	0	0.511823	BRCA	TP53_wildtype
TCGA-A8-A09A	0	0.705806	BRCA	TP53_loss_phenocopy
TCGA-A8-A09B	0	0.427704	BRCA	TP53_wildtype
TCGA-A8-A09C	0	0.420598	BRCA	TP53_wildtype
TCGA-A8-A09D	0	0.607107	BRCA	TP53_loss_phenocopy
TCGA-A8-A09E	0	0.388581	BRCA	TP53_wildtype
TCGA-A8-A09G	0	0.991207	BRCA	TP53_loss_phenocopy
TCGA-A8-A09I	0	0.994155	BRCA	TP53_loss_phenocopy
TCGA-A8-A09K	0	0.578745	BRCA	TP53_wildtype
TCGA-A8-A09M	0	0.570194	BRCA	TP53_wildtype
TCGA-A8-A09N	1	0.839452	BRCA	TP53_mutated
TCGA-A8-A09Q	1	0.853225	BRCA	TP53_mutated
TCGA-A8-A09R	0	0.610862	BRCA	TP53_loss_phenocopy
TCGA-A8-A09T	0	0.0305378	BRCA	TP53_wildtype
TCGA-A8-A09V	0	0.153746	BRCA	TP53_wildtype
TCGA-A8-A09W	0	0.690632	BRCA	TP53_loss_phenocopy
TCGA-A8-A09X	1	0.843792	BRCA	TP53_mutated
TCGA-A8-A09Z	0	0.509093	BRCA	TP53_wildtype
TCGA-A8-A0A1	0	0.211494	BRCA	TP53_wildtype
TCGA-A8-A0A2	0	0.518037	BRCA	TP53_wildtype
TCGA-A8-A0A4	0	0.486877	BRCA	TP53_wildtype
TCGA-A8-A0A6	0	0.645239	BRCA	TP53_loss_phenocopy
TCGA-A8-A0A7	0	0.611917	BRCA	TP53_loss_phenocopy
TCGA-A8-A0A9	0	0.695393	BRCA	TP53_loss_phenocopy
TCGA-A8-A0AB	0	0.521003	BRCA	TP53_wildtype
TCGA-A8-A0AD	0	0.125475	BRCA	TP53_wildtype
TCGA-AA-3489	0	0.764541	CRAD	TP53_loss_phenocopy
TCGA-AA-3492	1	0.0867159	CRAD	#N/A
TCGA-AA-3496	0	0.873598	CRAD	TP53_loss_phenocopy
TCGA-AA-3502	0	0.130249	CRAD	TP53_wildtype
TCGA-AA-3506	0	0.0283361	CRAD	TP53_wildtype
TCGA-AA-3511	1	0.912745	CRAD	TP53_mutated
TCGA-AA-3514	0	0.120944	CRAD	TP53_wildtype
TCGA-AA-3517	0	0.122519	CRAD	TP53_wildtype
TCGA-AA-3520	0	0.148319	CRAD	TP53_wildtype
TCGA-AA-3522	0	0.122314	CRAD	TP53_wildtype
TCGA-AA-3526	0	0.428397	CRAD	TP53_wildtype
TCGA-AA-3527	0	0.236709	CRAD	TP53_wildtype
TCGA-AA-3531	0	0.25315	CRAD	TP53_wildtype
TCGA-AA-3534	0	0.228177	CRAD	TP53_wildtype
TCGA-AA-3655	1	0.802362	CRAD	TP53_mutated
TCGA-AA-3660	1	0.953602	CRAD	TP53_mutated
TCGA-AA-3662	1	0.669237	CRAD	TP53_mutated
TCGA-AA-3663	0	0.369034	CRAD	TP53_wildtype
TCGA-AA-3675	0	0.301453	CRAD	TP53_wildtype
TCGA-AA-3685	1	0.909459	CRAD	TP53_mutated
TCGA-AA-3697	0	0.151604	CRAD	TP53_wildtype
TCGA-AA-3712	1	0.810257	CRAD	TP53_mutated
TCGA-AA-3713	0	0.380144	CRAD	TP53_wildtype
TCGA-AA-A01P	0	0.0990415	CRAD	TP53_wildtype
TCGA-AA-A01X	0	0.783171	CRAD	TP53_loss_phenocopy
TCGA-AA-A01Z	1	0.807315	CRAD	TP53_mutated
TCGA-AA-A02K	1	0.945281	CRAD	TP53_mutated
TCGA-AA-A02Y	0	0.267539	CRAD	TP53_wildtype
TCGA-AC-A23C	1	0.973938	BRCA	TP53_mutated
TCGA-AC-A23E	0	0.525482	BRCA	TP53_wildtype
TCGA-AC-A23H	0	0.941707	BRCA	TP53_loss_phenocopy
TCGA-AC-A2B8	0	0.322078	BRCA	TP53_wildtype
TCGA-AC-A2BK	1	0.999106	BRCA	TP53_mutated
TCGA-AC-A2BM	0	0.117728	BRCA	TP53_wildtype
TCGA-AC-A2FB	0	0.517675	BRCA	TP53_wildtype
TCGA-AC-A2FF	0	0.214941	BRCA	TP53_wildtype
TCGA-AC-A2FG	0	0.339289	BRCA	TP53_wildtype
TCGA-AC-A2FK	0	0.114627	BRCA	TP53_wildtype
TCGA-AC-A2FO	0	0.15236	BRCA	TP53_wildtype
TCGA-AC-A2QH	1	0.783654	BRCA	TP53_mutated
TCGA-AC-A3HN	0	0.126736	BRCA	TP53_wildtype
TCGA-AC-A3OD	1	0.784705	BRCA	TP53_mutated
TCGA-AC-A3QP	0	0.126378	BRCA	TP53_wildtype
TCGA-AC-A3QQ	0	0.71504	BRCA	TP53_loss_phenocopy
TCGA-AC-A3W5	0	0.846402	BRCA	TP53_loss_phenocopy
TCGA-AC-A3YI	0	0.250053	BRCA	TP53_wildtype
TCGA-AC-A3YJ	0	0.271977	BRCA	TP53_wildtype
TCGA-AC-A4ZE	0	0.321737	BRCA	TP53_wildtype
TCGA-AC-A5EH	1	0.745963	BRCA	TP53_mutated
TCGA-AC-A5XS	0	0.286117	BRCA	TP53_wildtype
TCGA-AC-A5XU	1	0.688917	BRCA	TP53_mutated
TCGA-AC-A62V	0	0.874099	BRCA	TP53_loss_phenocopy
TCGA-AC-A62X	1	0.987501	BRCA	TP53_mutated
TCGA-AC-A62Y	0	0.362504	BRCA	TP53_wildtype
TCGA-AC-A6IV	0	0.361424	BRCA	TP53_wildtype
TCGA-AC-A6IW	1	0.987898	BRCA	TP53_mutated
TCGA-AC-A6IX	0	0.326204	BRCA	TP53_wildtype
TCGA-AC-A6NO	0	0.32536	BRCA	TP53_wildtype
TCGA-AC-A7VB	0	0.957524	BRCA	TP53_loss_phenocopy
TCGA-AC-A7VC	1	0.696563	BRCA	TP53_mutated
TCGA-AC-A8OP	0	0.885847	BRCA	TP53_loss_phenocopy
TCGA-AC-A8OQ	1	0.996709	BRCA	TP53_mutated
TCGA-AC-A8OR	0	0.0118779	BRCA	TP53_wildtype
TCGA-AC-A8OS	0	0.0869835	BRCA	TP53_wildtype
TCGA-AD-5900	0	0.37215	CRAD	TP53_wildtype
TCGA-AD-6548	1	0.908665	CRAD	TP53_mutated
TCGA-AD-6888	1	0.989305	CRAD	TP53_mutated
TCGA-AD-6889	0	0.274837	CRAD	TP53_wildtype
TCGA-AD-6890	0	0.0833795	CRAD	TP53_wildtype
TCGA-AD-6895	0	0.108882	CRAD	TP53_wildtype
TCGA-AD-6899	1	0.913971	CRAD	TP53_mutated
TCGA-AD-6901	1	0.912762	CRAD	TP53_mutated
TCGA-AD-6963	1	0.969084	CRAD	TP53_mutated
TCGA-AD-6964	0	0.437737	CRAD	TP53_wildtype
TCGA-AD-6965	1	0.922782	CRAD	TP53_mutated
TCGA-AD-A5EJ	1	0.208515	CRAD	#N/A
TCGA-AD-A5EK	1	0.856003	CRAD	TP53_mutated
TCGA-AF-2687	1	0.935775	CRAD	TP53_mutated
TCGA-AF-2689	0	0.357508	CRAD	TP53_wildtype
TCGA-AF-2690	1	0.830566	CRAD	TP53_mutated
TCGA-AF-2691	0	0.27888	CRAD	TP53_wildtype
TCGA-AF-2692	0	0.32909	CRAD	TP53_wildtype
TCGA-AF-2693	1	0.683292	CRAD	TP53_mutated
TCGA-AF-3400	0	0.180324	CRAD	TP53_wildtype
TCGA-AF-3911	1	0.974935	CRAD	TP53_mutated
TCGA-AF-4110	1	0.769438	CRAD	TP53_mutated
TCGA-AF-5654	0	0.362509	CRAD	TP53_wildtype
TCGA-AF-6136	1	0.850442	CRAD	TP53_mutated
TCGA-AF-6655	1	0.884133	CRAD	TP53_mutated
TCGA-AF-6672	1	0.955802	CRAD	TP53_mutated
TCGA-AF-A56K	1	0.882844	CRAD	TP53_mutated
TCGA-AF-A56L	1	0.662585	CRAD	TP53_mutated
TCGA-AF-A56N	1	0.598002	CRAD	#N/A
TCGA-AG-3591	1	0.981787	CRAD	TP53_mutated
TCGA-AG-3592	1	0.859572	CRAD	TP53_mutated
TCGA-AG-3725	1	0.481122	CRAD	#N/A
TCGA-AG-3731	1	0.557914	CRAD	#N/A
TCGA-AG-3732	1	0.417208	CRAD	#N/A
TCGA-AG-3742	1	0.587413	CRAD	#N/A
TCGA-AG-3902	1	0.839121	CRAD	TP53_mutated
TCGA-AG-4021	1	0.972374	CRAD	TP53_mutated
TCGA-AG-4022	1	0.827531	CRAD	TP53_mutated
TCGA-AH-6544	1	0.84651	CRAD	TP53_mutated
TCGA-AH-6547	0	0.325648	CRAD	TP53_wildtype
TCGA-AH-6549	1	0.915755	CRAD	TP53_mutated
TCGA-AH-6643	1	0.282615	CRAD	#N/A
TCGA-AH-6644	0	0.41523	CRAD	TP53_wildtype
TCGA-AH-6897	1	0.966856	CRAD	TP53_mutated
TCGA-AH-6903	0	0.0249585	CRAD	TP53_wildtype
TCGA-AJ-A23N	1	0.986501	UCEC	TP53_mutated
TCGA-AJ-A2QM	1	0.981412	UCEC	TP53_mutated
TCGA-AJ-A2QO	0	0.102827	UCEC	TP53_wildtype
TCGA-AJ-A3BD	1	0.889691	UCEC	TP53_mutated
TCGA-AJ-A3BF	1	0.994542	UCEC	TP53_mutated
TCGA-AJ-A3BG	1	0.787965	UCEC	TP53_mutated
TCGA-AJ-A3BH	0	0.0787303	UCEC	TP53_wildtype
TCGA-AJ-A3BI	1	0.930518	UCEC	TP53_mutated
TCGA-AJ-A3BK	0	0.0628722	UCEC	TP53_wildtype
TCGA-AJ-A3EJ	1	0.990311	UCEC	TP53_mutated
TCGA-AJ-A3EK	1	0.553883	UCEC	#N/A
TCGA-AJ-A3EL	0	0.173119	UCEC	TP53_wildtype
TCGA-AJ-A3EM	1	0.986279	UCEC	TP53_mutated
TCGA-AJ-A3I9	1	0.868719	UCEC	TP53_mutated
TCGA-AJ-A3IA	1	0.985274	UCEC	TP53_mutated
TCGA-AJ-A3NF	1	0.939294	UCEC	TP53_mutated
TCGA-AJ-A3NG	0	0.500183	UCEC	TP53_wildtype
TCGA-AJ-A3OJ	1	0.236402	UCEC	#N/A
TCGA-AJ-A3OK	0	0.0384933	UCEC	TP53_wildtype
TCGA-AJ-A3OL	1	0.756612	UCEC	TP53_mutated
TCGA-AJ-A3QS	1	0.989454	UCEC	TP53_mutated
TCGA-AJ-A3TW	1	0.977759	UCEC	TP53_mutated
TCGA-AJ-A5DV	0	0.0641237	UCEC	TP53_wildtype
TCGA-AJ-A5DW	0	0.349861	UCEC	TP53_wildtype
TCGA-AJ-A6NU	1	0.88735	UCEC	TP53_mutated
TCGA-AJ-A8CT	0	0.0273809	UCEC	TP53_wildtype
TCGA-AJ-A8CV	0	0.0853503	UCEC	TP53_wildtype
TCGA-AJ-A8CW	0	0.348602	UCEC	TP53_wildtype
TCGA-AK-3426	0	0.0800857	KIRC	TP53_wildtype
TCGA-AK-3427	0	0.258332	KIRC	TP53_wildtype
TCGA-AK-3429	0	0.0223356	KIRC	TP53_wildtype
TCGA-AK-3436	0	0.0229336	KIRC	TP53_wildtype
TCGA-AK-3440	1	0.209733	KIRC	#N/A
TCGA-AK-3443	0	0.256369	KIRC	TP53_wildtype
TCGA-AK-3444	0	0.0176766	KIRC	TP53_wildtype
TCGA-AK-3451	0	0.00537437	KIRC	TP53_wildtype
TCGA-AK-3453	0	0.0508857	KIRC	TP53_wildtype
TCGA-AK-3455	0	0.0324942	KIRC	TP53_wildtype
TCGA-AK-3456	0	0.0157784	KIRC	TP53_wildtype
TCGA-AK-3458	0	0.00240669	KIRC	TP53_wildtype
TCGA-AK-3465	0	0.0401894	KIRC	TP53_wildtype
TCGA-AM-5820	0	0.238248	CRAD	TP53_wildtype
TCGA-AM-5821	1	0.118463	CRAD	#N/A
TCGA-AN-A03X	0	0.075855	BRCA	TP53_wildtype
TCGA-AN-A03Y	0	0.880025	BRCA	TP53_loss_phenocopy
TCGA-AN-A041	0	0.593667	BRCA	TP53_wildtype
TCGA-AN-A046	1	0.277839	BRCA	#N/A
TCGA-AN-A049	0	0.37308	BRCA	TP53_wildtype
TCGA-AN-A04A	0	0.266061	BRCA	TP53_wildtype
TCGA-AN-A04C	1	0.993063	BRCA	TP53_mutated
TCGA-AN-A04D	0	0.996035	BRCA	TP53_loss_phenocopy
TCGA-AN-A0AJ	1	0.966428	BRCA	TP53_mutated
TCGA-AN-A0AK	0	0.722041	BRCA	TP53_loss_phenocopy
TCGA-AN-A0AL	1	0.963762	BRCA	TP53_mutated
TCGA-AN-A0AM	0	0.939033	BRCA	TP53_loss_phenocopy
TCGA-AN-A0AR	1	0.947106	BRCA	TP53_mutated
TCGA-AN-A0AS	1	0.873106	BRCA	TP53_mutated
TCGA-AN-A0AT	0	0.956711	BRCA	TP53_loss_phenocopy
TCGA-AN-A0FD	0	0.886079	BRCA	TP53_loss_phenocopy
TCGA-AN-A0FF	0	0.427881	BRCA	TP53_wildtype
TCGA-AN-A0FJ	1	0.985434	BRCA	TP53_mutated
TCGA-AN-A0FK	0	0.544253	BRCA	TP53_wildtype
TCGA-AN-A0FL	1	0.996797	BRCA	TP53_mutated
TCGA-AN-A0FN	0	0.0940497	BRCA	TP53_wildtype
TCGA-AN-A0FS	0	0.499037	BRCA	TP53_wildtype
TCGA-AN-A0FT	1	0.869886	BRCA	TP53_mutated
TCGA-AN-A0FV	1	0.992932	BRCA	TP53_mutated
TCGA-AN-A0FW	0	0.922325	BRCA	TP53_loss_phenocopy
TCGA-AN-A0FX	1	0.994779	BRCA	TP53_mutated
TCGA-AN-A0FY	1	0.854967	BRCA	TP53_mutated
TCGA-AN-A0FZ	0	0.843488	BRCA	TP53_loss_phenocopy
TCGA-AN-A0G0	1	0.995718	BRCA	TP53_mutated
TCGA-AN-A0XL	0	0.859863	BRCA	TP53_loss_phenocopy
TCGA-AN-A0XN	1	0.823123	BRCA	TP53_mutated
TCGA-AN-A0XO	0	0.59735	BRCA	TP53_wildtype
TCGA-AN-A0XP	0	0.501877	BRCA	TP53_wildtype
TCGA-AN-A0XR	0	0.35472	BRCA	TP53_wildtype
TCGA-AN-A0XS	0	0.156448	BRCA	TP53_wildtype
TCGA-AN-A0XT	1	0.349143	BRCA	#N/A
TCGA-AN-A0XU	1	0.986869	BRCA	TP53_mutated
TCGA-AN-A0XV	0	0.183678	BRCA	TP53_wildtype
TCGA-AN-A0XW	0	0.941211	BRCA	TP53_loss_phenocopy
TCGA-AO-A03L	1	0.611799	BRCA	TP53_mutated
TCGA-AO-A03M	0	0.982814	BRCA	TP53_loss_phenocopy
TCGA-AO-A03N	1	0.692884	BRCA	TP53_mutated
TCGA-AO-A03O	1	0.987031	BRCA	TP53_mutated
TCGA-AO-A03P	0	0.0226023	BRCA	TP53_wildtype
TCGA-AO-A03R	1	0.667498	BRCA	TP53_mutated
TCGA-AO-A03T	0	0.296379	BRCA	TP53_wildtype
TCGA-AO-A03U	0	0.143949	BRCA	TP53_wildtype
TCGA-AO-A03V	1	0.106217	BRCA	#N/A
TCGA-AO-A0J2	1	0.999099	BRCA	TP53_mutated
TCGA-AO-A0J3	0	0.498864	BRCA	TP53_wildtype
TCGA-AO-A0J4	1	0.998451	BRCA	TP53_mutated
TCGA-AO-A0J5	0	0.796756	BRCA	TP53_loss_phenocopy
TCGA-AO-A0J6	1	0.989267	BRCA	TP53_mutated
TCGA-AO-A0J7	0	0.719495	BRCA	TP53_loss_phenocopy
TCGA-AO-A0J8	0	0.325464	BRCA	TP53_wildtype
TCGA-AO-A0J9	0	0.336511	BRCA	TP53_wildtype
TCGA-AO-A0JA	0	0.390936	BRCA	TP53_wildtype
TCGA-AO-A0JB	1	0.918918	BRCA	TP53_mutated
TCGA-AO-A0JC	0	0.0215051	BRCA	TP53_wildtype
TCGA-AO-A0JD	1	0.987514	BRCA	TP53_mutated
TCGA-AO-A0JE	1	0.903214	BRCA	TP53_mutated
TCGA-AO-A0JF	0	0.110426	BRCA	TP53_wildtype
TCGA-AO-A0JG	0	0.578222	BRCA	TP53_wildtype
TCGA-AO-A0JI	0	0.0705659	BRCA	TP53_wildtype
TCGA-AO-A0JJ	0	0.100841	BRCA	TP53_wildtype
TCGA-AO-A0JM	0	0.962882	BRCA	TP53_loss_phenocopy
TCGA-AO-A124	1	0.88491	BRCA	TP53_mutated
TCGA-AO-A125	0	0.137292	BRCA	TP53_wildtype
TCGA-AO-A126	0	0.147741	BRCA	TP53_wildtype
TCGA-AO-A128	1	0.989077	BRCA	TP53_mutated
TCGA-AO-A129	1	0.99731	BRCA	TP53_mutated
TCGA-AO-A12A	0	0.279143	BRCA	TP53_wildtype
TCGA-AO-A12B	0	0.0239202	BRCA	TP53_wildtype
TCGA-AO-A12D	1	0.980706	BRCA	TP53_mutated
TCGA-AO-A12E	0	0.367191	BRCA	TP53_wildtype
TCGA-AO-A12F	0	0.988814	BRCA	TP53_loss_phenocopy
TCGA-AO-A12G	1	0.612816	BRCA	TP53_mutated
TCGA-AO-A12H	0	0.153557	BRCA	TP53_wildtype
TCGA-AO-A1KO	0	0.464191	BRCA	TP53_wildtype
TCGA-AO-A1KP	0	0.3985	BRCA	TP53_wildtype
TCGA-AO-A1KR	0	0.99392	BRCA	TP53_loss_phenocopy
TCGA-AO-A1KS	0	0.762454	BRCA	TP53_loss_phenocopy
TCGA-AO-A1KT	0	0.23591	BRCA	TP53_wildtype
TCGA-AP-A5FX	0	0.937619	UCEC	TP53_loss_phenocopy
TCGA-AQ-A04H	1	0.838221	BRCA	TP53_mutated
TCGA-AQ-A04J	1	0.87596	BRCA	TP53_mutated
TCGA-AQ-A0Y5	0	0.274717	BRCA	TP53_wildtype
TCGA-AQ-A1H2	0	0.0410118	BRCA	TP53_wildtype
TCGA-AQ-A1H3	0	0.755955	BRCA	TP53_loss_phenocopy
TCGA-AQ-A54O	0	0.658474	BRCA	TP53_loss_phenocopy
TCGA-AQ-A7U7	0	0.0640346	BRCA	TP53_wildtype
TCGA-AR-A0TP	1	0.983661	BRCA	TP53_mutated
TCGA-AR-A0TQ	0	0.735862	BRCA	TP53_loss_phenocopy
TCGA-AR-A0TR	0	0.408438	BRCA	TP53_wildtype
TCGA-AR-A0TS	1	0.94636	BRCA	TP53_mutated
TCGA-AR-A0TT	0	0.879806	BRCA	TP53_loss_phenocopy
TCGA-AR-A0TU	0	0.999883	BRCA	TP53_loss_phenocopy
TCGA-AR-A0TV	1	0.783974	BRCA	TP53_mutated
TCGA-AR-A0TW	0	0.924119	BRCA	TP53_loss_phenocopy
TCGA-AR-A0TX	1	0.927038	BRCA	TP53_mutated
TCGA-AR-A0TY	0	0.643855	BRCA	TP53_loss_phenocopy
TCGA-AR-A0TZ	0	0.105896	BRCA	TP53_wildtype
TCGA-AR-A0U0	1	0.991006	BRCA	TP53_mutated
TCGA-AR-A0U2	1	0.979231	BRCA	TP53_mutated
TCGA-AR-A0U3	0	0.642959	BRCA	TP53_loss_phenocopy
TCGA-AR-A0U4	1	0.996002	BRCA	TP53_mutated
TCGA-AR-A1AH	1	0.996447	BRCA	TP53_mutated
TCGA-AR-A1AI	1	0.995888	BRCA	TP53_mutated
TCGA-AR-A1AJ	1	0.983509	BRCA	TP53_mutated
TCGA-AR-A1AK	0	0.693709	BRCA	TP53_loss_phenocopy
TCGA-AR-A1AL	0	0.326309	BRCA	TP53_wildtype
TCGA-AR-A1AN	1	0.917918	BRCA	TP53_mutated
TCGA-AR-A1AO	0	0.842397	BRCA	TP53_loss_phenocopy
TCGA-AR-A1AP	1	0.816167	BRCA	TP53_mutated
TCGA-AR-A1AQ	1	0.983271	BRCA	TP53_mutated
TCGA-AR-A1AR	1	0.86554	BRCA	TP53_mutated
TCGA-AR-A1AS	1	0.891005	BRCA	TP53_mutated
TCGA-AR-A1AT	0	0.631026	BRCA	TP53_loss_phenocopy
TCGA-AR-A1AU	0	0.57747	BRCA	TP53_wildtype
TCGA-AR-A1AV	0	0.778514	BRCA	TP53_loss_phenocopy
TCGA-AR-A1AW	1	0.77203	BRCA	TP53_mutated
TCGA-AR-A1AX	1	0.768931	BRCA	TP53_mutated
TCGA-AR-A1AY	1	0.999485	BRCA	TP53_mutated
TCGA-AR-A24H	0	0.676451	BRCA	TP53_loss_phenocopy
TCGA-AR-A24K	1	0.728979	BRCA	TP53_mutated
TCGA-AR-A24L	0	0.0436774	BRCA	TP53_wildtype
TCGA-AR-A24M	0	0.638611	BRCA	TP53_loss_phenocopy
TCGA-AR-A24N	0	0.352036	BRCA	TP53_wildtype
TCGA-AR-A24O	0	0.280985	BRCA	TP53_wildtype
TCGA-AR-A24P	1	0.686057	BRCA	TP53_mutated
TCGA-AR-A24Q	1	0.892658	BRCA	TP53_mutated
TCGA-AR-A24R	0	0.726548	BRCA	TP53_loss_phenocopy
TCGA-AR-A24S	1	0.910444	BRCA	TP53_mutated
TCGA-AR-A24T	1	0.263685	BRCA	#N/A
TCGA-AR-A24U	1	0.947471	BRCA	TP53_mutated
TCGA-AR-A24V	0	0.282051	BRCA	TP53_wildtype
TCGA-AR-A24W	0	0.668947	BRCA	TP53_loss_phenocopy
TCGA-AR-A24X	0	0.593198	BRCA	TP53_wildtype
TCGA-AR-A24Z	0	0.777888	BRCA	TP53_loss_phenocopy
TCGA-AR-A250	0	0.965229	BRCA	TP53_loss_phenocopy
TCGA-AR-A251	1	0.995289	BRCA	TP53_mutated
TCGA-AR-A252	0	0.186371	BRCA	TP53_wildtype
TCGA-AR-A254	1	0.890801	BRCA	TP53_mutated
TCGA-AR-A255	0	0.601146	BRCA	TP53_loss_phenocopy
TCGA-AR-A256	1	0.999004	BRCA	TP53_mutated
TCGA-AR-A2LE	0	0.150364	BRCA	TP53_wildtype
TCGA-AR-A2LH	1	0.694185	BRCA	TP53_mutated
TCGA-AR-A2LK	0	0.371949	BRCA	TP53_wildtype
TCGA-AR-A2LL	0	0.713505	BRCA	TP53_loss_phenocopy
TCGA-AR-A2LM	0	0.404803	BRCA	TP53_wildtype
TCGA-AR-A2LN	0	0.26063	BRCA	TP53_wildtype
TCGA-AR-A2LO	0	0.390767	BRCA	TP53_wildtype
TCGA-AR-A2LQ	0	0.287274	BRCA	TP53_wildtype
TCGA-AR-A2LR	1	0.984357	BRCA	TP53_mutated
TCGA-AR-A5QM	0	0.482067	BRCA	TP53_wildtype
TCGA-AR-A5QN	0	0.309622	BRCA	TP53_wildtype
TCGA-AR-A5QP	0	0.573699	BRCA	TP53_wildtype
TCGA-AR-A5QQ	1	0.614927	BRCA	TP53_mutated
TCGA-AS-3777	0	0.222506	KIRC	TP53_wildtype
TCGA-AS-3778	0	0.0177455	KIRC	TP53_wildtype
TCGA-AU-3779	1	0.962642	CRAD	TP53_mutated
TCGA-AU-6004	0	0.25876	CRAD	TP53_wildtype
TCGA-AX-A05W	0	0.0681332	UCEC	TP53_wildtype
TCGA-AX-A05Y	0	0.123062	UCEC	TP53_wildtype
TCGA-AX-A0J0	0	0.164371	UCEC	TP53_wildtype
TCGA-AX-A1C7	0	0.912656	UCEC	TP53_loss_phenocopy
TCGA-AX-A2H4	1	0.746362	UCEC	TP53_mutated
TCGA-AX-A2HC	1	0.125335	UCEC	#N/A
TCGA-AX-A2HD	0	0.131093	UCEC	TP53_wildtype
TCGA-AX-A2HH	0	0.559745	UCEC	TP53_wildtype
TCGA-AX-A2IN	1	0.242528	UCEC	#N/A
TCGA-AX-A3FS	0	0.398547	UCEC	TP53_wildtype
TCGA-AX-A3FT	0	0.0535824	UCEC	TP53_wildtype
TCGA-AX-A3FV	1	0.934604	UCEC	TP53_mutated
TCGA-AX-A3FW	1	0.72828	UCEC	TP53_mutated
TCGA-AX-A3FX	0	0.886952	UCEC	TP53_loss_phenocopy
TCGA-AX-A3FZ	1	0.856672	UCEC	TP53_mutated
TCGA-AX-A3G1	1	0.906231	UCEC	TP53_mutated
TCGA-AX-A3G3	1	0.97375	UCEC	TP53_mutated
TCGA-AX-A3G4	1	0.943391	UCEC	TP53_mutated
TCGA-AX-A3G6	1	0.984574	UCEC	TP53_mutated
TCGA-AX-A3G7	1	0.932287	UCEC	TP53_mutated
TCGA-AX-A3G8	0	0.599412	UCEC	TP53_wildtype
TCGA-AX-A3G9	0	0.0777725	UCEC	TP53_wildtype
TCGA-AX-A3GB	0	0.0437259	UCEC	TP53_wildtype
TCGA-AX-A3GI	1	0.996481	UCEC	TP53_mutated
TCGA-AY-5543	1	0.825291	CRAD	TP53_mutated
TCGA-AY-6196	1	0.673599	CRAD	TP53_mutated
TCGA-AY-6197	1	0.412063	CRAD	#N/A
TCGA-AY-6386	0	0.286446	CRAD	TP53_wildtype
TCGA-AY-A54L	1	0.709851	CRAD	TP53_mutated
TCGA-AY-A69D	0	0.0454331	CRAD	TP53_wildtype
TCGA-AY-A71X	0	0.00900948	CRAD	TP53_wildtype
TCGA-AY-A8YK	1	0.981602	CRAD	TP53_mutated
TCGA-AZ-4315	0	0.0548905	CRAD	TP53_wildtype
TCGA-AZ-4323	1	0.913958	CRAD	TP53_mutated
TCGA-AZ-4614	1	0.97619	CRAD	TP53_mutated
TCGA-AZ-4615	0	0.214242	CRAD	TP53_wildtype
TCGA-AZ-4616	1	0.546556	CRAD	#N/A
TCGA-AZ-4682	0	0.861379	CRAD	TP53_loss_phenocopy
TCGA-AZ-5403	1	0.920637	CRAD	TP53_mutated
TCGA-AZ-5407	1	0.124521	CRAD	#N/A
TCGA-AZ-6598	1	0.398226	CRAD	#N/A
TCGA-AZ-6599	0	0.1575	CRAD	TP53_wildtype
TCGA-AZ-6600	1	0.92341	CRAD	TP53_mutated
TCGA-AZ-6601	1	0.292349	CRAD	#N/A
TCGA-AZ-6603	1	0.428769	CRAD	#N/A
TCGA-AZ-6605	1	0.177237	CRAD	#N/A
TCGA-AZ-6606	1	0.93799	CRAD	TP53_mutated
TCGA-AZ-6607	1	0.905051	CRAD	TP53_mutated
TCGA-AZ-6608	1	0.844293	CRAD	TP53_mutated
TCGA-B0-4698	1	0.817106	KIRC	TP53_mutated
TCGA-B0-4700	0	0.0201003	KIRC	TP53_wildtype
TCGA-B0-4706	0	0.00665736	KIRC	TP53_wildtype
TCGA-B0-4710	1	0.0236849	KIRC	#N/A
TCGA-B0-4712	0	0.0592626	KIRC	TP53_wildtype
TCGA-B0-4810	1	0.034053	KIRC	#N/A
TCGA-B0-4811	0	0.0154895	KIRC	TP53_wildtype
TCGA-B0-4815	0	0.00556617	KIRC	TP53_wildtype
TCGA-B0-4816	0	0.0147612	KIRC	TP53_wildtype
TCGA-B0-4818	0	0.0107915	KIRC	TP53_wildtype
TCGA-B0-4821	0	0.0270985	KIRC	TP53_wildtype
TCGA-B0-4823	0	0.00978907	KIRC	TP53_wildtype
TCGA-B0-4827	0	0.0131438	KIRC	TP53_wildtype
TCGA-B0-4842	0	0.0098508	KIRC	TP53_wildtype
TCGA-B0-4852	0	0.0432875	KIRC	TP53_wildtype
TCGA-B0-4945	0	0.00303954	KIRC	TP53_wildtype
TCGA-B0-5075	0	0.01751	KIRC	TP53_wildtype
TCGA-B0-5077	0	0.0175268	KIRC	TP53_wildtype
TCGA-B0-5080	0	0.00792182	KIRC	TP53_wildtype
TCGA-B0-5081	0	0.00538803	KIRC	TP53_wildtype
TCGA-B0-5083	0	0.0560031	KIRC	TP53_wildtype
TCGA-B0-5084	0	0.816967	KIRC	TP53_loss_phenocopy
[truncated: 4,614 more rows]

## Sheet: S.Data2
ensembl_gene_id	coefficients	external_gene_name
ENSG00000181026	-0.182741	AEN
ENSG00000047188	-0.175676	YTHDC2
ENSG00000170734	-0.159225	POLH
ENSG00000185088	-0.151491	RPS27L
ENSG00000173011	-0.139725	TADA2B
ENSG00000143207	0.133342	COP1
ENSG00000108591	-0.128992	DRG2
ENSG00000130856	-0.126004	ZNF236
ENSG00000134574	-0.123946	DDB2
ENSG00000154767	-0.120941	XPC
ENSG00000167077	-0.112911	MEI1
ENSG00000154727	-0.111381	GABPA
ENSG00000133422	0.108412	MORC2
ENSG00000176055	-0.104574	MBLAC2
ENSG00000070495	0.103908	JMJD6
ENSG00000172667	-0.0997539	ZMAT3
ENSG00000188610	0.0971036	FAM72B
ENSG00000136643	0.096167	RPS6KC1
ENSG00000181004	-0.0925669	BBS12
ENSG00000048392	-0.0908182	RRM2B
ENSG00000165115	-0.0849906	KIF27
ENSG00000173456	0.0820525	RNF26
ENSG00000087088	-0.0818417	BAX
ENSG00000066027	0.080506	PPP2R5A
ENSG00000186496	-0.0794831	ZNF396
ENSG00000091640	-0.0791734	SPAG7
ENSG00000159733	-0.0761706	ZFYVE28
ENSG00000125651	-0.0737579	GTF2F1
ENSG00000189308	-0.073155	LIN54
ENSG00000108239	-0.0707045	TBC1D12
ENSG00000011007	0.0687404	ELOA
ENSG00000101882	0.0678355	NKAP
ENSG00000240498	0.0661612	CDKN2B-AS1
ENSG00000120318	-0.0658074	ARAP3
ENSG00000030419	-0.0645155	IKZF2
ENSG00000196550	0.0639675	FAM72A
ENSG00000169239	-0.0621752	CA5B
ENSG00000161513	-0.0605945	FDXR
ENSG00000171791	-0.0582333	BCL2
ENSG00000198860	0.0574929	TSEN15
ENSG00000186063	0.057444	AIDA
ENSG00000116691	0.0568929	MIIP
ENSG00000113621	-0.0561473	TXNDC15
ENSG00000146409	-0.0553294	SLC18B1
ENSG00000141956	-0.0536574	PRDM15
ENSG00000163584	-0.0522184	RPL22L1
ENSG00000187860	-0.0519816	CCDC157
ENSG00000100711	-0.0513287	ZFYVE21
ENSG00000137968	0.0488522	SLC44A5
ENSG00000158796	0.0480216	DEDD
ENSG00000146411	0.0462072	SLC2A12
ENSG00000053702	-0.0454162	NRIP2
ENSG00000128951	-0.0447953	DUT
ENSG00000172273	0.0445872	HINFP
ENSG00000124762	-0.0436497	CDKN1A
ENSG00000174307	-0.0413177	PHLDA3
ENSG00000176912	-0.0412191	TYMSOS
ENSG00000152495	-0.0411457	CAMK4
ENSG00000100767	-0.0401784	PAPLN
ENSG00000164941	0.0399273	INTS8
ENSG00000065559	-0.0398152	MAP2K4
ENSG00000197417	-0.039771	SHPK
ENSG00000091157	-0.0395302	WDR7
ENSG00000180011	-0.0379871	PTGR3
ENSG00000178222	-0.0372933	RNF212
ENSG00000178971	-0.036688	CTC1
ENSG00000137221	0.0365234	TJAP1
ENSG00000173540	-0.0361107	GMPPB
ENSG00000152223	-0.0359687	EPG5
ENSG00000108509	-0.0354099	CAMTA2
ENSG00000105486	-0.0351134	LIG1
ENSG00000152904	0.0345669	GGPS1
ENSG00000243742	0.0344272	RPLP0P2
ENSG00000049883	-0.0330585	PTCD2
ENSG00000127561	-0.0319827	SYNGR3
ENSG00000185359	0.0315673	HGS
ENSG00000250305	-0.0302662	TRMT9B
ENSG00000011295	-0.0297309	TTC19
ENSG00000113448	-0.0297306	PDE4D
ENSG00000068831	-0.0288293	RASGRP2
ENSG00000171612	0.0277875	SLC25A33
ENSG00000185420	0.0277321	SMYD3
ENSG00000237515	-0.0276203	SHISA9
ENSG00000152454	0.0271228	ZNF256
ENSG00000162441	0.0270599	LZIC
ENSG00000104312	0.0268263	RIPK2
ENSG00000173535	-0.0264142	TNFRSF10C
ENSG00000105538	-0.0260134	RASIP1
ENSG00000181061	-0.0258218	HIGD1A
ENSG00000120889	-0.0254077	TNFRSF10B
ENSG00000110917	-0.0248525	MLEC
ENSG00000181826	-0.0245616	RELL1
ENSG00000057252	0.02349	SOAT1
ENSG00000149716	0.0233422	LTO1
ENSG00000116741	0.0233101	RGS2
ENSG00000162894	-0.0232701	FCMR
ENSG00000164823	0.022274	OSGIN2
ENSG00000108312	-0.0219113	UBTF
ENSG00000164062	-0.0216808	APEH
ENSG00000080546	-0.0212384	SESN1
ENSG00000170855	-0.0212117	TRIAP1
ENSG00000066923	-0.0211366	STAG3
ENSG00000102100	0.0210136	SLC35A2
ENSG00000100181	0.0205089	TPTEP1
ENSG00000187486	-0.0201587	KCNJ11
ENSG00000077380	-0.0201283	DYNC1I2
ENSG00000123240	0.0200283	OPTN
ENSG00000204977	-0.0191068	TRIM13
ENSG00000028528	-0.0191029	SNX1
ENSG00000196074	-0.0187909	SYCP2
ENSG00000156787	0.0183386	TBC1D31
ENSG00000165030	0.0181745	NFIL3
ENSG00000111276	-0.0173683	CDKN1B
ENSG00000184209	-0.0170613	SNRNP35
ENSG00000137449	-0.0169946	CPEB2
ENSG00000033011	-0.0166791	ALG1
ENSG00000242802	0.0153652	AP5Z1
ENSG00000164066	-0.0149827	INTU
ENSG00000085514	0.0145359	PILRA
ENSG00000151465	0.01451	CDC123
ENSG00000160741	0.0144498	CRTC2
ENSG00000142655	0.0142119	PEX14
ENSG00000106263	0.0140256	EIF3B
ENSG00000164040	-0.0138977	PGRMC2
ENSG00000065183	0.013766	WDR3
ENSG00000171723	-0.0133741	GPHN
ENSG00000006451	0.0131821	RALA
ENSG00000109381	-0.0131178	ELF2
ENSG00000163156	0.012899	SCNM1
ENSG00000180764	0.012847	PIPSL
ENSG00000100221	0.0128201	JOSD1
ENSG00000122557	0.0128107	HERPUD2
ENSG00000101150	0.0125593	TPD52L2
ENSG00000161860	-0.0124228	SYCE2
ENSG00000101670	-0.0116587	LIPG
ENSG00000175348	-0.0116394	TMEM9B
ENSG00000141349	-0.0115945	G6PC3
ENSG00000167925	-0.0111297	GHDC
ENSG00000131269	0.0109366	ABCB7
ENSG00000163689	0.0108081	CFAP20DC
ENSG00000031003	-0.0103858	FAM13B
ENSG00000103742	-0.0102944	IGDCC4
ENSG00000112964	0.01029	GHR
ENSG00000168461	-0.010208	RAB31
ENSG00000055163	-0.0101778	CYFIP2
ENSG00000067064	0.0101063	IDI1
ENSG00000132570	-0.0100387	PCBD2
ENSG00000148082	-0.00954923	SHC3
ENSG00000109332	-0.00917392	UBE2D3
ENSG00000157470	-0.00898988	FAM81A
ENSG00000198952	0.00890534	SMG5
ENSG00000133313	-0.00888188	CNDP2
ENSG00000166986	0.0082425	MARS1
ENSG00000151689	-0.00816707	INPP1
ENSG00000152049	-0.00813458	KCNE4
ENSG00000119280	0.00790633	C1orf198
ENSG00000188672	0.00768907	RHCE
ENSG00000167969	-0.0075216	ECI1
ENSG00000147535	-0.00721059	PLPP5
ENSG00000156966	0.00713617	B3GNT7
ENSG00000054690	-0.00678657	PLEKHH1
ENSG00000170445	-0.00669968	HARS1
ENSG00000109917	0.00622657	ZPR1
ENSG00000214160	0.00614092	ALG3
ENSG00000112149	0.00602212	CD83
ENSG00000164713	0.00577791	BRI3
ENSG00000173039	0.00572211	RELA
ENSG00000161057	0.0055234	PSMC2
ENSG00000122707	0.00550127	RECK
ENSG00000004660	-0.00538186	CAMKK1
ENSG00000054148	-0.00515753	PHPT1
ENSG00000171858	0.00513379	RPS21
ENSG00000157985	-0.00503023	AGAP1
ENSG00000239857	0.00500573	GET4
ENSG00000108960	0.00496696	MMD
ENSG00000170144	-0.00493798	HNRNPA3
ENSG00000167981	-0.00476359	ZNF597
ENSG00000107959	0.0046891	PITRM1
ENSG00000185404	0.00461371	SP140L
ENSG00000182118	0.00419393	FAM89A
ENSG00000198825	-0.00415217	INPP5F
ENSG00000143952	0.0040723	VPS54
ENSG00000125746	-0.0040598	EML2
ENSG00000110013	-0.00388153	SIAE
ENSG00000147050	-0.00342864	KDM6A
ENSG00000109929	0.00339031	SC5D
ENSG00000185022	0.00326887	MAFF
ENSG00000109390	-0.00288395	NDUFC1
ENSG00000184216	0.00233301	IRAK1
ENSG00000105193	0.00230011	RPS16
ENSG00000176890	-0.00214245	TYMS
ENSG00000107937	0.00203507	GTPBP4
ENSG00000161999	-0.0020267	JMJD8
ENSG00000078070	0.00183941	MCCC1
ENSG00000129187	-0.00179931	DCTD
ENSG00000116717	-0.00163548	GADD45A
ENSG00000116670	0.00133094	MAD2L2
ENSG00000187775	0.00118995	DNAH17
ENSG00000134215	-0.00106122	VAV3
ENSG00000001497	0.000921252	LAS1L
ENSG00000167536	-0.000892471	DHRS13
ENSG00000087086	0.000864657	FTL
ENSG00000122390	-0.000753646	NAA60
ENSG00000168040	0.000635016	FADD
ENSG00000145414	-0.000478164	NAF1
ENSG00000203814	0.000340068	H2BC18
ENSG00000086232	0.000242167	EIF2AK1
ENSG00000162783	-0.000211848	IER5
ENSG00000131459	5.75661e-05	GFPT2

## Sheet: S.Data3
sample_sa	cancer_type	Probability	tp53_effect	classification_set
SA320820	MALY	0.936345	None	TP53_loss_phenocopy
SA320826	MALY	0.803953	Missense	TP53_mutated
SA320832	MALY	0.92421	Missense	TP53_mutated
SA320838	MALY	0.893984	None	TP53_loss_phenocopy
SA320844	MALY	0.900532	Missense	TP53_mutated
SA320850	MALY	0.930108	None	TP53_loss_phenocopy
SA320856	MALY	0.586269	None	TP53_WT
SA320862	MALY	0.853171	Missense	TP53_mutated
SA320868	MALY	0.878558	None	TP53_loss_phenocopy
SA320874	MALY	0.499494	None	TP53_WT
SA320880	MALY	0.249785	None	TP53_WT
SA320886	MALY	0.720206	None	TP53_loss_phenocopy
SA320892	MALY	0.223599	None	TP53_WT
SA320898	MALY	0.176729	None	TP53_WT
SA320904	MALY	0.929622	None	TP53_loss_phenocopy
SA320910	MALY	0.624128	None	TP53_loss_phenocopy
SA320916	MALY	0.905867	None	TP53_loss_phenocopy
SA320922	MALY	0.878786	Missense	TP53_mutated
SA320928	MALY	0.206119	None	TP53_WT
SA320934	MALY	0.807448	None	TP53_loss_phenocopy
SA320940	MALY	0.403469	None	TP53_WT
SA320946	MALY	0.104159	None	TP53_WT
SA320952	MALY	0.602757	None	TP53_loss_phenocopy
SA320958	MALY	0.717327	None	TP53_loss_phenocopy
SA320964	MALY	0.655918	None	TP53_loss_phenocopy
SA320970	MALY	0.882626	None	TP53_loss_phenocopy
SA320976	MALY	0.804727	None	TP53_loss_phenocopy
SA320982	MALY	0.75256	None	TP53_loss_phenocopy
SA320988	MALY	0.245955	None	TP53_WT
SA320994	MALY	0.913956	Missense	TP53_mutated
SA321000	MALY	0.850562	Missense	TP53_mutated
SA321006	MALY	0.869092	Missense	TP53_mutated
SA321008	MALY	0.175434	None	TP53_WT
SA321015	MALY	0.843017	Missense	TP53_mutated
SA321024	MALY	0.926322	None	TP53_loss_phenocopy
SA321026	MALY	0.0901176	None	TP53_WT
SA321033	MALY	0.933176	Frameshift	TP53_mutated
SA321033	MALY	0.933176	InFrameInsertion	TP53_mutated
SA321035	MALY	0.0964278	None	TP53_WT
SA321044	MALY	0.43807	None	TP53_WT
SA321051	MALY	0.960066	Missense	TP53_mutated
SA321053	MALY	0.229111	None	TP53_WT
SA321060	MALY	0.308568	None	TP53_WT
SA321104	MALY	0.745662	None	TP53_loss_phenocopy
SA321107	MALY	0.729121	Missense	TP53_mutated
SA321122	MALY	0.46282	None	TP53_WT
SA321131	MALY	0.398102	None	TP53_WT
SA321140	MALY	0.145128	None	TP53_WT
SA407918	PAAD	0.875277	None	TP53_loss_phenocopy
SA407986	PAAD	0.470911	None	TP53_WT
SA408414	PAAD	0.993587	None	TP53_loss_phenocopy
SA408530	PAAD	0.571734	None	TP53_WT
SA408570	PAAD	0.951391	None	TP53_loss_phenocopy
SA408706	PAAD	0.950549	None	TP53_loss_phenocopy
SA408758	PAAD	0.591586	None	TP53_WT
SA408891	PAAD	0.942331	None	TP53_loss_phenocopy
SA409186	PAAD	0.911048	None	TP53_loss_phenocopy
SA409258	PAAD	0.238633	None	TP53_WT
SA409310	PAAD	0.90769	None	TP53_loss_phenocopy
SA409342	PAAD	0.877733	None	TP53_loss_phenocopy
SA409446	PAAD	0.892818	None	TP53_loss_phenocopy
SA409498	PAAD	0.989083	None	TP53_loss_phenocopy
SA409543	PAAD	0.914206	None	TP53_loss_phenocopy
SA409622	PAAD	0.60865	None	TP53_loss_phenocopy
SA409662	PAAD	0.713498	None	TP53_loss_phenocopy
SA409711	PAAD	0.947101	None	TP53_loss_phenocopy
SA409775	PAAD	0.9431	None	TP53_loss_phenocopy
SA410118	PAAD	0.953979	None	TP53_loss_phenocopy
SA410207	PAAD	0.934919	None	TP53_loss_phenocopy
SA410234	PAAD	0.902972	None	TP53_loss_phenocopy
SA410263	PAAD	0.540948	None	TP53_WT
SA410310	PAAD	0.877012	None	TP53_loss_phenocopy
SA410311	PAAD	0.781123	None	TP53_loss_phenocopy
SA410350	PAAD	0.730687	None	TP53_loss_phenocopy
SA410383	PAAD	0.961028	None	TP53_loss_phenocopy
SA410410	PAAD	0.990126	None	TP53_loss_phenocopy
SA410535	PAAD	0.894854	None	TP53_loss_phenocopy
SA410582	PAAD	0.510202	None	TP53_WT
SA410687	PAAD	0.99393	None	TP53_loss_phenocopy
SA410742	PAAD	0.967651	None	TP53_loss_phenocopy
SA410750	PAAD	0.930531	None	TP53_loss_phenocopy
SA410758	PAAD	0.984811	None	TP53_loss_phenocopy
SA410763	PAAD	0.980029	None	TP53_loss_phenocopy
SA410859	PAAD	0.839263	None	TP53_loss_phenocopy
SA410883	PAAD	0.992026	None	TP53_loss_phenocopy
SA410899	PAAD	0.969462	None	TP53_loss_phenocopy
SA410911	PAAD	0.969843	None	TP53_loss_phenocopy
SA411001	PAAD	0.992876	None	TP53_loss_phenocopy
SA411029	PAAD	0.975943	None	TP53_loss_phenocopy
SA411189	PAAD	0.981219	None	TP53_loss_phenocopy
SA411209	PAAD	0.258569	None	TP53_WT
SA411241	PAAD	0.846656	None	TP53_loss_phenocopy
SA411305	PAAD	0.988252	None	TP53_loss_phenocopy
SA411397	PAAD	0.969811	None	TP53_loss_phenocopy
SA411406	PAAD	0.976087	None	TP53_loss_phenocopy
SA411430	PAAD	0.974592	None	TP53_loss_phenocopy
SA411557	PAAD	0.98833	None	TP53_loss_phenocopy
SA411578	PAAD	0.904521	None	TP53_loss_phenocopy
SA411721	PAAD	0.982009	None	TP53_loss_phenocopy
SA411745	PAAD	0.978276	None	TP53_loss_phenocopy
SA411769	PAAD	0.755824	None	TP53_loss_phenocopy
SA411797	PAAD	0.989228	None	TP53_loss_phenocopy
SA411833	PAAD	0.793118	None	TP53_loss_phenocopy
SA411923	PAAD	0.940878	None	TP53_loss_phenocopy
SA412076	PAAD	0.972397	None	TP53_loss_phenocopy
SA412212	PAAD	0.755619	None	TP53_loss_phenocopy
SA412299	PAAD	0.780391	None	TP53_loss_phenocopy
SA505248	OV	0.98132	Missense	TP53_mutated
SA505250	OV	0.967931	Nonsense	TP53_mutated
SA505264	OV	0.893082	Missense	TP53_mutated
SA505272	OV	0.999017	Missense	TP53_mutated
SA505276	OV	0.989146	Missense	TP53_mutated
SA505288	OV	0.965407	Missense	TP53_mutated
SA505299	OV	0.984971	Missense	TP53_mutated
SA505308	OV	0.996613	None	TP53_loss_phenocopy
SA505318	OV	0.999219	Missense	TP53_mutated
SA505333	OV	0.976919	Missense	TP53_mutated
SA505354	OV	0.959747	Missense	TP53_mutated
SA505355	OV	0.988076	Nonsense	TP53_mutated
SA505368	OV	0.993972	Missense	TP53_mutated
SA505382	OV	0.994983	Missense	TP53_mutated
SA505393	OV	0.965377	Missense	TP53_mutated
SA505409	OV	0.966147	None	TP53_loss_phenocopy
SA505420	OV	0.99513	Frameshift	TP53_mutated
SA505421	OV	0.992897	None	TP53_loss_phenocopy
SA505430	OV	0.997843	None	TP53_loss_phenocopy
SA505442	OV	0.693894	Nonsense	TP53_mutated
SA505451	OV	0.870552	None	TP53_loss_phenocopy
SA505464	OV	0.964194	Missense	TP53_mutated
SA505483	OV	0.965554	Frameshift	TP53_mutated
SA505497	OV	0.985941	Frameshift	TP53_mutated
SA505508	OV	0.956426	Missense	TP53_mutated
SA505509	OV	0.994858	Missense	TP53_mutated
SA505521	OV	0.99415	Missense	TP53_mutated
SA505524	OV	0.989234	None	TP53_loss_phenocopy
SA505530	OV	0.98025	Missense	TP53_mutated
SA505531	OV	0.997616	None	TP53_loss_phenocopy
SA505544	OV	0.961936	Missense	TP53_mutated
SA505550	OV	0.994975	Missense	TP53_mutated
SA505553	OV	0.980677	SpliceAcceptorDeletion	TP53_mutated
SA505568	OV	0.999266	Missense	TP53_mutated
SA505582	OV	0.959066	None	TP53_loss_phenocopy
SA505593	OV	0.947689	Missense	TP53_mutated
SA505603	OV	0.951258	None	TP53_loss_phenocopy
SA505618	OV	0.942058	Frameshift	TP53_mutated
SA505626	OV	0.98816	None	TP53_loss_phenocopy
SA505638	OV	0.98846	Missense	TP53_mutated
SA505641	OV	0.059829	Missense	#N/A
SA505645	OV	0.997442	None	TP53_loss_phenocopy
SA505650	OV	0.0411558	None	TP53_WT
SA505658	OV	0.971236	Nonsense	TP53_mutated
SA505668	OV	0.991607	None	TP53_loss_phenocopy
SA505680	OV	0.962363	Missense	TP53_mutated
SA505681	OV	0.996787	Missense	TP53_mutated
SA505689	OV	0.933378	None	TP53_loss_phenocopy
SA505692	OV	0.959585	None	TP53_loss_phenocopy
SA505697	OV	0.996845	None	TP53_loss_phenocopy
SA505703	OV	0.949823	Frameshift	TP53_mutated
SA505705	OV	0.988818	Missense	TP53_mutated
SA505715	OV	0.975569	None	TP53_loss_phenocopy
SA505716	OV	0.996717	Missense	TP53_mutated
SA505731	OV	0.994017	Missense	TP53_mutated
SA505731	OV	0.994017	Missense	TP53_mutated
SA505734	OV	0.998335	Nonsense	TP53_mutated
SA505737	OV	0.997522	None	TP53_loss_phenocopy
SA505743	OV	0.810094	Missense	TP53_mutated
SA505757	OV	0.970236	Missense	TP53_mutated
SA505758	OV	0.976266	Missense	TP53_mutated
SA505767	OV	0.970795	None	TP53_loss_phenocopy
SA505772	OV	0.983897	Frameshift	TP53_mutated
SA505785	OV	0.995211	Nonsense	TP53_mutated
SA505787	OV	0.986031	Missense	TP53_mutated
SA505799	OV	0.982698	InFrameDeletion	TP53_mutated
SA505801	OV	0.986303	Nonsense	TP53_mutated
SA505813	OV	0.913242	Frameshift	TP53_mutated
SA505815	OV	0.997253	Frameshift	TP53_mutated
SA505826	OV	0.964767	Frameshift	TP53_mutated
SA505831	OV	0.993183	Missense	TP53_mutated
SA505841	OV	0.939075	Missense	TP53_mutated
SA505855	OV	0.9942	Nonsense	TP53_mutated
SA505862	OV	0.995978	Frameshift	TP53_mutated
SA505868	OV	0.992521	InFrameInsertion	TP53_mutated
SA505876	OV	0.963962	Missense	TP53_mutated
SA505880	OV	0.996407	None	TP53_loss_phenocopy
SA505890	OV	0.984053	Missense	TP53_mutated
SA505894	OV	0.989583	Missense	TP53_mutated
SA505901	OV	0.942297	Missense	TP53_mutated
SA505907	OV	0.998444	Frameshift	TP53_mutated
SA505911	OV	0.982006	None	TP53_loss_phenocopy
SA505923	OV	0.991937	Missense	TP53_mutated
SA505924	OV	0.981279	Missense	TP53_mutated
SA505934	OV	0.993336	None	TP53_loss_phenocopy
SA505938	OV	0.977873	Missense	TP53_mutated
SA505946	OV	0.998777	Missense	TP53_mutated
SA505951	OV	0.949015	Missense	TP53_mutated
SA507131	KIRC	0.0207663	None	TP53_WT
SA507134	KIRC	0.134425	None	TP53_WT
SA507135	KIRC	0.189937	None	TP53_WT
SA507144	KIRC	0.0876762	None	TP53_WT
SA507147	KIRC	0.137722	None	TP53_WT
SA507155	KIRC	0.121348	None	TP53_WT
SA507158	KIRC	0.305459	None	TP53_WT
SA507167	KIRC	0.0609618	None	TP53_WT
SA507174	KIRC	0.021509	None	TP53_WT
SA507176	KIRC	0.00569338	None	TP53_WT
SA507177	KIRC	0.269285	None	TP53_WT
SA507179	KIRC	0.233145	None	TP53_WT
SA507194	KIRC	0.137151	None	TP53_WT
SA507197	KIRC	0.202825	None	TP53_WT
SA507216	KIRC	0.0365713	None	TP53_WT
SA507217	KIRC	0.0411862	None	TP53_WT
SA507219	KIRC	0.189724	None	TP53_WT
SA507228	KIRC	0.0710736	None	TP53_WT
SA507232	KIRC	0.101883	None	TP53_WT
SA507237	KIRC	0.0514713	None	TP53_WT
SA507240	KIRC	0.300039	None	TP53_WT
SA507249	KIRC	0.139031	None	TP53_WT
SA507252	KIRC	0.176542	None	TP53_WT
SA507253	KIRC	0.464983	None	TP53_WT
SA507261	KIRC	0.0233945	None	TP53_WT
SA507262	KIRC	0.409439	None	TP53_WT
SA507264	KIRC	0.271115	None	TP53_WT
SA507271	KIRC	0.0761586	None	TP53_WT
SA507272	KIRC	0.0625454	None	TP53_WT
SA507275	KIRC	0.266288	None	TP53_WT
SA507285	KIRC	0.0617143	None	TP53_WT
SA507305	KIRC	0.0653572	None	TP53_WT
SA507308	KIRC	0.236729	None	TP53_WT
SA507315	KIRC	0.0725799	None	TP53_WT
SA507317	KIRC	0.132068	None	TP53_WT
SA507320	KIRC	0.282168	None	TP53_WT
SA507324	KIRC	0.0626172	None	TP53_WT
SA507339	KIRC	0.147783	None	TP53_WT
SA507341	KIRC	0.125687	None	TP53_WT
SA507344	KIRC	0.346072	None	TP53_WT
SA507351	KIRC	0.102053	None	TP53_WT
SA507372	KIRC	0.140342	None	TP53_WT
SA507375	KIRC	0.11144	None	TP53_WT
SA507376	KIRC	0.0647111	None	TP53_WT
SA507379	KIRC	0.210551	None	TP53_WT
SA507384	KIRC	0.0460587	None	TP53_WT
SA507387	KIRC	0.242101	None	TP53_WT
SA507388	KIRC	0.203719	None	TP53_WT
SA507396	KIRC	0.937031	None	TP53_loss_phenocopy
SA507399	KIRC	0.246249	None	TP53_WT
SA507408	KIRC	0.276756	None	TP53_WT
SA507411	KIRC	0.334936	None	TP53_WT
SA507424	KIRC	0.0120242	None	TP53_WT
SA507439	KIRC	0.160259	None	TP53_WT
SA507442	KIRC	0.280987	None	TP53_WT
SA507446	KIRC	0.0402981	None	TP53_WT
SA507455	KIRC	0.12297	None	TP53_WT
SA507458	KIRC	0.227106	None	TP53_WT
SA507466	KIRC	0.133913	None	TP53_WT
SA507467	KIRC	0.285096	None	TP53_WT
SA507469	KIRC	0.401914	None	TP53_WT
SA507487	KIRC	0.0801568	None	TP53_WT
SA507492	KIRC	0.079891	None	TP53_WT
SA507494	KIRC	0.154114	None	TP53_WT
SA507495	KIRC	0.284589	None	TP53_WT
SA507497	KIRC	0.206428	None	TP53_WT
SA507504	KIRC	0.0264542	None	TP53_WT
SA507506	KIRC	0.0311685	None	TP53_WT
SA507507	KIRC	0.279293	None	TP53_WT
SA507509	KIRC	0.287373	None	TP53_WT
SA507539	KIRC	0.0941672	None	TP53_WT
SA507542	KIRC	0.1965	None	TP53_WT
SA507557	KIRC	0.0301027	None	TP53_WT
SA507566	KIRC	0.106172	None	TP53_WT
SA507575	KIRC	0.252777	None	TP53_WT
SA507578	KIRC	0.205771	None	TP53_WT
SA507587	KIRC	0.0272746	None	TP53_WT
SA518603	PAAD	0.839505	None	TP53_loss_phenocopy
SA518614	PAAD	0.991939	None	TP53_loss_phenocopy
SA518615	PAAD	0.821281	None	TP53_loss_phenocopy
SA518630	PAAD	0.187331	None	TP53_WT
SA518637	PAAD	0.867015	None	TP53_loss_phenocopy
SA518665	PAAD	0.985582	None	TP53_loss_phenocopy
SA518695	PAAD	0.924125	None	TP53_loss_phenocopy
SA518704	PAAD	0.932865	None	TP53_loss_phenocopy
SA518716	PAAD	0.988017	None	TP53_loss_phenocopy
SA518750	PAAD	0.852889	None	TP53_loss_phenocopy
SA518765	PAAD	0.911452	None	TP53_loss_phenocopy
SA518806	PAAD	0.935577	None	TP53_loss_phenocopy
SA518817	PAAD	0.996452	None	TP53_loss_phenocopy
SA528675	PAAD	0.840871	None	TP53_loss_phenocopy
SA528687	PAAD	0.911706	None	TP53_loss_phenocopy
SA528695	PAAD	0.852405	None	TP53_loss_phenocopy
SA528709	PAAD	0.478326	None	TP53_WT
SA528761	PAAD	0.988698	None	TP53_loss_phenocopy
SA528768	PAAD	0.954739	None	TP53_loss_phenocopy
SA528788	ESAD	0.955987	Missense	TP53_mutated
SA528790	ESAD	0.987608	Missense	TP53_mutated
SA528838	ESAD	0.995755	Nonsense	TP53_mutated
SA528898	ESAD	0.836051	None	TP53_loss_phenocopy
SA528925	ESAD	0.99698	Missense	TP53_mutated
SA528930	ESAD	0.983383	Missense	TP53_mutated
SA528949	ESAD	0.984888	Missense	TP53_mutated
SA538948	CLLE	0.469816	None	TP53_WT
SA538951	CLLE	0.478189	None	TP53_WT
SA542016	MALY	0.610511	None	TP53_loss_phenocopy
SA542019	MALY	0.491479	None	TP53_WT
SA542022	MALY	0.728557	Missense	TP53_mutated
SA542025	MALY	0.697917	None	TP53_loss_phenocopy
SA542028	MALY	0.561931	None	TP53_WT
SA542031	MALY	0.0648208	None	TP53_WT
SA542035	MALY	0.889444	Missense	TP53_mutated
SA542041	MALY	0.959517	None	TP53_loss_phenocopy
SA542044	MALY	0.129214	None	TP53_WT
SA542047	MALY	0.290857	None	TP53_WT
SA542050	MALY	0.509793	None	TP53_WT
SA542055	MALY	0.540072	None	TP53_WT
SA542056	MALY	0.532808	None	TP53_WT
SA542059	MALY	0.433726	None	TP53_WT
SA542065	MALY	0.40881	None	TP53_WT
SA542066	MALY	0.511062	Missense	#N/A
SA542070	MALY	0.856297	None	TP53_loss_phenocopy
SA542073	MALY	0.575247	None	TP53_WT
SA542076	MALY	0.302549	None	TP53_WT
SA542080	MALY	0.775793	None	TP53_loss_phenocopy
SA542083	MALY	0.452673	None	TP53_WT
SA542085	MALY	0.492137	None	TP53_WT
SA542088	MALY	0.380546	None	TP53_WT
SA542091	MALY	0.374755	None	TP53_WT
SA542094	MALY	0.167201	None	TP53_WT
SA542097	MALY	0.384315	None	TP53_WT
SA542102	MALY	0.346437	None	TP53_WT
SA542106	MALY	0.288615	None	TP53_WT
SA542109	MALY	0.778325	None	TP53_loss_phenocopy
SA542112	MALY	0.765512	Missense	TP53_mutated
SA542115	MALY	0.57825	None	TP53_WT
SA542118	MALY	0.401768	None	TP53_WT
SA542121	MALY	0.482672	None	TP53_WT
SA542124	MALY	0.885899	Missense	TP53_mutated
SA542127	MALY	0.505575	None	TP53_WT
SA542130	MALY	0.224901	None	TP53_WT
SA542135	MALY	0.84864	None	TP53_loss_phenocopy
SA542138	MALY	0.485367	None	TP53_WT
SA542141	MALY	0.239162	None	TP53_WT
SA542144	MALY	0.714866	None	TP53_loss_phenocopy
SA542150	MALY	0.760433	None	TP53_loss_phenocopy
SA542153	MALY	0.294104	None	TP53_WT
SA542156	MALY	0.42784	None	TP53_WT
SA542159	MALY	0.648758	None	TP53_loss_phenocopy
SA542161	MALY	0.558359	None	TP53_WT
SA543514	MALY	0.988782	None	TP53_loss_phenocopy
SA543634	MALY	0.945666	Missense	TP53_mutated
SA557052	CLLE	0.447958	None	TP53_WT
SA557053	CLLE	0.301844	None	TP53_WT
SA557054	CLLE	0.092951	None	TP53_WT
SA557055	CLLE	0.138615	None	TP53_WT
SA557056	CLLE	0.644938	None	TP53_loss_phenocopy
SA557057	CLLE	0.407944	None	TP53_WT
SA557058	CLLE	0.0871003	None	TP53_WT
SA557059	CLLE	0.153878	None	TP53_WT
SA557060	CLLE	0.0387016	None	TP53_WT
SA557062	CLLE	0.495054	None	TP53_WT
SA557063	CLLE	0.520363	None	TP53_WT
SA557064	CLLE	0.604558	None	TP53_loss_phenocopy
SA557065	CLLE	0.0446352	None	TP53_WT
SA557069	CLLE	0.0766396	None	TP53_WT
SA557072	CLLE	0.225308	None	TP53_WT
SA557666	MALY	0.342107	None	TP53_WT
SA557669	MALY	0.834153	Missense	TP53_mutated
SA557678	MALY	0.174297	None	TP53_WT
SA557690	MALY	0.882173	None	TP53_loss_phenocopy
SA560619	LIHC	0.963556	None	TP53_loss_phenocopy
SA560620	LIHC	0.994297	None	TP53_loss_phenocopy
SA560621	LIHC	0.783783	None	TP53_loss_phenocopy
SA560622	LIHC	0.998733	Missense	TP53_mutated
SA560623	LIHC	0.844607	None	TP53_loss_phenocopy
SA560624	LIHC	0.968334	None	TP53_loss_phenocopy
SA560625	LIHC	0.658524	None	TP53_loss_phenocopy
SA560626	LIHC	0.974169	None	TP53_loss_phenocopy
SA560627	LIHC	0.626807	None	TP53_loss_phenocopy
SA560628	LIHC	0.98941	None	TP53_loss_phenocopy
SA560629	LIHC	0.420253	None	TP53_WT
SA560630	LIHC	0.991488	Frameshift	TP53_mutated
SA560631	LIHC	0.407988	None	TP53_WT
SA560632	LIHC	0.468966	None	TP53_WT
SA560633	LIHC	0.724978	None	TP53_loss_phenocopy
SA560634	LIHC	0.605469	None	TP53_loss_phenocopy
SA560635	LIHC	0.686149	None	TP53_loss_phenocopy
SA560636	LIHC	0.994702	Missense	TP53_mutated
SA560637	LIHC	0.582936	None	TP53_WT
SA560638	LIHC	0.990892	None	TP53_loss_phenocopy
SA560639	LIHC	0.288999	None	TP53_WT
SA560640	LIHC	0.23924	None	TP53_WT
SA560641	LIHC	0.763796	None	TP53_loss_phenocopy
SA560642	LIHC	0.985867	Missense	TP53_mutated
SA560643	LIHC	0.842769	None	TP53_loss_phenocopy
SA560644	LIHC	0.959395	None	TP53_loss_phenocopy
SA560645	LIHC	0.53342	None	TP53_WT
SA560646	LIHC	0.533562	None	TP53_WT
SA560647	LIHC	0.878963	Frameshift	TP53_mutated
SA560648	LIHC	0.578712	None	TP53_WT
SA560649	LIHC	0.58163	None	TP53_WT
SA560650	LIHC	0.731205	None	TP53_loss_phenocopy
SA560651	LIHC	0.997197	Frameshift	TP53_mutated
SA560652	LIHC	0.43789	None	TP53_WT
SA560653	LIHC	0.950464	None	TP53_loss_phenocopy
SA560654	LIHC	0.671288	None	TP53_loss_phenocopy
SA560655	LIHC	0.0319903	None	TP53_WT
SA560656	LIHC	0.621656	None	TP53_loss_phenocopy
SA560657	LIHC	0.516383	None	TP53_WT
SA560658	LIHC	0.876658	None	TP53_loss_phenocopy
SA560659	LIHC	0.385167	None	TP53_WT
SA560660	LIHC	0.812221	None	TP53_loss_phenocopy
SA560661	LIHC	0.640584	None	TP53_loss_phenocopy
SA560662	LIHC	0.769386	None	TP53_loss_phenocopy
SA560663	LIHC	0.555256	None	TP53_WT
SA560664	LIHC	0.61197	None	TP53_loss_phenocopy
SA560665	LIHC	0.963468	None	TP53_loss_phenocopy
SA560666	LIHC	0.461845	None	TP53_WT
SA560667	LIHC	0.939922	None	TP53_loss_phenocopy
SA560668	LIHC	0.990363	None	TP53_loss_phenocopy
SA560669	LIHC	0.671595	None	TP53_loss_phenocopy
SA560670	LIHC	0.965542	None	TP53_loss_phenocopy
SA560671	LIHC	0.687349	None	TP53_loss_phenocopy
SA560672	LIHC	0.827863	None	TP53_loss_phenocopy
SA560673	LIHC	0.997887	None	TP53_loss_phenocopy
SA560674	LIHC	0.883413	None	TP53_loss_phenocopy
SA560675	LIHC	0.969274	None	TP53_loss_phenocopy
SA560676	LIHC	0.48778	None	TP53_WT
SA560677	LIHC	0.827625	None	TP53_loss_phenocopy
SA560678	LIHC	0.639305	None	TP53_loss_phenocopy
SA560679	LIHC	0.964916	None	TP53_loss_phenocopy
SA560680	LIHC	0.51165	None	TP53_WT
SA560681	LIHC	0.790665	None	TP53_loss_phenocopy
SA560682	LIHC	0.689455	None	TP53_loss_phenocopy
SA560683	LIHC	0.391908	None	TP53_WT
SA560684	LIHC	0.844206	None	TP53_loss_phenocopy
SA560685	LIHC	0.991527	Missense	TP53_mutated
SA560686	LIHC	0.489758	None	TP53_WT
SA560687	LIHC	0.982147	None	TP53_loss_phenocopy
SA560688	LIHC	0.876017	None	TP53_loss_phenocopy
SA560689	LIHC	0.891538	None	TP53_loss_phenocopy
SA560690	LIHC	0.612306	None	TP53_loss_phenocopy
SA560691	LIHC	0.512082	None	TP53_WT
SA560692	LIHC	0.470432	None	TP53_WT
SA560693	LIHC	0.999587	None	TP53_loss_phenocopy
SA560694	LIHC	0.716259	None	TP53_loss_phenocopy
SA560695	LIHC	0.997647	Missense	TP53_mutated
SA560696	LIHC	0.197254	None	TP53_WT
SA560697	LIHC	0.975289	None	TP53_loss_phenocopy
SA560698	LIHC	0.792232	None	TP53_loss_phenocopy
SA560699	LIHC	0.923705	None	TP53_loss_phenocopy
SA560700	LIHC	0.746921	None	TP53_loss_phenocopy
SA560701	LIHC	0.957736	None	TP53_loss_phenocopy
SA560702	LIHC	0.573007	None	TP53_WT
SA560703	LIHC	0.720331	None	TP53_loss_phenocopy
SA560704	LIHC	0.995804	None	TP53_loss_phenocopy
SA560705	LIHC	0.659316	None	TP53_loss_phenocopy
SA560706	LIHC	0.994109	Missense	TP53_mutated
SA560707	LIHC	0.733096	None	TP53_loss_phenocopy
SA560708	LIHC	0.637559	None	TP53_loss_phenocopy
SA560709	LIHC	0.995205	Missense	TP53_mutated
SA560710	LIHC	0.613662	None	TP53_loss_phenocopy
SA560711	LIHC	0.592638	None	TP53_WT
SA560713	LIHC	0.975536	None	TP53_loss_phenocopy
SA560716	LIHC	0.6907	None	TP53_loss_phenocopy
SA560717	LIHC	0.211317	None	TP53_WT
SA560718	LIHC	0.592537	None	TP53_WT
SA560719	LIHC	0.998657	None	TP53_loss_phenocopy
SA560720	LIHC	0.444915	None	TP53_WT
SA560721	LIHC	0.385202	None	TP53_WT
SA560722	LIHC	0.799322	None	TP53_loss_phenocopy
SA560723	LIHC	0.493895	Missense	#N/A
SA560724	LIHC	0.575262	None	TP53_WT
SA560725	LIHC	0.835836	None	TP53_loss_phenocopy
SA560726	LIHC	0.622389	None	TP53_loss_phenocopy
SA560727	LIHC	0.9228	None	TP53_loss_phenocopy
SA560728	LIHC	0.997317	Missense	TP53_mutated
SA560729	LIHC	0.319778	None	TP53_WT
SA560730	LIHC	0.810151	None	TP53_loss_phenocopy
SA560731	LIHC	0.423332	None	TP53_WT
SA560732	LIHC	0.552104	None	TP53_WT
SA560733	LIHC	0.794941	None	TP53_loss_phenocopy
SA560734	LIHC	0.439431	None	TP53_WT
SA560735	LIHC	0.459669	None	TP53_WT
SA560736	LIHC	0.688111	None	TP53_loss_phenocopy
SA560737	LIHC	0.911317	Missense	TP53_mutated
SA560737	LIHC	0.911317	Missense	TP53_mutated
SA560738	LIHC	0.734231	None	TP53_loss_phenocopy
SA560739	LIHC	0.997175	Frameshift	TP53_mutated
SA560740	LIHC	0.656747	None	TP53_loss_phenocopy
SA560741	LIHC	0.866612	None	TP53_loss_phenocopy
SA560742	LIHC	0.125476	None	TP53_WT
SA560960	LIHC	0.770055	None	TP53_loss_phenocopy
SA560972	LIHC	0.551378	None	TP53_WT
SA560984	LIHC	0.922358	None	TP53_loss_phenocopy
SA561015	LIHC	0.92748	None	TP53_loss_phenocopy
SA561024	LIHC	0.869739	None	TP53_loss_phenocopy
SA561027	LIHC	0.840685	None	TP53_loss_phenocopy
SA561028	LIHC	0.765019	None	TP53_loss_phenocopy
SA571011	OV	0.997679	None	TP53_loss_phenocopy
SA571014	OV	0.938821	None	TP53_loss_phenocopy
SA571015	OV	0.991869	None	TP53_loss_phenocopy
SA571017	OV	0.815848	None	TP53_loss_phenocopy
SA571020	OV	0.984087	None	TP53_loss_phenocopy
SA85734	CLLE	0.677545	None	TP53_loss_phenocopy
SA85746	CLLE	0.652328	None	TP53_loss_phenocopy
SA85752	CLLE	0.424046	None	TP53_WT
SA85758	CLLE	0.306953	None	TP53_WT
SA85776	CLLE	0.58151	None	TP53_WT
SA85782	CLLE	0.305499	None	TP53_WT
SA85785	CLLE	0.283274	None	TP53_WT
SA85797	CLLE	0.530241	None	TP53_WT
SA85803	CLLE	0.243929	None	TP53_WT
SA85839	CLLE	0.659479	None	TP53_loss_phenocopy
SA85851	CLLE	0.292348	None	TP53_WT
SA85857	CLLE	0.61464	None	TP53_loss_phenocopy
SA85863	CLLE	0.288465	None	TP53_WT
SA85875	CLLE	0.407096	None	TP53_WT
SA85881	CLLE	0.498031	None	TP53_WT
SA85893	CLLE	0.186208	None	TP53_WT
SA85930	CLLE	0.549781	None	TP53_WT
SA85948	CLLE	0.648085	None	TP53_loss_phenocopy
SA85977	CLLE	0.410588	None	TP53_WT
SA85989	CLLE	0.170758	None	TP53_WT
SA85995	CLLE	0.105772	None	TP53_WT
SA86001	CLLE	0.365761	None	TP53_WT
SA86019	CLLE	0.618624	None	TP53_loss_phenocopy
SA86053	CLLE	0.139026	None	TP53_WT
SA86059	CLLE	0.193609	None	TP53_WT
SA86077	CLLE	0.0436379	None	TP53_WT
SA86083	CLLE	0.315814	None	TP53_WT
SA86095	CLLE	0.149682	None	TP53_WT
SA86137	CLLE	0.566252	None	TP53_WT
SA86155	CLLE	0.145565	None	TP53_WT
SA86206	CLLE	0.0787536	None	TP53_WT
SA86236	CLLE	0.43365	None	TP53_WT
SA86254	CLLE	0.65828	None	TP53_loss_phenocopy
SA86317	CLLE	0.0853765	None	TP53_WT
SA86329	CLLE	0.0960378	None	TP53_WT
SA86342	CLLE	0.33971	None	TP53_WT
SA86380	CLLE	0.248458	None	TP53_WT
SA86392	CLLE	0.239271	None	TP53_WT
SA86422	CLLE	0.131765	None	TP53_WT
SA86503	CLLE	0.102104	None	TP53_WT
SA86542	CLLE	0.478233	None	TP53_WT
SA86548	CLLE	0.0525396	None	TP53_WT
SA86572	CLLE	0.0488037	None	TP53_WT
SA86578	CLLE	0.310888	None	TP53_WT
SA86584	CLLE	0.100951	None	TP53_WT
SA86605	CLLE	0.631973	None	TP53_loss_phenocopy
SA86618	CLLE	0.35102	None	TP53_WT
SA86647	CLLE	0.296074	None	TP53_WT
SA86653	CLLE	0.163019	None	TP53_WT
SA86701	CLLE	0.153574	None	TP53_WT
SA86782	CLLE	0.22258	None	TP53_WT
SA86797	CLLE	0.143418	None	TP53_WT
SA86803	CLLE	0.577009	None	TP53_WT
SA86812	CLLE	0.292461	None	TP53_WT
SA86821	CLLE	0.498427	None	TP53_WT

## Sheet: S.Data4
gen_name	band	start_position	end_position	chr	cancer_type	meanCNV_phenos	meanCNV_1	meanCNV_0	p.CNV1	p.CNV0	meanGE_phenos	meanGE_1	meanGE_0	p.GE1	p.GE0	corr_cris	p.cris	corr_rna	p.rna	Fisher_combined_bytest	Codep.RNAi_pancancer	Codep.CRISPR_pancancer	pass_prefilter_pancan_0.1
A1BG	q13.43	58345178	58353492	19	CombFisher_byct	0.0131301	-0.00152228	0.0103846	1	0.605532	2.29057	2.22965	2.27161	0.388694	1	0.165926	0.0566432	0.314587	0.019747	0.00973921	-0.0457569	-0.0531881	NO
A1CF	q11.23	50799409	50885675	10	CombFisher_byct	-0.0323131	-0.0428627	-0.0374666	1	0.843661	#N/A	#N/A	#N/A	#N/A	#N/A	0.275904	0.0225575	0.40057	0.0101675	0.000122202	0.171984	0.068128	NO
A2M	p13.31	9067664	9116229	12	CombFisher_byct	0.026883	0.00177681	0.0125241	0.105145	0.415269	#N/A	#N/A	#N/A	#N/A	#N/A	-0.0637433	0.384969	-0.10376	0.161016	0.192487	-0.0145852	-0.000614596	NO
A3GALT2	p35.1	33306766	33321098	1	CombFisher_byct	-0.00640689	0.0233701	-0.00537738	1	0.476123	#N/A	#N/A	#N/A	#N/A	#N/A	-0.129183	0.120816	-0.162335	0.0709519	0.0852395	0.0582533	-0.015552	NO
A4GALT	q13.2	42692121	42721298	22	CombFisher_byct	-0.0431464	-0.0164657	-0.00639229	1	1	2.22288	2.2796	2.44654	0.161051	1	-0.130458	0.0591896	-0.155299	0.070074	0.0876489	0.0314675	0.0888297	NO
AAAS	q13.13	53307456	53324864	12	CombFisher_byct	0.0113613	0.0061528	0.00673232	0.749709	0.756055	2.3284	2.30024	2.47719	0.74517	1	-0.190365	0.0859693	-0.247051	0.060377	0.0681518	0.0020326	0.0575262	NO
AADACL3	p36.21	12716110	12728760	1	CombFisher_byct	-0.0259442	0.0119155	-0.0178501	1	0.413031	#N/A	#N/A	#N/A	#N/A	#N/A	-0.0582485	0.547041	-0.126656	0.175216	0.543733	0.0718134	0.0853909	NO
AAMDC	q14.1	77821109	77918432	11	CombFisher_byct	0.0304208	0.0266804	0.000377117	1	1	1.73267	1.57553	1.89052	1	0.143023	0.175169	0.126261	0.169489	0.0930404	0.231093	-0.0423538	-0.0152898	NO
AANAT	q25.1	76453351	76470117	17	CombFisher_byct	0.0408096	0.0298035	0.0160438	0.713156	6.26695e-05	#N/A	#N/A	#N/A	#N/A	#N/A	-0.106294	0.110116	-0.200258	0.0194238	0.00600588	-0.0484891	0.0842807	NO
AAR2	q11.23	36236131	36270918	20	CombFisher_byct	0.0964116	0.0951621	0.0510828	0.75295	1	10.7372	10.7741	10.3445	0.706684	1	0.173101	0.060049	0.18904	0.0640946	0.0806611	0.0743184	0.142517	NO
AATF	q12	36948925	37056871	17	CombFisher_byct	0.0576832	0.0348936	0.0251313	0.131416	0.000316258	#N/A	#N/A	#N/A	#N/A	#N/A	-0.416054	0.0136453	-0.318895	0.0204723	4.13893e-05	-0.0510013	-0.110362	NO
ABAT	p13.2	8674596	8784575	16	CombFisher_byct	0.0224651	0.000431083	0.0206294	0.000173373	0.374615	2.03513	1.91413	2.17165	0.0067655	1	-0.10586	0.0597443	-0.0879575	0.178621	0.0886833	-0.0336946	-0.0012067	NO
ABCA1	q31.1	104781006	104928155	9	CombFisher_byct	-0.0689702	-0.0530149	-0.0588316	0.673851	0.865014	1.90392	1.88725	1.84761	0.871411	0.407869	-0.153373	0.0221509	-0.101309	0.0997651	0.0141556	0.0152597	-0.0648734	NO
ABCA10	q24.3	69147214	69244846	17	CombFisher_byct	0.0982315	0.059573	0.0415361	1	1	1.33662	1.1965	1.44093	0.597774	0.00812719	0.149545	0.138088	0.134287	0.130625	0.186823	0.0881063	-0.000699679	NO
ABCA5	q24.3	69244311	69327244	17	CombFisher_byct	0.0620878	0.0323089	0.0367152	0.00053619	0.000159559	3.26832	3.13203	3.49262	1.12685e-05	1	-0.125712	0.120881	-0.15154	0.0606742	0.000865436	-0.0281143	-0.0235971	NO
ABCA8	q24.2	68867289	68955392	17	CombFisher_byct	0.0644401	0.0282293	0.0463603	1	1	#N/A	#N/A	#N/A	#N/A	#N/A	0.171692	0.0856654	0.174416	0.0861297	0.0812259	-0.0610222	-0.0302367	NO
ABCA9	q24.2	68974488	69060949	17	CombFisher_byct	0.0515473	0.0375126	0.0254406	1	1	#N/A	#N/A	#N/A	#N/A	#N/A	0.30945	0.032461	0.302502	0.0478134	0.00862311	0.107852	0.0236276	NO
ABCB10	q42.13	229516582	229558707	1	CombFisher_byct	0.124888	0.0825897	0.0681867	4.91274e-05	1.88286e-08	1.8836	1.69931	1.96522	8.11761e-06	1	-0.117367	0.0291615	-0.214839	0.019747	1.90443e-06	-0.108843	-0.0237675	NO
ABCB8	q36.1	151028422	151047782	7	CombFisher_byct	0.0278311	0.0158028	0.0240353	0.22418	0.859979	4.04238	4.06562	3.78844	0.906138	2.08751e-05	-0.166312	0.0838823	-0.125623	0.213535	0.176931	-0.0420306	-0.0369455	NO
ABCC3	q21.33	50634777	50692253	17	CombFisher_byct	0.0146959	0.0119574	0.00898553	0.13514	0.766583	6.06596	5.94006	5.39977	0.753872	0.0334859	0.242025	0.0398401	0.163982	0.125349	0.0367954	0.051456	0.1305	NO
ABCC4	q32.1	95019835	95301475	13	CombFisher_byct	-0.00294948	-0.0158678	-0.00627589	1	0.973468	1.0445	0.834143	1.0305	1	0.669726	0.0464123	0.192903	0.165099	0.0861297	0.259486	0.0397941	0.0425413	NO
ABCD2	q12	39550033	39619803	12	CombFisher_byct	0.0286064	0.0020018	0.012928	1	0.716393	#N/A	#N/A	#N/A	#N/A	#N/A	0.175794	0.0649764	0.119251	0.0926666	0.0657348	0.049515	-0.0317025	NO
ABCD3	p21.3	94418389	94518666	1	CombFisher_byct	-0.0261542	-0.00981493	-0.00329322	0.0604564	0.0152608	1.55816	1.45557	1.7261	1	0.059778	0.294795	0.0415708	0.413821	0.0179728	0.000632273	0.114961	-0.0166446	NO
ABCD4	q24.3	74285269	74303055	14	CombFisher_byct	-0.0306349	-0.0027234	-0.0149821	0.0915876	0.213801	4.17962	4.43736	4.42925	0.0153807	0.2561	0.114094	0.0623636	0.139103	0.0965838	0.0121834	0.0404115	0.0777641	NO
ABCF1	p21.33	30571393	30597179	6	CombFisher_byct	0.0111211	0.0297111	0.0118025	1	0.687361	4.02751	4.06888	4.25908	0.955909	1	-0.24118	0.0259021	-0.190846	0.0574547	0.0199813	0.0285193	-0.0391829	NO
ABCG1	q22.3	42199689	42297244	21	CombFisher_byct	-0.0117138	-0.00549627	-0.000520923	0.655161	0.931511	6.28256	6.3978	6.08115	1	0.00289146	-0.0830408	0.191991	-0.122826	0.123044	0.318345	-0.0198872	0.0403931	NO
ABHD11	q11.23	73736094	73738852	7	CombFisher_byct	0.0318213	0.0435138	0.0356377	1	1	4.77009	4.11608	4.87085	3.148e-11	0.954716	-0.186276	0.0577749	-0.117968	0.155644	0.135767	-0.199654	-0.0799338	NO
ABHD13	q33.3	108218392	108234243	13	CombFisher_byct	-0.0102946	-0.00911063	-0.00343698	1	1	6.61232	7.06895	6.62829	1	0.340879	-0.123469	0.0835208	-0.182284	0.041061	0.0575661	-0.0156653	-0.00893319	NO
ABHD15	q11.2	29560547	29567037	17	CombFisher_byct	0.0253587	-0.0132143	0.0100845	1	1	5.28505	4.94748	5.62961	1	0.00522142	0.236994	0.0529163	0.350502	0.0169152	0.00830472	0.00703426	0.00640816	NO
ABHD16A	p21.33	31686955	31703356	6	CombFisher_byct	0.0349957	0.0424946	0.0378971	1	1	11.5943	11.4274	11.3848	0.690462	0.336345	-0.103305	0.0737931	-0.157039	0.0537578	0.0412451	0.0710697	0.034935	NO
ABHD2	q26.1	89087459	89202355	15	CombFisher_byct	0.00912147	-0.00874368	0.00654658	1	0.513578	3.54988	3.27773	3.2962	1	1	0.454197	0.0359373	0.27843	0.0701654	0.0406331	0.00618906	0.0929257	NO
ABHD3	q11.2	21650901	21704780	18	CombFisher_byct	-0.0149291	0.0103081	-0.00515599	0.154825	0.629474	0.720505	0.729587	0.633714	0.937337	1	0.413321	0.0653061	0.291687	0.108219	0.0782974	-0.0839402	-0.0893967	NO
ABI2	q33.2	203328280	203447728	2	CombFisher_byct	0.0138	-0.00531443	-0.0096451	1	1	3.20784	3.38716	3.12462	0.0274514	1	0.348614	0.0244038	0.298731	0.0529869	0.0159376	0.0216879	-0.00157992	NO
ABI3	q21.32	49210411	49223225	17	CombFisher_byct	0.0684458	0.0244345	0.0275779	0.223961	0.934674	#N/A	#N/A	#N/A	#N/A	#N/A	0.185375	0.0973963	0.174577	0.132899	0.112706	0.107467	0.051472	NO
ABRAXAS1	q21.23	83459517	83523348	4	CombFisher_byct	-0.0497994	-0.0484281	-0.0166091	0.874797	0.000501651	#N/A	#N/A	#N/A	#N/A	#N/A	0.21172	0.0488789	0.246069	0.0577582	0.0173348	0.012484	-0.0336469	NO
ACAA1	p22.2	38103129	38137242	3	CombFisher_byct	-0.0344361	-0.0150198	-0.0100003	0.56822	1	4.53384	4.62084	4.93477	0.15636	1	-0.082894	0.128811	-0.121887	0.0745448	0.201501	-0.0013765	-0.0288314	NO
ACACA	q12	37084992	37406836	17	CombFisher_byct	0.0435606	0.0273012	0.0154353	0.0991411	0.000215321	#N/A	#N/A	#N/A	#N/A	#N/A	-0.172563	0.061138	-0.137097	0.132975	0.0122334	0.0863102	-0.0433262	NO
ACACB	q24.11	109116595	109268226	12	CombFisher_byct	-0.0178234	-0.00740858	-0.0020822	0.733361	0.495217	7.11818	6.87112	7.71831	1	3.63266e-07	0.225319	0.0446047	0.17514	0.0493219	0.0231332	0.0486281	0.0493129	NO
ACAD10	q24.12	111686053	111757107	12	CombFisher_byct	-0.0135202	-0.00238668	0.0063732	0.979329	1	6.71382	7.46366	7.14424	1	1	-0.193517	0.036668	-0.213706	0.0401721	0.0173348	0.150591	0.0975383	NO
ACADL	q34	210187126	210225447	2	CombFisher_byct	-0.018319	-8.2678e-05	-0.00850728	0.114876	0.420062	#N/A	#N/A	#N/A	#N/A	#N/A	0.223363	0.0402719	0.223815	0.0577582	0.00725467	-0.045458	-0.010627	NO
ACADM	p31.1	75724431	75787575	1	CombFisher_byct	-0.018704	0.013222	-0.0146873	1	0.887803	4.37436	4.33105	4.53972	0.328259	1	-0.116517	0.0766455	-0.0985967	0.221359	0.288198	0.0870384	-0.0546246	NO
ACADSB	q26.13	123008979	123058290	10	CombFisher_byct	-0.0218219	-0.063652	-0.0520873	1	1	6.17834	6.44406	6.22017	0.166471	0.796737	0.262618	0.0379889	0.285764	0.0478134	0.0183707	0.0129064	0.00954854	NO
ACADVL	p13.1	7217125	7225266	17	CombFisher_byct	-0.0890279	-0.087941	-0.033618	0.701035	1.02359e-05	2.63516	2.36719	2.67528	1	0.429662	0.231615	0.0398392	0.16427	0.0775775	0.0343144	0.0581534	0.152609	NO
ACAN	q26.1	88803436	88875353	15	CombFisher_byct	0.000741407	-0.0144989	0.000642863	0.294869	0.828245	#N/A	#N/A	#N/A	#N/A	#N/A	-0.123393	0.197386	-0.164235	0.0984045	0.135767	0.0292909	0.0290923	NO
ACAP1	p13.1	7336529	7351477	17	CombFisher_byct	-0.10329	-0.0993611	-0.0406618	0.340041	1.89292e-12	4.29278	4.0295	4.79856	1	4.03692e-09	0.200262	0.0321383	0.175798	0.0590168	0.0105405	0.112034	0.198588	YES
ACAT1	q22.3	108116695	108147603	11	CombFisher_byct	-0.0660511	-0.0416457	-0.0650129	1.0867e-05	0.221981	3.69056	3.79892	3.67115	0.0653548	1	0.152842	0.0737113	0.24199	0.0298063	0.00747626	0.108144	0.0557266	NO
ACAT2	q25.3	159762045	159779112	6	CombFisher_byct	-0.0635519	-0.0366618	-0.0594444	1	0.833119	4.49917	4.50971	4.40712	0.95997	0.553123	-0.0662254	0.411079	-0.110218	0.109287	0.425465	0.0609047	-0.000645911	NO
ACBD3	q42.12	226144679	226186741	1	CombFisher_byct	0.0828646	0.0603934	0.0504095	0.3868	0.116311	5.27747	5.19529	5.09471	0.690486	0.311441	-0.147905	0.08513	-0.197058	0.0578432	0.0239835	-0.0950575	-0.0244956	NO
ACBD6	q25.3	180269653	180502954	1	CombFisher_byct	0.125346	0.100555	0.0774651	1	1	#N/A	#N/A	#N/A	#N/A	#N/A	0.600319	0.0146357	0.406439	0.0401866	0.00129613	-0.00372091	-0.0259888	NO
ACCS	p11.2	44065925	44084237	11	CombFisher_byct	-0.0212297	-0.0165193	-0.014077	0.863303	0.609006	1.63742	1.48174	1.55503	0.51233	1	0.216181	0.0718824	0.218349	0.0880742	0.103882	0.0181782	-0.0470028	NO
ACCSL	p11.2	44047981	44059977	11	CombFisher_byct	-0.0212297	-0.0158422	-0.0140783	0.832918	0.609006	#N/A	#N/A	#N/A	#N/A	#N/A	0.22087	0.0544871	0.123825	0.112175	0.0444416	0.0308093	-0.0647755	NO
ACD	q22.1	67657512	67660815	16	CombFisher_byct	-0.0393869	-0.0420322	-0.0414359	0.972935	0.00209527	0.883802	0.845449	0.890317	0.671693	0.831675	-0.144481	0.0601239	-0.152256	0.0687714	0.0511997	-0.389094	-0.216216	YES
ACE	q23.3	63477061	63498380	17	CombFisher_byct	0.0593301	0.0407404	0.0355888	1	1	2.81965	2.07349	2.62176	1	1	0.28239	0.0641907	0.331679	0.0707394	0.0942092	0.000448287	0.0538325	NO
ACER2	p22.1	19409009	19452505	9	CombFisher_byct	-0.075596	-0.0447302	-0.0550549	0.041277	0.00230873	2.7768	2.61942	3.08539	1	0.00025349	0.211816	0.0525355	0.350489	0.0306975	0.00198742	-0.0123433	0.0333512	NO
ACKR1	q23.2	159203307	159206500	1	CombFisher_byct	0.149227	0.111339	0.0744641	1	1	#N/A	#N/A	#N/A	#N/A	#N/A	0.325692	0.0379889	0.148201	0.13541	0.0407196	0.00262826	-0.00408416	NO
ACO2	q13.2	41447830	41529273	22	CombFisher_byct	-0.0587737	-0.0395147	-0.0275908	2.17708e-05	6.25287e-06	3.02212	3.18044	2.93286	5.11063e-06	1	0.11525	0.179708	0.143857	0.0947336	0.000253101	0.0883017	0.0745779	NO
ACOT1	q24.3	73537143	73543796	14	CombFisher_byct	-0.0427282	-0.0323089	-0.0112092	0.777771	0.144575	2.91531	2.9793	2.83901	0.658128	0.993142	0.471467	0.0649693	0.453332	0.061615	0.0461242	-0.0144184	-0.0129157	NO
ACOT11	p32.3	54542257	54639192	1	CombFisher_byct	-0.0138664	0.0179593	-0.00917685	0.00250379	0.498144	4.89307	4.87535	4.88285	0.785505	0.567579	0.393248	0.027291	0.347134	0.0329461	0.00286781	0.0719129	-0.00439573	NO
ACOT2	q24.3	73567620	73575658	14	CombFisher_byct	-0.036596	-0.0187499	-0.0181603	0.145991	0.0298472	3.49123	3.4677	3.4253	0.914221	1	0.142507	0.0754203	0.161264	0.0623452	0.0195558	0.0771178	0.0191927	NO
ACOT7	p36.31	6264269	6393767	1	CombFisher_byct	-0.0330868	0.00572357	-0.0138571	0.130699	0.446325	3.10684	3.24238	3.12849	0.621666	0.802159	0.27984	0.0721615	0.261405	0.0871712	0.0462185	0.0653224	0.00627315	NO
ACOX1	q25.1	75941507	75979177	17	CombFisher_byct	0.0464808	0.0223664	0.0262516	0.743464	1	5.3575	5.36313	5.45729	0.961657	0.598739	0.0802135	0.181139	0.228	0.069303	0.173698	0.12079	0.0607424	NO
ACP4	q13.33	50790415	50795219	19	CombFisher_byct	0.018159	0.0109796	0.0121851	0.17628	0.200079	#N/A	#N/A	#N/A	#N/A	#N/A	-0.0975301	0.254679	-0.120528	0.0940305	0.0555612	0.0660063	-0.0497163	NO
ACP5	p13.2	11574660	11579008	19	CombFisher_byct	-0.0335808	-0.0334098	-0.0125828	0.916066	0.0173978	9.08682	9.24929	8.77644	0.404231	1	0.208529	0.048208	0.110472	0.104751	0.0782659	0.152137	0.081773	NO
ACP7	q13.2	39083913	39111493	19	CombFisher_byct	0.0766275	0.0369061	0.0200851	1	1	#N/A	#N/A	#N/A	#N/A	#N/A	0.24174	0.0807788	0.280218	0.0766865	0.0674349	-0.00520087	-0.0632055	NO
ACRV1	q24.2	125671522	125680874	11	CombFisher_byct	-0.0800243	-0.0441491	-0.0334179	0.311926	0.172692	#N/A	#N/A	#N/A	#N/A	#N/A	0.260817	0.0683366	0.25649	0.088027	0.0216518	0.0389529	-0.138929	NO
ACSF2	q21.33	50426158	50474845	17	CombFisher_byct	0.0147233	0.0122238	0.00827477	0.409571	0.84192	2.67604	2.80945	2.82135	0.416324	0.324686	0.157587	0.0464936	0.158303	0.0969783	0.0259464	0.00865577	0.0070054	NO
ACSL3	q36.1	222860942	222944639	2	CombFisher_byct	-0.0155047	-0.00483669	-0.0134187	0.407102	0.125546	3.71075	3.62369	3.95191	0.318313	1	-0.121653	0.214281	-0.0749077	0.447666	0.420201	0.0477934	0.0163538	NO
ACSS2	q11.22	34872146	34927962	20	CombFisher_byct	0.139097	0.120593	0.066095	0.131341	2.33483e-07	1.90859	1.78361	1.82847	0.748882	0.624682	-0.110019	0.137416	-0.0894572	0.375763	0.0866917	0.0796341	0.0153656	NO
ACTA1	q42.13	229430365	229434104	1	CombFisher_byct	0.158365	0.099444	0.0847103	1.12224e-05	1.38818e-08	#N/A	#N/A	#N/A	#N/A	#N/A	-0.103506	0.178211	-0.0951104	0.254984	0.000107386	-0.112021	-0.0575975	NO
ACTA2	q23.31	88935074	88991339	10	CombFisher_byct	-0.0201648	-0.0420917	-0.0351696	0.682304	1	4.65536	4.92947	4.48873	0.938666	0.00971236	-0.0336025	0.302086	0.178386	0.0856887	0.280444	0.141102	0.034926	NO
ACTB	p22.1	5526409	5563902	7	CombFisher_byct	0.122083	0.107379	0.0538652	0.835724	1	5.73364	5.74336	5.68613	0.468305	0.578888	0.209772	0.0272245	0.17301	0.0583304	0.0119027	0.122367	0.0429607	NO
ACTL6A	q26.33	179562886	179588407	3	CombFisher_byct	0.0971813	0.090663	0.0426358	0.703595	0.000685843	76.5455	79.351	77.7289	1	0.96836	-0.33039	0.0811432	-0.312943	0.0710689	0.0793332	0.152863	-0.0802426	NO
ACTL7A	q31.3	108862266	108863756	9	CombFisher_byct	-0.043878	-0.03329	-0.0362109	0.319056	0.184201	#N/A	#N/A	#N/A	#N/A	#N/A	0.149375	0.0649929	0.172549	0.0396411	0.00678026	0.0473196	0.109036	NO
ACTL7B	q31.3	108854588	108855986	9	CombFisher_byct	-0.0400318	-0.038905	-0.0285237	0.518873	0.0362428	#N/A	#N/A	#N/A	#N/A	#N/A	0.292393	0.0232515	0.270239	0.0340268	0.00131609	0.111826	0.0898744	NO
ACTL8	p36.13	17755333	17827063	1	CombFisher_byct	-0.0376558	0.013106	-0.028393	1	0.31726	#N/A	#N/A	#N/A	#N/A	#N/A	-0.0878121	0.358516	-0.113733	0.134053	0.367796	0.0713545	0.0707092	NO
ACTL9	p13.2	8697400	8698795	19	CombFisher_byct	-0.0292221	-0.0277847	-0.00193738	0.973343	0.133634	#N/A	#N/A	#N/A	#N/A	#N/A	0.327228	0.0398392	0.147417	0.114926	0.0305652	0.0631666	-0.0519032	NO
ACTN1	q24.1	68874128	68979440	14	CombFisher_byct	-0.0427315	-0.0234428	-0.00939436	0.482353	0.0443987	57.5466	57.0982	56.6324	0.993644	1	0.181336	0.103123	0.181268	0.0971345	0.0906929	0.0101374	0.0422878	NO
ACTR10	q23.1	58200080	58235636	14	CombFisher_byct	-0.0412666	-0.0278958	-0.0083591	0.393386	0.00630774	11.0828	12.0378	11.4495	0.00772981	0.178533	0.105454	0.116206	0.117669	0.0797727	0.0212804	0.0944527	0.0688334	NO
ACTR3C	q36.1	150243916	150323725	7	CombFisher_byct	0.0758696	0.0523724	0.0627331	0.369858	0.723156	10.6978	10.7786	10.0419	0.8989	0.0171116	-0.170508	0.102906	-0.162752	0.0391591	0.0328323	0.054836	-0.0223626	NO
ACTR5	q11.23	38748460	38772520	20	CombFisher_byct	0.121387	0.118749	0.0554484	0.398857	1.96087e-07	1.63611	1.79403	1.66473	1	0.0530966	-0.160622	0.0425688	-0.221536	0.041061	0.0111173	-0.104943	-0.0680829	NO
ACVR1	q24.1	157736251	157876330	2	CombFisher_byct	0.00505102	0.0040595	-0.0061175	0.921263	0.622451	2.95267	2.84109	3.08179	0.00133071	1	-0.131734	0.0727062	-0.127335	0.120744	0.149753	0.0800556	0.0273482	NO
ACVR1B	q13.13	51951699	51997078	12	CombFisher_byct	0.0249798	-0.0112279	0.0142813	1	1	4.96754	5.05786	4.86613	0.286384	1	0.178978	0.0868493	0.230582	0.0406521	0.0630796	0.0292925	-0.0364486	NO
ACVR2A	q22.3	147844517	147930826	2	CombFisher_byct	-0.00360582	0.0261985	0.000182673	0.0189264	0.41123	4.20094	3.87434	4.00389	1	1	0.246856	0.0531962	0.289098	0.0498423	0.0215078	0.0218396	0.00613682	NO
ACVRL1	q13.13	51906908	51923361	12	CombFisher_byct	0.0179515	-0.0229876	0.0134596	3.24139e-08	0.602678	#N/A	#N/A	#N/A	#N/A	#N/A	-0.0836682	0.268522	-0.158737	0.0607962	0.070747	0.0902564	-0.0512008	NO
ACYP1	q24.3	75053237	75069483	14	CombFisher_byct	-0.0449496	-0.00477072	-0.0198969	0.0199149	0.0410989	1.64285	1.57134	1.55018	1	1	0.301881	0.0374264	0.310144	0.0535613	0.00279409	0.0720793	0.0723396	NO
ADAM15	q21.3	155050566	155062775	1	CombFisher_byct	0.154655	0.137556	0.104215	1	1	6.57892	6.19447	6.3565	1	1	0.135013	0.140227	0.104733	0.171497	0.405112	0.112662	0.0202923	NO
ADAM17	p25.1	9488486	9556732	2	CombFisher_byct	0.0721361	0.0694968	0.0210737	0.989326	1	0.967623	0.999543	0.887786	0.815754	1	0.195785	0.128505	0.25753	0.122792	0.305323	-0.0236583	-0.0356421	NO
ADAM20	q24.2	70522358	70535015	14	CombFisher_byct	-0.0545988	-0.0253564	-0.0147013	0.286275	0.0631035	#N/A	#N/A	#N/A	#N/A	#N/A	0.0938511	0.0834183	0.147233	0.0720209	0.0200948	0.130553	0.105262	YES
ADAM21	q24.2	70417107	70460427	14	CombFisher_byct	-0.0393152	-0.0161482	-0.0126343	0.0578111	0.00307554	#N/A	#N/A	#N/A	#N/A	#N/A	0.0565933	0.213285	0.127797	0.0833882	0.0167859	0.114844	0.0707973	NO
ADAM8	q26.3	133262420	133276868	10	CombFisher_byct	-0.00399555	-0.0465816	-0.00488448	1	0.0775787	2.36582	2.643	2.51328	2.87258e-07	0.29711	0.249207	0.048208	0.195823	0.0758319	0.0253488	-0.0529574	-0.0221813	NO
ADAMTS1	q21.3	26835755	26845409	21	CombFisher_byct	-0.0344302	-0.0342886	-0.00884361	0.846163	0.0041898	1.54862	1.56262	1.47452	0.848289	0.651467	0.248671	0.0381771	0.262831	0.0554763	0.0166095	-0.0142796	-0.00994336	NO
ADAMTS10	p13.2	8580240	8610735	19	CombFisher_byct	-0.0439656	-0.0284818	-0.00196248	0.158365	0.00151065	#N/A	#N/A	#N/A	#N/A	#N/A	0.281289	0.0550329	0.266001	0.101915	0.0118095	0.021014	0.0414793	NO
ADAMTS15	q24.3	130448645	130476645	11	CombFisher_byct	-0.0756495	-0.0380206	-0.0502353	0.00262207	0.0377096	#N/A	#N/A	#N/A	#N/A	#N/A	0.204603	0.0921274	0.312192	0.0478134	0.00310516	-0.197856	-0.0427957	NO
ADAMTS16	p15.32	5140330	5320304	5	CombFisher_byct	0.0597531	0.112897	0.0600158	2.72104e-06	0.994391	#N/A	#N/A	#N/A	#N/A	#N/A	0.203181	0.0710473	0.271055	0.0467262	0.0222997	-0.112921	-0.0462644	NO
ADAMTS20	q12	43353866	43552203	12	CombFisher_byct	0.024082	0.0057909	0.00991115	1	1	#N/A	#N/A	#N/A	#N/A	#N/A	0.198968	0.0643991	0.105805	0.128287	0.0880528	0.113831	0.0643088	NO
ADAMTS4	q23.3	161184302	161199054	1	CombFisher_byct	0.151048	0.127713	0.0932897	0.0539733	1.77482e-07	#N/A	#N/A	#N/A	#N/A	#N/A	-0.0966282	0.213334	-0.140926	0.0607962	0.0103319	0.00526298	-0.0250904	NO
ADAMTS5	q21.3	26917922	26967088	21	CombFisher_byct	-0.0123884	-0.0111876	-0.00195592	0.57387	0.222422	#N/A	#N/A	#N/A	#N/A	#N/A	0.205061	0.082479	0.199186	0.110471	0.053642	0.0547039	-0.00165322	NO
ADAMTS8	q24.3	130404923	130428609	11	CombFisher_byct	-0.0789296	-0.0505235	-0.0648956	0.00066439	0.0947079	#N/A	#N/A	#N/A	#N/A	#N/A	0.109832	0.0815532	0.216132	0.0366036	0.00341646	-0.0104789	0.05083	NO
ADAMTS9	p14.1	64515654	64688000	3	CombFisher_byct	-0.0266199	-0.0232785	-0.00566814	0.840376	0.0337213	#N/A	#N/A	#N/A	#N/A	#N/A	0.240483	0.0458086	0.182517	0.0637015	0.0176015	0.043294	-0.00935175	NO
ADAMTSL1	p22.2	17906563	18910950	9	CombFisher_byct	-0.0787215	-0.0659354	-0.0523221	0.569384	1	#N/A	#N/A	#N/A	#N/A	#N/A	-0.0577975	0.519794	-0.123096	0.093092	0.323889	-0.0719685	0.02534	NO
ADAP2	q11.2	30906344	30959322	17	CombFisher_byct	0.0441358	0.0435798	0.0183838	0.734979	1	1.79435	1.89463	1.86281	0.121389	0.388223	0.139091	0.144216	0.159561	0.115411	0.141998	-0.015032	0.01155	NO
ADAR	q21.3	154581695	154628013	1	CombFisher_byct	0.140268	0.113815	0.072325	0.959999	1	2.09812	2.28073	2.40366	0.0110116	1.67263e-05	0.103873	0.254476	0.120572	0.129011	0.0230141	0.155438	0.0398137	NO
ADARB1	q22.3	45073853	45226560	21	CombFisher_byct	-0.0461243	-0.0371261	-0.0126351	0.0429409	0.000670689	4.57938	4.69435	4.32127	0.78329	0.382483	0.118182	0.109356	0.0931808	0.186681	0.0244577	0.0528263	0.130713	NO
ADARB2	p15.3	1177313	1737525	10	CombFisher_byct	-0.00855952	-0.00957272	-0.0261506	0.56553	0.0435882	#N/A	#N/A	#N/A	#N/A	#N/A	-0.0759233	0.0808859	-0.121842	0.0312535	0.00852607	-0.00738545	-0.0193933	NO
ADAT2	q24.2	143422832	143450695	6	CombFisher_byct	-0.0518496	-0.0215786	-0.0466421	1	1	9.95647	10.0204	9.44057	0.938666	0.0211471	-0.118861	0.200709	-0.0821765	0.27014	0.507823	0.0815359	0.045922	NO
ADCY4	q12	24318349	24335093	14	CombFisher_byct	-0.00106747	-0.0130387	-0.00340071	0.0796887	0.611708	#N/A	#N/A	#N/A	#N/A	#N/A	-0.113689	0.29742	-0.118908	0.175269	0.232522	-0.0205651	-0.0938797	NO
ADCY6	q13.12	48766194	48789089	12	CombFisher_byct	0.03271	-0.0102325	0.0187171	3.24139e-08	0.266051	3.43911	3.55861	3.30712	1	0.184253	-0.146021	0.139228	-0.123438	0.234838	0.174112	0.115506	-0.0153728	NO
ADCYAP1R1	p14.3	31052308	31111479	7	CombFisher_byct	0.0922471	0.0915205	0.0583751	0.104409	1	#N/A	#N/A	#N/A	#N/A	#N/A	0.208947	0.046566	0.199493	0.0418169	0.0136698	-0.104866	0.00211715	NO
ADGRB3	q12	68635282	69390571	6	CombFisher_byct	-0.038062	0.00851735	-0.0308209	1	1	#N/A	#N/A	#N/A	#N/A	#N/A	-0.122201	0.0543676	-0.0994702	0.195867	0.0997543	0.054036	-0.0447553	NO
ADGRE2	p13.12	14732392	14778560	19	CombFisher_byct	-0.0270874	-0.0181732	-0.0001304	1	1	#N/A	#N/A	#N/A	#N/A	#N/A	-0.225236	0.0213844	-0.255792	0.0135477	0.000468832	-0.0563951	-0.0566914	NO
ADGRE3	p13.12	14619117	14690027	19	CombFisher_byct	-0.0241121	0.00372551	-0.00892814	0.133545	0.0353583	#N/A	#N/A	#N/A	#N/A	#N/A	0.243185	0.0235042	0.195277	0.0366036	0.000536958	0.0237982	-0.016116	NO
ADGRE5	p13.12	14380501	14408725	19	CombFisher_byct	-0.00654404	0.0253643	0.000613123	0.153968	0.434516	#N/A	#N/A	#N/A	#N/A	#N/A	0.16167	0.113966	0.138271	0.147886	0.0808496	0.0746482	0.0167564	NO
ADGRF5	p12.3	46852522	46954943	6	CombFisher_byct	0.0269714	0.0436534	0.0277294	0.233402	0.973494	#N/A	#N/A	#N/A	#N/A	#N/A	0.0695207	0.259876	0.247208	0.0434792	0.0605145	0.0676275	0.0799565	NO
ADGRG6	q24.2	142301854	142446266	6	CombFisher_byct	-0.071678	-0.0466481	-0.0586254	0.0246677	0.402942	#N/A	#N/A	#N/A	#N/A	#N/A	0.307087	0.0623614	0.227835	0.116261	0.0315891	0.0784081	0.0470986	NO
ADGRL1	p13.12	14147743	14206187	19	CombFisher_byct	-0.0171195	-0.0110568	0.00152002	0.75213	0.0873307	#N/A	#N/A	#N/A	#N/A	#N/A	0.190151	0.0968346	0.397786	0.027021	0.0100778	0.212478	0.0530664	NO
ADGRL2	p31.1	81306147	81992436	1	CombFisher_byct	-0.0116714	0.0429068	-0.00700938	0.000165079	0.242474	#N/A	#N/A	#N/A	#N/A	#N/A	0.169797	0.090373	0.0831071	0.275535	0.065804	0.133166	0.00912093	NO
ADGRL4	p31.1	78889764	79282124	1	CombFisher_byct	-0.022164	0.00594496	-0.00376075	1	1	#N/A	#N/A	#N/A	#N/A	#N/A	-0.118084	0.041209	-0.0703637	0.496838	0.108344	0.216888	-0.0347141	NO
ADIG	q11.23	38581195	38588463	20	CombFisher_byct	0.105039	0.0987168	0.0517175	1	1	#N/A	#N/A	#N/A	#N/A	#N/A	0.213851	0.0821263	0.181774	0.0882415	0.0822893	-0.150363	-0.0724746	NO
ADNP	q13.13	50888916	50931437	20	CombFisher_byct	0.133044	0.126917	0.064661	0.893535	2.41715e-05	4.91428	5.06314	5.0643	0.752765	0.283981	-0.137985	0.0916007	-0.185098	0.0571296	0.0498195	-0.228211	-0.15392	YES
ADORA1	q32.1	203090654	203167405	1	CombFisher_byct	0.0975456	0.0634032	0.0435857	0.887089	1	#N/A	#N/A	#N/A	#N/A	#N/A	0.229513	0.0566509	0.30804	0.0653236	0.0349297	0.0569157	0.0304573	NO
ADORA2A	q11.23	24417879	24442357	22	CombFisher_byct	-0.0756216	-0.040471	-0.0118329	0.00551103	3.55052e-06	3.02168	2.93285	2.99134	1	0.748764	0.264851	0.0630263	0.261382	0.0396411	0.000911735	0.0836449	0.0771724	NO
ADORA2B	p12	15945130	15975746	17	CombFisher_byct	-0.0969856	-0.0825809	-0.0350771	0.277688	4.59433e-08	7.03586	6.95267	6.74741	1	1	0.0628417	0.206337	0.109614	0.193666	0.206248	-0.0117741	0.0854182	NO
ADPRHL1	q34	113399610	113453524	13	CombFisher_byct	0.0107638	-0.00418075	0.00700184	0.617605	0.87002	3.47695	3.44856	3.44262	0.852919	0.74377	-0.118887	0.259463	-0.075794	0.407923	0.499545	-0.0389319	0.0295967	NO
ADSL	q13.1	40346461	40390463	22	CombFisher_byct	-0.0719203	-0.0420076	-0.0258571	2.72104e-06	4.06881e-07	2.16812	2.3174	2.2226	1.79986e-05	0.166099	0.0769456	0.373737	0.148929	0.0716651	9.92713e-06	0.134157	0.100115	YES
AEBP2	p12.3	19404045	19720801	12	CombFisher_byct	0.0364999	0.0231066	0.0184767	0.251014	0.114717	6.76415	6.64826	6.53914	0.320744	0.0520916	-0.0738998	0.299104	-0.100375	0.183338	0.0794679	-0.165681	-0.0784755	NO
AFDN	q27	167826911	167972023	6	CombFisher_byct	-0.0592752	-0.0349857	-0.0549203	1	0.687361	#N/A	#N/A	#N/A	#N/A	#N/A	-0.109227	0.138708	-0.153896	0.0790286	0.113777	-0.237384	-0.0708658	NO
AFG1L	q21	108294991	108526796	6	CombFisher_byct	-0.0626631	-0.0286988	-0.058496	1	0.541069	#N/A	#N/A	#N/A	#N/A	#N/A	-0.100122	0.0470474	-0.127928	0.0632609	0.0251335	0.0208052	-0.0181781	NO
AFG3L2	p11.21	12328944	12377227	18	CombFisher_byct	-0.0107438	0.0297164	-0.00845804	0.00217731	0.344732	4.45732	4.14544	4.59742	1	0.154449	0.146734	0.0557643	0.153977	0.0802237	0.0386129	0.152199	0.0390435	NO
AFP	q13.3	73431138	73456174	4	CombFisher_byct	-0.036544	-0.0353575	-0.00231357	0.956384	0.0143045	#N/A	#N/A	#N/A	#N/A	#N/A	0.332044	0.0240109	0.288738	0.0366036	0.00289239	0.066814	-0.0511699	NO
AGAP2	q14.1	57723761	57742157	12	CombFisher_byct	0.0398235	0.0138423	0.0132398	0.00248799	0.00285385	6.32768	5.79847	6.27412	0.00749538	0.440463	-0.152535	0.105454	-0.140783	0.125202	0.00251099	-0.0537021	-0.059327	NO
AGAP5	q22.2	73674287	73698109	10	CombFisher_byct	-0.0355223	-0.0454719	-0.0400563	1	0.794089	8.35647	8.24084	8.22342	0.949103	1	0.118365	0.171781	0.150759	0.134161	0.348963	0.107741	0.0480934	NO
AGAP6	q11.23	49982190	50011654	10	CombFisher_byct	0.0100357	-0.00869021	0.00391565	0.187864	0.81774	2.7657	2.59023	2.69683	0.30416	0.900402	-0.08064	0.163509	-0.17979	0.0738762	0.128179	0.124873	0.107674	YES
AGBL2	p11.2	47659591	47715389	11	CombFisher_byct	-0.0058341	0.00507695	0.00193367	0.38251	0.419727	1.89664	1.91973	1.83855	0.774201	1	0.298597	0.0626049	0.241681	0.0867829	0.0499518	0.0354676	0.000584986	NO
AGBL3	q33	134986508	135147963	7	CombFisher_byct	0.0203536	0.017314	0.0131546	0.870378	0.693738	#N/A	#N/A	#N/A	#N/A	#N/A	-0.101826	0.140786	-0.113813	0.211546	0.209699	-0.176622	-0.0797154	NO
AGBL4	p33	48532854	50023954	1	CombFisher_byct	-0.0187917	0.0112485	-0.00723354	1	1	#N/A	#N/A	#N/A	#N/A	#N/A	-0.152538	0.0733032	-0.194573	0.0498093	0.0322444	0.0551181	0.012007	NO
AGL	p21.2	99850361	99924023	1	CombFisher_byct	-0.0383618	-0.0054014	-0.0156684	1	1	3.68928	3.50723	3.81704	4.82022e-15	1	-0.119318	0.118872	-0.107122	0.242119	0.444632	0.0654687	-0.0512448	NO
AGMAT	p36.21	15571699	15585051	1	CombFisher_byct	-0.0464988	0.0233795	-0.0341603	1	0.786157	4.4513	4.37738	4.1571	0.676365	0.000750382	-0.0701724	0.32768	-0.110552	0.117959	0.31069	-0.0428226	0.00208076	NO
AGMO	p21.2	15200317	15562015	7	CombFisher_byct	0.0954467	0.0885678	0.0483659	0.320577	0.000157472	#N/A	#N/A	#N/A	#N/A	#N/A	-0.101472	0.176154	-0.108035	0.170649	0.0996019	-0.106418	-0.0941725	NO
AGO3	p34.3	35930718	36072500	1	CombFisher_byct	-0.061219	0.00682225	-0.00921464	0.00775901	0.0254042	3.14842	3.45924	3.23527	0.00921606	0.47698	0.266383	0.0490712	0.336972	0.0600446	0.00180991	0.0424401	0.005131	NO
AGO4	p34.3	35808016	35857890	1	CombFisher_byct	-0.0419506	0.0096248	-0.0192978	0.00012448	0.272822	2.52092	2.87077	2.18099	5.08705e-15	1	0.240525	0.0655849	0.214716	0.0710612	0.0346512	0.0666391	0.00894336	NO
AGPAT4	q26	161129967	161274061	6	CombFisher_byct	-0.0577085	-0.0311792	-0.0534181	1	0.918245	9.93352	9.62256	9.85162	0.153971	0.166576	-0.0909697	0.193439	-0.114057	0.0890875	0.0783535	-0.0378412	-0.00745944	NO
AGR3	p21.1	16859412	16881987	7	CombFisher_byct	0.0689378	0.066244	0.0306907	0.976048	1	#N/A	#N/A	#N/A	#N/A	#N/A	0.307621	0.0447562	0.245487	0.0672417	0.025601	0.00850693	-0.0277206	NO
AGT	q42.2	230690776	230745576	1	CombFisher_byct	0.135777	0.0884496	0.0785778	4.22614e-05	1.8572e-07	#N/A	#N/A	#N/A	#N/A	#N/A	-0.0797297	0.307432	-0.12596	0.0667936	0.000102132	-0.0421582	-0.0115971	NO
AGTRAP	p36.22	11736084	11754802	1	CombFisher_byct	-0.0183599	-0.00500599	-0.0137693	0.0276477	0.723156	9.8251	10.2592	9.27798	0.00639709	1	0.100923	0.131494	0.213845	0.0355391	0.0448723	0.0574459	0.0627555	NO
AHCTF1	q44	246839098	246931948	1	CombFisher_byct	0.115537	0.0883947	0.0692521	0.000299926	2.24555e-07	8.20018	8.46742	8.11412	1	0.233654	-0.200987	0.0417447	-0.165239	0.0444598	8.89374e-05	0.224978	0.0789276	NO
AHCY	q11.22	34280268	34311802	20	CombFisher_byct	0.104501	0.0831464	0.0680396	1	1	7.92477	7.83738	7.96063	0.877181	0.00296374	0.138692	0.107627	0.129956	0.0777241	0.129369	0.133563	0.0869501	NO
AHDC1	p35.3	27534035	27604431	1	CombFisher_byct	-0.0466694	-0.0308578	-0.0231751	0.00422714	0.00619449	4.6981	3.8595	5.13133	1	0.0295914	0.122864	0.0644778	0.121767	0.105733	0.00474201	0.16405	0.125594	YES
AHNAK	q12.3	62433542	62556235	11	CombFisher_byct	-0.0266448	0.0137688	-0.0237392	0.912187	0.158805	2.29084	2.26865	2.29936	0.743113	0.792858	-0.155121	0.0491857	-0.0993184	0.290217	0.115373	0.0685502	-0.0324907	NO
AHNAK2	q32.33	104937244	104978374	14	CombFisher_byct	-0.0325922	0.00172458	-0.0206939	0.270012	1	3.35266	3.36578	3.27075	0.981641	0.378895	0.153584	0.0540901	-0.00368645	0.310904	0.198546	-0.0293451	0.00727587	NO
AHSA1	q24.3	77457870	77469472	14	CombFisher_byct	-0.033323	-0.0157694	-0.016409	0.960207	0.794616	1.08377	1.09009	1.05586	0.75405	0.241449	-0.084899	0.246893	-0.109522	0.117719	0.23916	0.0365758	0.0615204	NO
AHSP	p11.2	31527900	31528803	16	CombFisher_byct	0.0118612	0.00581117	-0.00480657	0.583231	0.0139793	#N/A	#N/A	#N/A	#N/A	#N/A	-0.117979	0.0417097	-0.10163	0.267001	0.0417778	-0.109339	-0.136199	YES
AIDA	q41	222668013	222713210	1	CombFisher_byct	0.156938	0.0944848	0.092793	1	1	12.0511	12.2594	11.6561	0.00012253	1	0.283959	0.0390533	0.240465	0.0553429	0.0342864	0.0115424	0.0325244	NO
AIF1L	q34.12	131096476	131123152	9	CombFisher_byct	-0.02601	-0.0281643	-0.0356495	0.637912	0.277657	4.23682	4.08266	4.30038	1	0.0801717	0.23607	0.0442405	0.156835	0.0890128	0.0433173	-0.0332634	0.0891288	NO
AIFM3	q11.21	20965108	20981360	22	CombFisher_byct	-0.0598955	-0.0383056	-0.0224241	1	1	7.07316	7.24704	6.99872	0.472077	0.128467	-0.128322	0.105688	-0.148018	0.0830864	0.0858578	0.109454	0.056535	NO
AIG1	q24.2	143060496	143341058	6	CombFisher_byct	-0.0491302	-0.0283634	-0.0466221	0.0180975	0.544559	3.5369	3.50961	3.42689	1	1	0.248974	0.0489737	0.198093	0.0709519	0.0366879	-0.0407751	-0.0406173	NO
AJM1	q34.3	136844415	136848801	9	CombFisher_byct	-0.0262142	-0.0285914	-0.0364642	0.571949	0.357677	#N/A	#N/A	#N/A	#N/A	#N/A	0.203415	0.0491098	0.129096	0.156281	0.0371117	0.0163685	0.0628617	NO
AK3	p24.1	4709556	4742043	9	CombFisher_byct	-0.0714986	-0.0470226	-0.0230491	0.0243181	0.00178981	10.8818	10.9285	11.2629	0.616992	0.000988075	0.229289	0.0623636	0.193431	0.130796	0.00632357	0.0542577	0.112642	NO
AK5	p31.1	77282019	77559966	1	CombFisher_byct	-0.0246014	0.0318243	-0.0198449	1	0.472645	#N/A	#N/A	#N/A	#N/A	#N/A	-0.0914671	0.209262	-0.112643	0.144738	0.291533	0.0949468	-0.0125941	NO
AK7	q32.2	96392128	96489427	14	CombFisher_byct	-0.0402893	-0.0310037	-0.0131203	0.683004	0.0686579	2.53848	3.12878	2.56901	1.15509e-06	0.798683	0.285028	0.0368094	0.273942	0.036434	0.00704635	-0.0363501	0.0617884	NO
AK9	q21	109492855	109691217	6	CombFisher_byct	-0.0752847	-0.0371926	-0.0616697	0.000255249	0.209876	3.96542	3.92126	4.0331	0.648808	0.134868	0.10617	0.212237	0.124639	0.108621	0.0670875	0.119435	0.0652955	NO
AKAP12	q25.1	151239967	151358559	6	CombFisher_byct	-0.0372039	-0.0186707	-0.0353899	0.0254152	0.482363	3.05312	2.94301	3.08898	1	0.0151943	0.0699247	0.227073	0.15156	0.0871247	0.175346	0.0947439	0.0347423	NO
AKAP3	p13.32	4615508	4649051	12	CombFisher_byct	0.035901	0.0263855	0.014953	0.167163	0.0471786	5.82869	5.52893	5.51541	0.00339471	0.000111329	-0.107446	0.0762042	-0.135263	0.0417535	0.000208901	-0.0763665	-0.0645765	NO
AKAP5	q23.3	64465499	64474503	14	CombFisher_byct	-0.0214671	-0.0129658	-0.0133519	0.115462	0.0652003	2.17305	2.18746	2.10532	0.917894	1	0.166635	0.107749	0.184301	0.121058	0.0466363	-0.00107893	-0.0921448	NO
AKAP6	q12	32329298	32837684	14	CombFisher_byct	0.0180104	0.0031454	-0.00218411	1	0.740541	0.673692	0.717771	0.755246	0.132574	0.00379839	0.299904	0.0374264	0.273358	0.0401506	0.00341837	-0.00246879	-0.0456709	NO
AKIP1	p15.4	8911139	8920084	11	CombFisher_byct	-0.0581457	-0.0489707	-0.0324846	0.0135278	1	1.11448	1.02075	1.33745	0.00359734	1	-0.124556	0.0407328	-0.129965	0.0468966	0.0298273	-0.196091	-0.15622	YES
AKIRIN1	p34.3	38991276	39006059	1	CombFisher_byct	-0.0155949	0.0299812	-0.00720129	1	0.796886	4.80608	4.57738	4.62949	1.01239e-06	0.0263305	-0.158968	0.0232515	-0.108624	0.0871449	0.00197053	-0.249619	-0.111487	YES
AKIRIN2	q15	87674860	87702233	6	CombFisher_byct	-0.0571344	-0.0223034	-0.0566036	1	0.845117	1.71089	1.62738	1.74885	0.113584	0.796358	-0.30195	0.0212176	-0.168627	0.0712206	0.0120446	-0.1088	-0.0767045	NO
AKR1B10	q33	134527567	134541412	7	CombFisher_byct	0.064189	0.0491384	0.042823	0.657066	0.403916	2.70689	2.58685	3.11997	0.390541	1	-0.112046	0.131431	-0.18195	0.0402283	0.0537717	-0.065478	-0.05558	NO
AKR1C2	p15.1	4987400	5018031	10	CombFisher_byct	0.0260688	0.0257565	0.00166054	0.926691	1	11.3353	11.7058	10.647	0.143905	1	0.100147	0.131432	0.173716	0.0710689	0.180121	0.106339	0.0316963	NO
AKR7A3	p36.13	19282573	19288770	1	CombFisher_byct	-0.0323144	0.0168592	-0.0316903	1	0.728854	5.78686	5.99396	6.1866	1	1	-0.169415	0.044423	-0.173723	0.0571296	0.0448422	0.0386009	-0.00690019	NO
AKT1	q32.33	104769349	104795751	14	CombFisher_byct	-0.0335941	-0.00610363	-0.0177376	0.0320186	0.0327782	0.699377	0.639958	0.653876	1	0.899451	0.0867569	0.138082	0.186711	0.0565345	0.0103274	0.0525359	0.0196846	NO
AKT1S1	q13.33	49869033	49878459	19	CombFisher_byct	0.0103128	-0.00205815	0.00436086	1	0.638097	2.51253	2.17655	2.30761	1	1	0.385017	0.0203875	0.332079	0.0179728	0.00169639	-0.0503671	-0.0309859	NO
ALB	q13.3	73397114	73421482	4	CombFisher_byct	0.0114254	-0.0125509	-0.00535419	1	1	#N/A	#N/A	#N/A	#N/A	#N/A	0.233383	0.0788068	0.29657	0.0787375	0.0674713	0.0900787	-0.031678	NO
ALDH16A1	q13.33	49453225	49471050	19	CombFisher_byct	0.0214929	0.00199169	0.00918035	0.0192942	0.0521967	7.24195	7.24321	7.31543	0.698633	1	-0.0983774	0.131805	-0.124188	0.172094	0.047437	0.010728	-0.0122176	NO
ALDH1B1	p13.1	38392702	38398661	9	CombFisher_byct	-0.0586693	-0.0338057	-0.0228922	0.0598727	0.00101713	8.37554	7.76906	7.90361	0.104107	1	0.175164	0.0772672	0.212077	0.0626282	0.0119916	-0.0335402	-0.0497064	NO
ALDH3B2	q13.2	67662160	67681224	11	CombFisher_byct	0.0444148	0.0443763	0.0119058	0.404433	1	#N/A	#N/A	#N/A	#N/A	#N/A	0.195229	0.0400544	0.238997	0.0387897	0.00927056	0.0669731	0.0502377	NO
ALDH6A1	q24.3	74056847	74084492	14	CombFisher_byct	-0.036872	-0.0185746	-0.0147355	0.145552	0.00995545	4.3328	4.20929	4.40251	1	0.620423	0.177327	0.03366	0.189708	0.0413763	0.00347873	0.000244067	0.0244654	NO
ALDH9A1	q24.1	165662216	165698863	1	CombFisher_byct	0.135332	0.127579	0.0768947	0.91274	1	3.34625	3.0607	3.46057	1	0.340521	0.209579	0.0982493	0.096856	0.147273	0.289141	0.0319605	-0.0610594	NO
ALDOA	p11.2	30064164	30070457	16	CombFisher_byct	0.0157877	0.00123971	0.00935463	1	0.572816	5.98254	5.4488	5.82434	1	0.556174	0.107499	0.0783386	0.1048	0.0986634	0.168455	0.138503	0.0515444	NO
ALDOB	q31.1	101420560	101449664	9	CombFisher_byct	-0.0857679	-0.0797624	-0.0395738	0.735716	0.00724208	#N/A	#N/A	#N/A	#N/A	#N/A	0.307241	0.0388892	0.307538	0.0459683	0.00704635	0.0266447	-0.000536336	NO
ALDOC	q11.2	28573115	28576948	17	CombFisher_byct	0.0219388	0.00591562	0.0139663	0.347848	0.692032	7.44781	7.31385	7.80912	1	0.107846	0.119433	0.140786	0.113258	0.180265	0.254021	0.0126577	-0.0650649	NO
ALG10B	q12	38316762	38329721	12	CombFisher_byct	0.0294485	0.0102612	0.0177077	1	1	39.8379	40.213	40.2766	0.597774	0.374035	0.151824	0.0672753	0.19944	0.0702843	0.0516572	0.0129098	0.0254278	NO
ALG14	p21.3	94974405	95072951	1	CombFisher_byct	-0.0329837	-0.00308223	-0.0105042	1	1	4.67165	4.64727	4.71726	0.494416	0.404856	-0.105302	0.09848	-0.132135	0.0826294	0.0828248	0.192643	0.0401051	NO
ALG2	q22.33	99216425	99221942	9	CombFisher_byct	-0.0671233	-0.060772	-0.024624	1	1	3.1549	3.21744	3.15233	0.643474	0.104208	-0.0978209	0.105604	-0.119706	0.13254	0.162401	-0.0517189	-0.0554009	NO
ALG5	q13.3	36949738	37000763	13	CombFisher_byct	-0.0175158	-0.0480295	-0.0267364	0.0406459	0.236993	4.82797	4.54441	4.8267	0.000179311	0.115255	-0.115629	0.109081	-0.144802	0.100883	0.014256	-0.0190389	-0.0520802	NO
ALKBH3	p11.2	43880811	43920274	11	CombFisher_byct	-0.0366688	-0.0150116	-0.0187811	1	1	2.72966	2.69153	2.76346	0.00212739	1	-0.200329	0.0213844	-0.198185	0.0271263	0.00412388	-0.0405171	-0.0790664	NO
ALOX5	q11.21	45374176	45446119	10	CombFisher_byct	0.00203161	-0.0388779	-0.0285338	0.00208429	0.00759472	#N/A	#N/A	#N/A	#N/A	#N/A	-0.105305	0.297038	-0.0734464	0.384444	0.017907	-0.0150672	-0.0634773	NO
ALPI	q37.1	232456125	232460753	2	CombFisher_byct	-0.0170105	-0.00436782	-0.0136025	0.86385	0.763795	#N/A	#N/A	#N/A	#N/A	#N/A	-0.123733	0.148866	-0.111284	0.246019	0.239731	0.0174468	0.0243494	NO
ALPP	q37.1	232378724	232382889	2	CombFisher_byct	-0.039206	-0.0137357	-0.0220378	0.157558	0.313681	#N/A	#N/A	#N/A	#N/A	#N/A	0.19291	0.07636	0.164647	0.109721	0.0319729	-0.0133889	0.0189743	NO
AMBP	q32	114060127	114078328	9	CombFisher_byct	-0.0884668	-0.0782252	-0.0694373	0.190569	0.259731	#N/A	#N/A	#N/A	#N/A	#N/A	0.370238	0.0504685	0.183354	0.107288	0.0161133	-0.0622793	-0.0523321	NO
AMBRA1	p11.2	46396414	46594125	11	CombFisher_byct	-0.0194904	-0.0132735	-0.0155483	0.411579	0.667251	3.13507	3.12834	2.99351	0.930818	1	0.234555	0.0188421	0.230397	0.0259861	0.00178313	0.258224	0.163675	YES
AMDHD1	q23.1	95943331	95968720	12	CombFisher_byct	0.0225165	0.00076256	0.0119265	1	0.945841	3.62565	3.65563	3.62819	0.659477	0.324208	0.301605	0.06581	0.269918	0.0809204	0.0563218	0.0719485	0.104212	NO
AMER2	q12.13	25161679	25172288	13	CombFisher_byct	0.0148174	0.0175974	0.0185852	0.967988	1	#N/A	#N/A	#N/A	#N/A	#N/A	-0.138081	0.163832	-0.190366	0.0941621	0.132868	-0.0159659	-0.0267703	NO
AMHR2	q13.13	53423855	53431672	12	CombFisher_byct	0.0117565	-0.0187186	0.0107343	0.010502	0.905105	#N/A	#N/A	#N/A	#N/A	#N/A	-0.13358	0.130526	-0.183223	0.0702843	0.0710565	0.0712478	0.0462076	NO
AMIGO1	p13.3	109504178	109509738	1	CombFisher_byct	-0.0263917	0.000202007	-0.000562266	0.00678984	0.00631712	7.0052	6.88513	7.18299	1	0.0181902	0.257712	0.0338256	0.342969	0.0134794	4.88965e-05	0.240522	0.0979164	NO
AMOTL1	q21	94706431	94876748	11	CombFisher_byct	-0.0339426	0.0034943	-0.0308532	0.00013011	0.828245	2.46544	2.35613	2.55029	1	0.0678756	0.136887	0.0676447	0.170216	0.0271263	0.0163854	0.0211015	-0.0250496	NO
AMPD2	p13.3	109616104	109632051	1	CombFisher_byct	-0.0313705	0.00125163	-0.0075701	6.20933e-07	0.00395059	4.59014	4.89077	4.57866	0.0768639	1	0.112163	0.122573	0.184892	0.0466816	0.0019528	0.194449	0.0561814	NO
AMT	p21.31	49416778	49422685	3	CombFisher_byct	-0.0451522	-0.0329881	-0.0102908	0.310119	0.000426388	5.69662	5.92372	5.51041	4.82068e-05	1	0.203213	0.0773952	0.168428	0.104526	0.0608076	0.0492945	0.0451649	NO
AMY2A	p21.1	103617427	103625780	1	CombFisher_byct	-0.02365	0.0251864	-0.0116045	0.978043	1	#N/A	#N/A	#N/A	#N/A	#N/A	-0.0954779	0.332155	-0.147377	0.0985546	0.248871	0.0843471	0.00168614	NO
AMZ2	q24.2	68205481	68257712	17	CombFisher_byct	0.0539644	0.0307024	0.0258537	1	1	1.64967	1.70256	1.87821	0.899227	0.0317323	0.384117	0.0343323	0.326183	0.0580029	0.021198	0.0427479	0.0125162	NO
ANGEL1	q24.3	76786009	76826246	14	CombFisher_byct	-0.0412254	-0.00511905	-0.0202573	0.0240963	0.0402872	9.44564	9.42705	9.44333	0.960566	0.578888	0.274381	0.0425883	0.38996	0.0169152	0.000366033	0.0755477	0.0411223	NO
ANGEL2	q32.3	212992182	213015867	1	CombFisher_byct	0.144797	0.0967333	0.0963333	1	1	5.92809	5.80506	5.74216	1	1	0.213557	0.0820211	0.29866	0.060377	0.103577	-0.0454782	-0.0365088	NO
ANGPTL1	q25.2	178849535	178871077	1	CombFisher_byct	0.15185	0.0963174	0.0723444	1	1	#N/A	#N/A	#N/A	#N/A	#N/A	0.129344	0.093523	0.125526	0.123053	0.131365	0.0434582	0.00435808	NO
ANGPTL5	q22.1	101890674	101916522	11	CombFisher_byct	-0.0598045	-0.0305155	-0.0485562	6.84387e-05	0.45218	#N/A	#N/A	#N/A	#N/A	#N/A	0.228558	0.0398401	0.223183	0.0457614	0.00530622	0.121003	0.00860974	NO
ANGPTL6	p13.2	10092338	10102678	19	CombFisher_byct	-0.0420352	-0.00128447	-0.000274433	1	1	#N/A	#N/A	#N/A	#N/A	#N/A	-0.131131	0.17614	-0.162462	0.132733	0.239411	0.00205067	0.00987296	NO
ANGPTL7	p36.22	11189355	11195981	1	CombFisher_byct	-0.032761	0.020781	-0.020762	0.000235841	0.592982	#N/A	#N/A	#N/A	#N/A	#N/A	0.159268	0.0436986	0.166554	0.0500704	0.00888876	-0.017065	0.0146981	NO
ANKK1	q23.2	113387779	113400416	11	CombFisher_byct	-0.0735633	-0.0453063	-0.0628559	1	1	#N/A	#N/A	#N/A	#N/A	#N/A	-0.113867	0.150486	-0.12825	0.141266	0.221945	0.0390915	-0.0202193	NO
ANKLE1	p13.11	17281645	17287646	19	CombFisher_byct	-0.0181141	0.0412183	-0.00284397	0.906301	1	#N/A	#N/A	#N/A	#N/A	#N/A	-0.221227	0.0649764	-0.189177	0.0787991	0.0513015	0.0251316	-0.00929026	NO
ANKMY1	q37.3	240479422	240569209	2	CombFisher_byct	-0.0540967	-0.0264299	-0.0249408	1	1	4.33376	4.34218	4.11048	1	0.0598643	-0.0757806	0.42875	-0.113735	0.257247	0.732537	0.0458246	0.0709135	NO
ANKMY2	p21.1	16599779	16645817	7	CombFisher_byct	0.104939	0.104489	0.0511943	1	0.000823158	5.78875	6.07723	5.7837	1	0.128467	-0.08473	0.258738	-0.112455	0.137458	0.444227	-0.114847	-0.0825405	NO
ANKRD1	q23.31	90912096	90921087	10	CombFisher_byct	0.0166397	-0.040749	0.00427686	1	0.721806	#N/A	#N/A	#N/A	#N/A	#N/A	0.234393	0.0510181	0.30882	0.0417401	0.0153476	-0.00800657	0.0381336	NO
ANKRD13B	q11.2	29589769	29614761	17	CombFisher_byct	0.0335926	0.00372349	0.0177821	1	1	2.24566	2.28639	2.22518	0.586898	1	0.481733	0.0389186	0.499866	0.0450402	0.0205127	0.0689187	0.0428611	NO
ANKRD13C	p31.1	70258999	70354734	1	CombFisher_byct	-0.0283715	-0.0046451	-0.0179854	1	0.937931	5.37462	5.45683	5.5556	1	1	-0.117569	0.0476716	-0.080024	0.170953	0.134779	0.0186977	-0.0840606	NO
ANKRD18A	p13.1	38571358	38620596	9	CombFisher_byct	-0.0607577	-0.0137876	-0.0443569	0.00260837	0.0087976	#N/A	#N/A	#N/A	#N/A	#N/A	0.0951102	0.243882	0.13944	0.172855	0.0106714	0.0419835	-0.0420696	NO
ANKRD22	q23.31	88819896	88851844	10	CombFisher_byct	-0.0254569	-0.0513929	-0.0384258	0.0359268	0.277469	#N/A	#N/A	#N/A	#N/A	#N/A	-0.162399	0.0319688	-0.153003	0.0495638	0.00289239	-0.090307	-0.0807052	NO
ANKRD27	q13.11	32597006	32676597	19	CombFisher_byct	0.0409204	0.0381561	0.0102798	0.997093	1	0.642786	0.626296	0.727862	0.964085	0.00320933	0.289156	0.0237208	0.308078	0.0250709	0.00340328	-0.0491603	-0.0533621	NO
ANKRD29	q11.2	23598926	23662911	18	CombFisher_byct	-0.034435	0.00587623	-0.0134145	0.0617175	0.193806	4.18815	4.26803	3.74043	0.563074	1	0.295069	0.0398837	0.299084	0.0417401	0.00683096	0.0116762	-0.000256582	NO
ANKRD30A	p11.21	37125598	37232567	10	CombFisher_byct	0.000102023	-0.0020373	-0.0179868	0.646043	0.0119758	#N/A	#N/A	#N/A	#N/A	#N/A	-0.12114	0.0513327	-0.132536	0.0508245	0.0122612	-0.0490824	-0.124572	NO
ANKRD30B	p11.21	14728272	14854038	18	CombFisher_byct	-0.00857408	0.00686346	-0.00161129	1	1	#N/A	#N/A	#N/A	#N/A	#N/A	-0.133979	0.0248401	-0.149549	0.0407579	0.00476798	-0.0580427	-0.0811435	NO
ANKRD33	q13.13	51888009	51891727	12	CombFisher_byct	0.0355901	-0.00599804	0.021004	1	1	#N/A	#N/A	#N/A	#N/A	#N/A	0.156426	0.114091	0.107596	0.129555	0.167028	0.100884	-0.0174812	NO
ANKRD40	q21.33	50693198	50707914	17	CombFisher_byct	0.0266497	0.00981458	0.0230787	1	0.954429	3.54257	3.13882	3.77	0.512486	0.00514711	0.15811	0.136718	0.164842	0.145658	0.17201	-0.0706572	-0.00215674	NO
ANKRD42	q14.1	83193712	83260694	11	CombFisher_byct	-0.0397114	0.00744005	-0.018934	5.79696e-06	0.088064	4.33829	4.34013	4.28615	1	1	0.0810697	0.224593	0.160637	0.104348	0.0665638	0.056806	-0.0255101	NO
ANKRD45	q25.1	173608336	173669851	1	CombFisher_byct	0.087722	0.0695178	0.0490299	0.967104	1	#N/A	#N/A	#N/A	#N/A	#N/A	0.156484	0.093523	0.25962	0.0729882	0.072713	0.10173	0.0043094	NO
ANKRD49	q21	94493979	94499578	11	CombFisher_byct	-0.028497	-0.00547609	-0.0252049	1	1	1.76385	1.78256	2.01822	0.998871	1	-0.17387	0.0348812	-0.190079	0.0634726	0.0344842	-0.0911924	-0.233942	NO
ANKRD54	q13.1	37830855	37849327	22	CombFisher_byct	-0.0611413	-0.0404246	-0.0453054	0.625897	1	3.68841	3.18497	3.82711	4.6442e-05	0.5217	-0.239569	0.0512444	-0.161836	0.15889	0.0774911	-0.0525063	-0.00876182	NO
ANKRD9	q32.31	102501767	102509799	14	CombFisher_byct	-0.022199	0.00170545	-0.00460497	0.345448	0.167308	2.00612	2.07705	1.94403	0.454373	1	0.291205	0.03366	0.382394	0.0250769	0.00279434	0.037728	0.158338	NO
ANKS6	q22.33	98731329	98796965	9	CombFisher_byct	-0.106113	-0.0829607	-0.0712161	0.173199	0.0834139	0.812593	0.722904	0.801359	1	1	0.328587	0.0398401	0.294591	0.0434792	0.00518337	-0.0470928	0.0656685	NO
ANKZF1	q35	219229783	219236679	2	CombFisher_byct	-0.00490353	-0.00771125	-0.0116028	0.900663	0.887073	3.01115	3.00365	3.04765	0.920744	0.634722	0.146426	0.0834183	0.112999	0.195503	0.177465	0.0232713	0.0531304	NO
ANLN	p14.2	36389821	36453791	7	CombFisher_byct	0.0860662	0.0827883	0.0429696	0.835325	1	3.46334	3.43293	3.43509	1	0.883628	0.163669	0.0712996	0.180264	0.0888536	0.115428	0.115756	0.0536317	NO
ANO1	q13.3	70078302	70189528	11	CombFisher_byct	0.0754784	0.059731	0.0358183	0.770875	1	#N/A	#N/A	#N/A	#N/A	#N/A	0.35595	0.0203875	0.21744	0.0709519	0.00664797	0.074224	-0.0101113	NO
ANO3	p14.3	26188842	26663289	11	CombFisher_byct	-0.0333622	-0.0302787	-0.0185627	0.569436	0.20083	#N/A	#N/A	#N/A	#N/A	#N/A	0.255011	0.0566509	0.303093	0.0374325	0.00771695	-0.0318032	-0.0627997	NO
ANO8	p13.11	17323223	17334855	19	CombFisher_byct	-0.0328865	-0.00932936	-0.0101921	1	0.141344	4.8679	4.68326	4.75885	1	1	-0.0403225	0.130689	0.101084	0.0544301	0.126298	0.0965771	-0.00267894	NO
ANP32B	q22.33	97983341	98015943	9	CombFisher_byct	-0.0733308	-0.0530408	-0.0669987	0.501575	0.763725	2.877	2.95614	3.08153	0.99602	1	-0.076208	0.459654	-0.15975	0.0861297	0.311937	0.0102995	0.0980067	NO
ANP32D	q13.11	48472559	48473622	12	CombFisher_byct	0.0365372	-0.0218548	0.0178522	1	1	#N/A	#N/A	#N/A	#N/A	#N/A	0.34214	0.0373808	0.245888	0.0754034	0.0213154	0.0892089	0.0156151	NO
ANP32E	q21.2	150218417	150236156	1	CombFisher_byct	0.142749	0.13348	0.0860127	0.814549	1	9.49447	9.3084	9.53668	0.980186	0.0189345	0.165668	0.0974532	0.166643	0.113992	0.190776	0.0215187	0.0731139	NO
ANTXRL	q11.22	46286345	46330207	10	CombFisher_byct	-0.0131773	-0.0510373	-0.0386479	0.0561095	0.175566	#N/A	#N/A	#N/A	#N/A	#N/A	-0.15626	0.0974532	-0.144619	0.206823	0.0471999	0.00998769	0.064138	NO
ANXA11	q22.3	80150889	80205572	10	CombFisher_byct	-0.00289242	-0.0230893	-0.0326052	0.159632	0.0669718	3.34858	3.30536	3.75683	0.8989	1	-0.105592	0.0720702	-0.146199	0.0787375	0.0282669	0.0341031	-0.0242368	NO
ANXA3	q21.21	78551747	78610451	4	CombFisher_byct	-0.0345277	-0.0327392	-0.00588001	0.609732	1	15.636	16.0554	17.4121	1	1	-0.0900425	0.172974	-0.107843	0.0444598	0.125817	0.0749858	0.001907	NO
ANXA8L1	q11.22	46375627	46391784	10	CombFisher_byct	0.0192412	-0.0139362	0.00211577	1	1	#N/A	#N/A	#N/A	#N/A	#N/A	0.309283	0.0243826	0.218113	0.0790286	0.012037	-0.104894	-0.0308577	NO
ANXA9	q21.3	150982249	150995634	1	CombFisher_byct	0.159654	0.130116	0.0891698	0.304004	0.000451475	8.73838	7.88421	9.11188	2.85221e-07	1	-0.130049	0.136718	-0.120391	0.225042	0.162579	-0.00309516	-0.0287656	NO
AOC3	q21.31	42851184	42858130	17	CombFisher_byct	0.0179935	-0.0115272	0.0135949	2.13756e-05	0.633186	3.88919	3.31215	3.92236	1.44269e-15	0.403413	-0.156557	0.0701363	-0.106438	0.285622	0.0834191	0.0316011	0.0608982	NO
AP1B1	q12.2	29327680	29388583	22	CombFisher_byct	-0.0939769	-0.0415849	-0.0403593	1	1	1.35364	1.17087	1.25679	0.219822	0.5171	-0.124973	0.261639	-0.131209	0.229219	0.387214	0.124696	0.0825165	NO
AP1G2	q11.2	23559565	23568070	14	CombFisher_byct	-0.0208164	-0.00815455	-0.0080662	0.575878	0.290402	8.99915	8.99336	9.1737	0.564006	0.278329	0.274514	0.0377129	0.292702	0.0318135	0.0037376	-0.0906309	-0.0885106	NO
AP1M2	p13.2	10572671	10587315	19	CombFisher_byct	-0.0153528	-0.0042986	0.00244011	0.0851772	0.00603195	6.49866	5.85562	6.91422	1	0.0110492	0.233758	0.0637114	0.253326	0.0555745	0.0106414	0.0170088	-0.00192338	NO
AP2A1	q13.33	49767001	49807114	19	CombFisher_byct	0.0256631	-0.00156963	0.00198099	1	1	3.10228	3.21259	3.17941	0.383563	0.582881	0.305078	0.0411543	0.259747	0.0506861	0.0183095	0.00605042	-0.0256639	NO
AP2A2	p15.5	924894	1012245	11	CombFisher_byct	-0.0635085	-0.057957	-0.0302427	0.205596	0.00539656	2.59028	2.51459	2.61511	0.0332355	0.516061	0.102472	0.146651	0.149366	0.0909238	0.0382561	0.11901	0.0458242	NO
AP2B1	q12	35578046	35726413	17	CombFisher_byct	0.0179816	-0.0188713	0.00410137	0.00757	0.000863874	8.34734	8.22666	8.32037	0.224771	0.169262	-0.101009	0.183741	-0.0898142	0.261147	0.00629868	-0.0286669	-0.0483102	NO
AP2S1	q13.32	46838136	46850846	19	CombFisher_byct	0.00984913	-0.00481544	0.00607837	1	0.374696	9.05265	8.69161	8.93883	0.326479	0.917231	0.146369	0.0280061	0.153735	0.0481293	0.0131365	0.134782	0.0373326	NO
AP3M1	q22.2	74120255	74150842	10	CombFisher_byct	-0.0314089	-0.042364	-0.0438117	0.454257	0.342629	1.13355	1.02535	0.98255	0.508714	0.166748	-0.0996454	0.212686	-0.17177	0.0562749	0.0422154	-0.00772791	0.0218922	NO
AP4S1	q12	31025106	31130996	14	CombFisher_byct	-0.000413297	-0.0163317	-0.00742855	0.0330398	0.264134	2.23446	2.14509	2.20991	0.00343442	0.283457	-0.145406	0.093523	-0.185118	0.0692715	0.0156618	0.103965	0.0640122	NO
AP5B1	q13.1	65773898	65780976	11	CombFisher_byct	-0.00282745	0.0153136	-0.00268871	0.117467	1	1.66437	1.56812	1.64332	1	0.954654	0.271064	0.0244038	0.236458	0.0381202	0.00874358	0.0647693	-0.0139418	NO
AP5M1	q22.3	57268924	57298742	14	CombFisher_byct	-0.0166905	0.00701603	-0.0106591	0.0953996	0.234919	10.9659	12.9337	13.0828	0.102709	0.0269584	0.413647	0.0271388	0.521281	0.0271263	0.000246601	0.0479954	-0.00187904	NO
APBA1	q21.12	69427532	69672371	9	CombFisher_byct	-0.0680463	-0.0619012	-0.0304483	1	0.640457	2.33073	2.38831	2.22388	0.993644	1	-0.00905946	0.113082	0.125584	0.0483587	0.0938227	0.0872028	0.0117145	NO
APBA2	q13.1	28884483	29118315	15	CombFisher_byct	-0.0652567	-0.0522537	-0.00857598	1	1	#N/A	#N/A	#N/A	#N/A	#N/A	-0.172906	0.120641	-0.115131	0.367848	0.348963	-0.0770855	0.00158064	NO
APBB1	p15.4	6395124	6419414	11	CombFisher_byct	-0.0621907	-0.0558791	-0.0300622	0.375685	0.0124899	1.20266	1.12061	1.12713	1	1	0.220797	0.0512839	0.255395	0.0471257	0.0173511	0.0414793	0.0451863	NO
APCS	q23.2	159587826	159588865	1	CombFisher_byct	0.159798	0.130429	0.0886272	0.119131	1.09273e-06	#N/A	#N/A	#N/A	#N/A	#N/A	-0.113126	0.134814	-0.134329	0.111589	0.0266997	-0.000660773	-0.0249607	NO
APEH	p21.31	49674014	49683971	3	CombFisher_byct	-0.0435001	-0.0292492	-0.00496096	0.826072	1	3.48841	3.33666	4.19327	0.527406	1	-0.117974	0.135106	-0.111289	0.238542	0.488258	-0.131303	-0.0672661	NO
APH1A	q21.2	150265399	150269580	1	CombFisher_byct	0.187619	0.159619	0.123796	1	1	13.0884	12.9859	12.8623	1	1	0.194025	0.163388	0.250654	0.0512757	0.14612	-0.0122502	-0.0323769	NO
APLP2	q24.3	130068147	130144811	11	CombFisher_byct	-0.0664421	-0.0294802	-0.0497178	0.000622871	0.105864	2.16818	2.17653	2.09968	0.162031	1	0.223005	0.0886276	0.432638	0.0406521	0.0110306	-0.0459176	0.00724623	NO
APOA4	q23.3	116820700	116823304	11	CombFisher_byct	-0.0679703	-0.0157528	-0.046665	1.03904e-07	0.044959	#N/A	#N/A	#N/A	#N/A	#N/A	0.340084	0.0402719	0.233579	0.0445091	0.000955881	0.10239	0.0730798	NO
APOA5	q23.3	116789367	116792420	11	CombFisher_byct	-0.0733987	-0.0317568	-0.0545858	1.2616e-06	0.0715252	#N/A	#N/A	#N/A	#N/A	#N/A	0.30428	0.0225032	0.356485	0.0135477	4.58805e-05	-0.0454331	0.00106903	NO
APOBEC1	p13.31	7649400	7665908	12	CombFisher_byct	0.0404812	0.0295932	0.0120475	0.240363	0.0316635	#N/A	#N/A	#N/A	#N/A	#N/A	-0.138689	0.0692891	-0.151011	0.0710612	0.0138307	0.0199554	0.0428395	NO
APOBEC3A	q13.1	38952741	38992778	22	CombFisher_byct	-0.0584002	-0.0216859	-0.0128278	1	1	#N/A	#N/A	#N/A	#N/A	#N/A	-0.109782	0.129112	-0.111691	0.19222	0.249769	0.0185383	-0.00484027	NO
APOBEC3B	q13.1	38982347	38992804	22	CombFisher_byct	-0.0907974	-0.0510089	-0.0185182	0.171089	0.00109425	17.2357	17.3552	16.4389	0.514699	1	0.375097	0.0627577	0.303714	0.0853836	0.028273	0.0607765	0.05561	NO
APOBEC3C	q13.1	39014257	39020352	22	CombFisher_byct	-0.0639002	-0.0135789	-0.0143526	1	1	13.0094	12.9859	12.6455	0.397517	0.0739538	-0.109091	0.107985	-0.128063	0.1468	0.128696	0.0713497	0.0245755	NO
APOBEC3D	q13.1	39021113	39033277	22	CombFisher_byct	-0.0577666	-0.0155395	-0.0105842	1	1	3.74609	4.83155	3.47928	1	0.000176539	-0.14238	0.0632983	-0.204622	0.0179728	0.012197	-0.0143976	-0.0371522	NO
APOBEC3G	q13.1	39077067	39087743	22	CombFisher_byct	-0.0665146	-0.0363401	-0.0254315	1	1	1.69695	1.8677	2.09939	1	1	-0.131265	0.0633631	-0.204554	0.0344864	0.033383	0.0977415	0.000426132	NO
APOBEC3H	q13.1	39097224	39104067	22	CombFisher_byct	-0.0493678	-0.0474691	-0.0159259	0.398857	0.000316522	#N/A	#N/A	#N/A	#N/A	#N/A	0.246593	0.0442935	0.238013	0.0620839	0.00905415	0.0932564	0.0155709	NO
APOBR	p12.1	28494643	28498970	16	CombFisher_byct	0.0308204	0.0120062	0.0160084	0.00202449	0.0379124	#N/A	#N/A	#N/A	#N/A	#N/A	-0.125005	0.0442683	-0.0827592	0.148548	0.00468128	-0.0323771	-0.0735463	NO
APOC4	q13.32	44942237	44945496	19	CombFisher_byct	0.0231644	0.00351973	0.00790667	1	1	#N/A	#N/A	#N/A	#N/A	#N/A	0.331112	0.0442935	0.372497	0.0500704	0.0156799	0.085164	0.0319079	NO
APOE	q13.32	44905791	44909393	19	CombFisher_byct	0.0222856	0.0157092	0.00636246	1	1	3.55995	3.7628	4.03058	0.0141046	9.68861e-07	0.227231	0.0225575	0.2312	0.0366036	0.000300193	0.0655356	0.108691	NO
APOF	q13.3	56360568	56362857	12	CombFisher_byct	0.0336062	0.018973	0.0119971	0.876762	1	#N/A	#N/A	#N/A	#N/A	#N/A	0.155115	0.0932435	0.194285	0.0716829	0.0722326	0.0112899	0.0301189	NO
APOL1	q12.3	36253071	36267530	22	CombFisher_byct	-0.0780259	-0.050644	-0.0318605	1	1	12.3145	13.1991	12.4839	1	0.0289982	-0.0926353	0.324036	-0.110247	0.144738	0.578932	0.0630521	0.0368788	NO
APOL2	q12.3	36226209	36239954	22	CombFisher_byct	-0.0540721	-0.0270561	-0.00412355	0.122867	3.00179e-06	21.5728	21.8181	24.2691	0.0391303	0.0235451	0.248087	0.0403306	0.276833	0.0261006	0.000128576	-0.0312721	0.0401033	NO
APOL5	q12.3	35717872	35729483	22	CombFisher_byct	-0.0779633	-0.0453577	-0.0315907	1	1	#N/A	#N/A	#N/A	#N/A	#N/A	-0.15273	0.0568712	-0.14404	0.0769446	0.044667	0.0253003	0.0662901	NO
APOL6	q12.3	35648446	35668404	22	CombFisher_byct	-0.0264902	-0.0148844	-0.00800115	0.294845	0.0105156	4.83144	4.95479	5.76759	0.666182	0.000475508	0.136043	0.0896262	0.191297	0.0850703	0.0330431	0.0354703	0.0115305	NO
APOLD1	p13.1	12725917	12829975	12	CombFisher_byct	0.0198373	-0.00222693	0.0113294	1	1	3.33676	3.23945	3.3475	0.838249	0.595064	0.0967262	0.140146	0.114227	0.127227	0.236749	-0.072184	0.0564117	NO
APPL2	q23.3	105173297	105236203	12	CombFisher_byct	0.0143295	-0.00840316	0.0102687	1	1	3.6239	3.31464	3.35765	1	1	0.157841	0.0526964	0.156039	0.0610124	0.0640701	0.125714	0.0517025	NO
APRT	q24.3	88809339	88811937	16	CombFisher_byct	-0.0711296	-0.0604872	-0.0557133	1	0.180646	4.77496	4.56166	4.71028	6.82006e-11	0.332391	-0.0986459	0.226217	-0.103363	0.227274	0.235694	-0.0154255	0.0106353	NO
APTX	p21.1	32886601	33025130	9	CombFisher_byct	-0.109001	-0.0620824	-0.0999188	0.0299337	0.722544	18.3704	18.1633	18.3507	0.916413	0.938257	0.305719	0.0649929	0.189955	0.119829	0.086181	-0.207497	-0.103597	YES
AQP12B	q37.3	240676418	240682906	2	CombFisher_byct	-0.0549025	-0.0264299	-0.0259158	1	1	#N/A	#N/A	#N/A	#N/A	#N/A	-0.152246	0.124176	-0.150926	0.134439	0.184564	-0.0338163	-0.00106757	NO
AQP3	p13.3	33441156	33447596	9	CombFisher_byct	-0.0535315	-0.0163075	-0.0443849	0.00053619	0.0730565	1.22159	1.18508	1.15806	0.118488	1	0.173531	0.0929967	0.205761	0.0913428	0.0288971	-0.0248752	0.0328423	NO
AQP5	q13.12	49961872	49965682	12	CombFisher_byct	0.0357078	0.00516318	0.0105831	0.00162213	0.0313993	#N/A	#N/A	#N/A	#N/A	#N/A	-0.0944586	0.269176	-0.124216	0.141261	0.0224072	0.185459	0.0412685	NO
AQP6	q13.12	49967194	49977139	12	CombFisher_byct	0.0278331	-0.00659474	0.00938988	0.0022681	0.195934	#N/A	#N/A	#N/A	#N/A	#N/A	-0.101112	0.249464	-0.171203	0.0577582	0.0285156	0.11213	0.0273027	NO
AQP7	p13.3	33383179	33402682	9	CombFisher_byct	-0.0831157	-0.0413722	-0.0677201	1	1	#N/A	#N/A	#N/A	#N/A	#N/A	-0.151417	0.145087	-0.091723	0.221182	0.301374	0.000659644	0.00141101	NO
ARC	q24.3	142611049	142614479	8	CombFisher_byct	0.135141	0.129328	0.0944817	0.720603	1	3.26285	2.97549	3.43465	1	0.083476	0.325761	0.0146442	0.234854	0.0511087	0.00633103	-0.02038	0.0766876	NO
AREL1	q24.3	74653437	74713117	14	CombFisher_byct	-0.0440928	-0.0337341	-0.0143728	0.541903	1	4.43764	4.3365	4.7814	0.00355529	1	-0.138393	0.0225575	-0.206878	0.0101675	0.000522108	0.0115646	-0.00299563	NO
ARF1	q42.13	228082660	228099212	1	CombFisher_byct	0.107243	0.0637036	0.0436022	0.160422	0.0046804	10.5337	10.5555	10.3057	0.924094	0.3731	-0.178697	0.100032	-0.222871	0.0775775	0.0294796	0.00851818	-0.0483827	NO
ARF3	q13.12	48935723	48957487	12	CombFisher_byct	0.0202275	0.00402912	0.0108571	0.0608214	0.450025	0.966676	0.831063	0.844556	0.566088	0.427884	-0.126577	0.219802	-0.0874644	0.338565	0.209951	0.0802754	-0.00806525	NO
ARF5	q32.1	127588386	127591700	7	CombFisher_byct	0.116235	0.0948327	0.0853854	1	1	10.6518	10.1598	10.4527	1	0.89933	0.226725	0.0916007	0.092514	0.186687	0.309689	-0.133474	-0.0732661	NO
ARFGAP2	p11.2	47164299	47177125	11	CombFisher_byct	-0.0280609	-0.0141149	-0.020009	0.192454	0.346369	8.87549	8.79805	9.18478	1	0.143293	0.0990922	0.154918	0.229736	0.0418169	0.0353196	0.0423503	-0.0451722	NO
ARFGAP3	q13.2	42796502	42858106	22	CombFisher_byct	-0.044895	-0.0338085	-0.0101801	0.121381	0.000119161	6.87119	7.07846	6.65116	0.113081	1	0.194135	0.074894	0.215662	0.0766934	0.0232566	0.112593	0.0964559	NO
ARFGEF3	q23.3	138161939	138344663	6	CombFisher_byct	-0.123469	-0.0737337	-0.101516	0.0248421	0.462199	#N/A	#N/A	#N/A	#N/A	#N/A	0.171129	0.0415898	0.0927256	0.126183	0.0206895	0.112065	0.110029	YES
ARG1	q23.2	131470832	131584332	6	CombFisher_byct	-0.076615	-0.0488804	-0.0689863	0.0501687	0.771735	#N/A	#N/A	#N/A	#N/A	#N/A	0.0781921	0.121649	0.103634	0.113612	0.102465	-0.026564	-0.0450791	NO
ARG2	q24.1	67619920	67651708	14	CombFisher_byct	-0.0302549	-0.0206492	-0.0127683	0.522132	0.196462	5.60811	5.71237	5.84871	0.000915637	0.00684908	0.333014	0.0447562	0.400035	0.0384795	0.000338688	0.0881682	0.114146	NO
ARHGAP11A	q13.3	32615144	32639941	15	CombFisher_byct	-0.0660498	-0.0482949	-0.0121948	1	1	8.64477	8.78109	8.96232	1	1	-0.163555	0.175148	-0.184637	0.114295	0.359377	-0.0866375	-0.0750314	NO
ARHGAP19	q24.1	97222173	97292673	10	CombFisher_byct	-0.0423132	-0.090016	-0.0481339	1	0.349718	5.88307	6.03344	6.15989	0.0157369	0.0018276	0.46339	0.0203875	0.342891	0.0409432	0.000289683	0.101004	0.0411615	NO
ARHGAP20	q23.1	110577042	110713189	11	CombFisher_byct	-0.0679257	-0.0205162	-0.0445093	3.24901e-07	0.0302227	#N/A	#N/A	#N/A	#N/A	#N/A	0.198849	0.0570584	0.215121	0.0478134	0.00144388	0.0683742	0.0116149	NO
ARHGAP21	p12.1	24583609	24723887	10	CombFisher_byct	0.0274589	0.00887294	0.00332484	1	1	2.3332	2.24832	2.35287	1	0.637221	0.0853529	0.264273	0.151004	0.154069	0.502512	0.0872286	0.0202038	NO
ARHGAP22	q11.23	48446036	48656265	10	CombFisher_byct	0.00800941	-0.0161452	-0.00795282	1	1	8.93698	8.56666	9.15913	1	0.140612	0.15947	0.122784	0.0988729	0.139827	0.342859	0.148973	0.0195202	NO
ARHGAP25	p13.3	68679601	68826833	2	CombFisher_byct	0.0468704	0.0369786	0.0127251	1	1	1.47362	1.4645	1.53276	0.986513	0.377376	0.20833	0.0920556	0.0847206	0.308028	0.341552	0.147655	-0.0118483	NO
ARHGAP27	q21.31	45393902	45434421	17	CombFisher_byct	0.0524302	0.0231224	0.0275302	1	1	2.26931	2.36272	2.80875	0.341488	4.70753e-06	0.201894	0.119784	0.268565	0.101256	0.0918073	0.0438032	0.0346216	NO
ARHGAP29	p22.1	94148988	94275068	1	CombFisher_byct	-0.0273036	0.0232446	-0.0143567	5.59291e-12	0.0253715	4.44324	4.38739	4.63299	0.977607	0.0123309	0.187178	0.0476576	0.168412	0.0784248	0.00417731	0.164354	0.078653	NO
ARHGAP31	q13.32	119294383	119420714	3	CombFisher_byct	0.00322189	0.0496534	0.00627045	1	0.88987	1.15678	1.14024	1.04982	0.984417	0.190186	-0.0612462	0.453266	-0.150442	0.0867829	0.380046	0.022696	-0.0141407	NO
ARHGAP32	q24.3	128965060	129279324	11	CombFisher_byct	-0.0990691	-0.0594798	-0.0585802	0.0239836	0.0975228	3.64311	4.09053	3.5855	0.0266376	1	0.328011	0.0760359	0.350441	0.0729882	0.0186345	0.0524009	0.0127127	NO
ARHGAP33	q13.12	35774532	35788822	19	CombFisher_byct	0.03939	0.0320981	0.0117401	0.157371	0.00447053	2.32171	2.30938	2.47764	0.775909	1	-0.0871993	0.31605	-0.106728	0.134776	0.136249	-0.0263913	-0.0722136	NO
ARHGAP39	q24.3	144529179	144605816	8	CombFisher_byct	0.139935	0.139067	0.0844276	0.599733	1	3.4046	3.13104	3.45656	1	0.63621	0.309892	0.0335732	0.204328	0.0917844	0.0496265	0.00975549	0.0614231	NO
ARHGAP5	q12	32076114	32159728	14	CombFisher_byct	0.00638798	-0.00817247	-0.00120318	0.973343	0.4167	1.63618	1.769	1.70898	0.0130405	0.305761	0.0510328	0.249531	0.130492	0.0755471	0.0924643	0.0868872	0.0312324	NO
ARHGAP9	q13.3	57472264	57488814	12	CombFisher_byct	0.0199185	-0.0188546	0.0133175	0.846572	1	4.09862	3.96463	3.9045	1	1	0.401159	0.0103934	0.234683	0.0559369	0.00303639	-0.0699171	-0.0111994	NO
ARHGEF16	p36.32	3454665	3481113	1	CombFisher_byct	-0.0213443	0.0343311	-0.0211003	1	0.512931	5.68847	5.30596	5.23238	0.0151324	0.000168856	-0.131043	0.150263	-0.140492	0.0876532	0.0140173	-0.012449	0.047475	NO
ARHGEF17	q13.4	73308276	73369388	11	CombFisher_byct	-0.000315762	0.0169564	0.00102195	0.147739	1	5.09341	5.0213	5.13682	1	0.62869	0.226963	0.0357139	0.19707	0.0468966	0.0181941	0.193072	0.044171	NO
ARHGEF39	p13.3	35658875	35675866	9	CombFisher_byct	-0.0394502	-0.0127602	-0.0197016	0.00510277	0.0366988	1.95195	1.97615	2.35047	0.837879	0.00393102	0.277482	0.0530557	0.216256	0.0630424	0.00412388	-0.076538	-0.0546897	NO
ARHGEF5	q35	144355288	144380632	7	CombFisher_byct	0.0638958	0.055466	0.0539174	0.0632072	1	#N/A	#N/A	#N/A	#N/A	#N/A	0.178893	0.0767115	0.141209	0.132733	0.103507	-0.18442	-0.0654417	NO
ARHGEF7	q34	111114559	111305737	13	CombFisher_byct	-0.00854403	-0.00506839	0.0020147	0.639167	0.105864	1.84468	1.79557	1.70159	1	1	0.0531548	0.279172	0.119195	0.21438	0.396781	0.0605524	0.000152755	NO
ARID1A	p36.11	26693236	26782104	1	CombFisher_byct	-0.0253833	-0.0161497	-0.0162162	0.0888011	0.128996	4.41922	4.46274	4.43781	0.804635	0.435781	0.181188	0.0701363	0.225364	0.0577582	0.0112293	-0.0256846	-0.0266819	NO
ARID2	q12	45729706	45908040	12	CombFisher_byct	0.00802425	-0.000444017	0.00382645	1	1	6.86287	6.8091	6.66601	1	1	0.143024	0.0814894	0.185106	0.0655104	0.0887507	0.25979	0.153623	YES
ARID4A	q23.1	58298504	58373887	14	CombFisher_byct	-0.0345316	-0.0326028	-0.00693741	0.61971	0.00775219	2.35485	2.30455	2.01441	1	1	0.105161	0.0995858	0.079018	0.127731	0.160021	0.170383	0.153077	YES
ARL13B	q11.1	93980139	94055678	3	CombFisher_byct	0.0135155	0.0317208	0.0171008	1	0.472261	1.025	1.01273	0.995088	0.952946	0.195737	-0.157189	0.0367236	-0.0945349	0.146404	0.0671883	-0.124903	-0.148111	YES
ARL14EP	p14.1	30323104	30338223	11	CombFisher_byct	-0.0426566	-0.0380196	-0.0233387	0.973343	1	1.49039	1.63233	1.61523	1	0.750386	-0.0819483	0.339502	-0.130299	0.103326	0.425279	-0.0674299	-0.147705	NO
ARL2	q13.1	65014160	65022184	11	CombFisher_byct	-0.0184463	0.00721104	-0.0135292	0.0288338	0.879139	7.41017	7.22013	7.50749	1	0.36613	0.0907494	0.238064	0.1236	0.123565	0.34143	0.287426	0.133415	YES
ARL4C	q37.1	234493041	234497081	2	CombFisher_byct	-0.02453	-0.0159975	-0.0175124	0.874551	0.481776	3.32402	3.27484	3.37154	0.947194	0.809783	-0.104131	0.154658	-0.125374	0.108621	0.19174	-0.21934	-0.0913398	NO
ARL4D	q21.31	43398993	43401137	17	CombFisher_byct	-0.0435742	-0.0243542	0.000982897	0.573078	0.0791556	3.42444	3.43989	3.66674	0.919821	0.0226074	0.11858	0.227627	0.145094	0.210436	0.278183	-0.0426852	0.0360612	NO
ARL6IP1	p12.3	18791669	18801572	16	CombFisher_byct	-0.0157123	-0.0138568	0.00564635	0.866467	0.0342631	4.78733	4.7061	4.62214	1	0.551392	0.150482	0.116206	0.1144	0.168496	0.268979	-0.0953902	-0.15341	NO
ARL6IP5	p14.1	69084937	69106092	3	CombFisher_byct	-0.0324607	-0.031343	-0.0103774	0.573642	1	12.7841	13.1768	12.4864	0.974885	0.383	-0.113846	0.101513	-0.0981765	0.288246	0.32962	0.0477385	-0.0688285	NO
ARL6IP6	q23.3	152717893	152762396	2	CombFisher_byct	0.0084122	0.0529027	0.0104753	0.00967333	0.856965	14.1459	13.6007	14.8596	1	0.0609156	0.41508	0.0432443	0.297703	0.0809331	0.049046	-0.171772	-0.138032	YES
ARL8A	q32.1	202133404	202144743	1	CombFisher_byct	0.0847013	0.0570845	0.0521701	1	1	3.6413	3.9075	3.37637	5.50194e-07	1	0.176619	0.130204	0.273969	0.0667309	0.163594	0.0905715	0.0283325	NO
ARMC7	q25.1	75109952	75130272	17	CombFisher_byct	0.0662498	0.0353331	0.038299	0.036381	0.0187419	3.02223	3.08335	3.2468	1	1	-0.273037	0.0470688	-0.284137	0.0630238	0.00493024	-0.0890896	-0.0329875	NO
ARMH4	q23.1	57999735	58298139	14	CombFisher_byct	-0.041496	-0.0377528	-0.0108291	0.0211696	1	#N/A	#N/A	#N/A	#N/A	#N/A	-0.109547	0.155256	-0.0604457	0.631753	0.544966	0.021978	-0.014526	NO
ARNT	q21.3	150809713	150876708	1	CombFisher_byct	0.134814	0.113879	0.0682738	0.4107	1.20792e-05	3.03712	3.3919	3.07531	1	1	-0.128794	0.0381771	-0.108379	0.104026	0.0306787	-0.0593521	-0.073405	NO
ARNTL	p15.3	13276652	13387266	11	CombFisher_byct	-0.0415276	-0.0400201	-0.0229922	0.582892	0.087024	2.96683	2.59792	3.01268	1	0.565987	0.0891256	0.198361	0.147538	0.0802758	0.166022	0.133123	0.0447374	NO
ARNTL2	p11.23	27332854	27425289	12	CombFisher_byct	0.0483141	0.0377004	0.0203013	1	1	3.12812	3.20587	3.09982	0.753337	1	0.0992867	0.162341	0.160072	0.111994	0.31466	-0.0315608	-0.0245109	NO
ARPC1A	q22.1	99325898	99366262	7	CombFisher_byct	0.062799	0.0617777	0.0216817	0.916477	0.0452405	2.49211	2.40884	2.564	0.113124	1	-0.122162	0.154658	-0.104497	0.306734	0.48117	0.00275692	0.0379904	NO
ARPC2	q35	218217141	218254356	2	CombFisher_byct	0.00483598	0.0228077	0.00507803	0.12872	0.651045	12.895	13.1368	12.0827	1.47565e-05	1	0.149314	0.0342994	0.189652	0.0491832	0.0145747	0.0415635	0.0115353	NO
ARPC4	p25.3	9792495	9807101	3	CombFisher_byct	-0.0190725	-0.0152486	0.00047487	0.232462	1	17.4344	17.8266	17.6604	1	1	-0.105517	0.107269	-0.0710887	0.325809	0.391514	0.00710072	-0.0259782	NO
ARPC5	q25.3	183620846	183635783	1	CombFisher_byct	0.128572	0.100741	0.071921	1	1	14.6173	15.6519	14.782	0.0017834	0.32935	0.227964	0.0844923	0.177416	0.129023	0.0883142	-0.118304	-0.0337079	NO
ARPP21	p22.3	35638945	35794496	3	CombFisher_byct	-0.0403367	-0.0370751	-0.0161607	0.855739	0.0585037	#N/A	#N/A	#N/A	#N/A	#N/A	0.123928	0.116957	0.278676	0.0802758	0.07509	0.074332	0.0227296	NO
ARRDC2	p13.11	18001132	18014102	19	CombFisher_byct	-0.0301134	-0.0242217	-0.00869451	0.766398	0.0446235	6.35889	6.47081	6.88141	0.273752	5.00242e-05	0.298401	0.0203875	0.347025	0.013468	0.000172712	0.123393	-0.0100805	NO
ARSG	q24.2	68259182	68422731	17	CombFisher_byct	0.0580697	0.0231296	0.0274676	0.00458376	0.000142384	2.41483	2.45226	2.51137	1	0.12565	-0.0978362	0.154363	-0.12215	0.0912735	0.00602329	0.0263979	-0.00318156	NO
ART4	p12.3	14825569	14843526	12	CombFisher_byct	0.0179341	0.00635444	0.00796766	0.239999	0.480431	#N/A	#N/A	#N/A	#N/A	#N/A	-0.0909109	0.17693	-0.106135	0.12378	0.104986	-0.0221288	0.0306875	NO
ARV1	q42.2	230978981	231000733	1	CombFisher_byct	0.0725452	0.0576649	0.0413436	0.00832885	0.000370047	1.90878	1.92588	1.97148	0.872045	1	-0.114666	0.0839588	-0.189813	0.0467234	0.00248563	-0.0879411	-0.0177985	NO
AS3MT	q24.32	102869470	102901899	10	CombFisher_byct	0.00447297	-0.0410908	0.00177743	1	0.368751	4.97675	4.55611	4.78663	1	1	0.0736876	0.198922	0.174395	0.114295	0.389341	0.0900071	0.0801916	NO
ASAH2	q11.23	50182778	50279720	10	CombFisher_byct	0.0120405	-0.0138866	-0.00117261	1	0.85787	#N/A	#N/A	#N/A	#N/A	#N/A	0.200171	0.050959	0.141757	0.0876323	0.0373825	0.0313848	0.0252213	NO
ASB10	q36.1	151175698	151187832	7	CombFisher_byct	0.0752319	0.0694218	0.0558501	0.0137503	1	#N/A	#N/A	#N/A	#N/A	#N/A	0.0751921	0.111849	0.156954	0.050753	0.0503289	-0.136777	-0.00518827	NO
ASB16	q21.31	44170447	44179084	17	CombFisher_byct	-0.0419095	-0.0353724	0.000569763	0.86385	0.0854464	3.22043	3.31622	2.79353	0.729383	1	0.41226	0.0205572	0.444391	0.0331854	0.00400936	-0.0351814	0.0476794	NO
ASB17	p31.1	75918873	75932404	1	CombFisher_byct	-0.0275694	0.0020784	-0.0170828	3.12972e-05	0.0989717	#N/A	#N/A	#N/A	#N/A	#N/A	0.135184	0.180039	0.193559	0.0996245	0.0290366	0.0977181	-0.0199933	NO
ASB3	p16.2	53532672	53860160	2	CombFisher_byct	0.0434978	0.0426031	0.0143679	0.927683	1	#N/A	#N/A	#N/A	#N/A	#N/A	0.121366	0.114945	0.209788	0.07073	0.0865305	0.0171072	0.00290482	NO
ASB6	q34.11	129634604	129642169	9	CombFisher_byct	-0.0501732	-0.0498517	-0.0380914	0.388376	0.112621	2.23317	2.28127	2.28147	0.446908	0.221372	0.208798	0.0415708	0.146825	0.0934255	0.0128704	-0.0565809	0.112931	NO
ASB8	q13.11	48147789	48181213	12	CombFisher_byct	0.0203728	-0.00542084	0.0113306	0.0403336	0.554461	3.82652	3.80763	3.78345	0.419373	0.0497548	-0.120254	0.182264	-0.111749	0.246016	0.147635	0.138131	0.0272451	NO
ASCC2	q12.2	29788609	29838304	22	CombFisher_byct	-0.0393827	0.0064538	-0.00359816	0.00458754	0.000405166	2.27674	2.21862	2.42451	1	0.264655	0.156817	0.0664433	0.157853	0.0871052	0.00266757	0.235986	0.121742	YES
ASCC3	q16.3	100508194	100881372	6	CombFisher_byct	-0.0509902	-0.0360113	-0.0487786	0.0385169	0.650315	4.4486	4.49113	4.39841	0.190574	0.667318	0.11036	0.151144	0.103561	0.169215	0.175577	0.118312	0.0557705	NO
ASCL1	q23.2	102957674	102960513	12	CombFisher_byct	-0.0307606	-0.0293243	-0.00530463	0.640838	0.0824482	#N/A	#N/A	#N/A	#N/A	#N/A	0.365552	0.048208	0.28219	0.0709602	0.0176385	0.0291415	0.0313253	NO
ASCL5	q32.1	201113943	201127184	1	CombFisher_byct	0.105064	0.0758167	0.0611698	1.86774e-06	7.09418e-08	#N/A	#N/A	#N/A	#N/A	#N/A	-0.150709	0.0412864	-0.233379	0.0143311	2.94065e-08	-0.0494873	0.0254113	NO
ASF1A	q22.31	118894152	118909171	6	CombFisher_byct	-0.0912942	-0.052816	-0.0687132	0.128254	0.207799	7.90248	7.73002	7.9104	0.636107	0.875786	0.163103	0.0995858	0.180652	0.103701	0.0495671	-0.0083177	0.0105111	NO
ASF1B	p13.12	14119512	14136613	19	CombFisher_byct	-0.0165054	0.00403592	0.000333689	0.0178519	0.000326509	3.51258	3.57398	3.50548	0.0165463	0.501099	0.236041	0.0200859	0.197133	0.0384085	0.000110373	0.0130191	0.0557403	NO
ASGR2	p13.1	7101322	7115700	17	CombFisher_byct	-0.0913589	-0.0898476	-0.038648	0.715719	3.8923e-05	#N/A	#N/A	#N/A	#N/A	#N/A	0.343788	0.0372324	0.323794	0.029573	0.002917	0.099046	0.119875	NO
ASIC1	q13.12	50057548	50083611	12	CombFisher_byct	0.0210981	-0.0135456	0.00415703	0.0914869	0.399021	5.42599	5.11654	5.1436	0.0609657	0.071893	-0.0958364	0.28839	-0.103635	0.228584	0.0526026	0.0192587	-0.0624713	NO
ASIC4	q35	219514170	219538772	2	CombFisher_byct	-0.0137002	-0.00709815	-0.0110984	0.720603	0.134253	#N/A	#N/A	#N/A	#N/A	#N/A	-0.113206	0.104291	-0.160026	0.0169152	0.0045248	-0.0884349	-0.0374516	NO
ASIP	q11.22	34194569	34269344	20	CombFisher_byct	0.0883521	0.088247	0.0438522	0.338447	1	#N/A	#N/A	#N/A	#N/A	#N/A	0.154304	0.0592711	0.180586	0.0559369	0.0300999	-0.0998635	0.0424454	NO
ASPH	q12.3	61500556	61714640	8	CombFisher_byct	0.102914	0.0985353	0.0517748	1	1	2.13207	2.66512	2.33519	0.000688332	0.31834	0.283744	0.0589356	0.199753	0.106082	0.0492565	-0.038838	-0.0829935	NO
ASPHD1	p11.2	29900375	29919864	16	CombFisher_byct	0.00307087	-0.00286897	-0.00808509	0.776114	0.0384601	5.18861	5.26959	5.07054	0.975729	0.150622	-0.136962	0.0777517	-0.143743	0.162778	0.138758	-0.0709441	-0.0135652	NO
ASPHD2	q12.1	26429260	26445015	22	CombFisher_byct	-0.0632099	-0.0157137	-0.0204864	1	1	5.55543	6.42908	4.93905	1	0.00086899	-0.15809	0.0465539	-0.158188	0.0729336	0.068501	0.117899	0.0345244	NO
ASPM	q31.3	197084121	197146694	1	CombFisher_byct	0.137788	0.0869707	0.0741715	1	1	1.84916	1.89756	2.09103	0.427973	0.0442349	0.122242	0.20702	0.115686	0.179328	0.241554	0.127313	0.0945009	NO
ASS1	q34.11	130444961	130501274	9	CombFisher_byct	-0.033808	-0.0292491	-0.0213694	0.471969	0.405863	5.72318	5.58102	5.53862	0.832297	1	0.168982	0.116963	0.0850341	0.315542	0.242954	-0.0940781	0.0628411	NO
ASTN2	q33.1	116423112	117415070	9	CombFisher_byct	-0.0601254	-0.0334489	-0.0429749	0.139051	0.331838	8.18994	8.70345	8.7904	0.227437	0.34695	0.152814	0.111177	0.101331	0.157908	0.0537012	0.0112415	0.0415017	NO
ATE1	q26.13	121740424	121928492	10	CombFisher_byct	-0.027289	-0.0608186	-0.0402426	1	1	1.49845	1.45335	1.60865	0.889016	0.0832094	0.251166	0.0395989	0.278159	0.0239124	0.00650143	0.195766	0.183678	YES
ATF1	q13.12	50763710	50821162	12	CombFisher_byct	0.0235592	0.00825987	0.00968745	0.0187479	0.115005	1.40288	1.51548	1.30453	1	1.70257e-06	-0.15965	0.0408172	-0.179484	0.0550986	0.00744237	-0.0675716	-0.0977821	NO
ATF2	q31.1	175072250	175168382	2	CombFisher_byct	-0.00121786	0.0350434	0.000818764	0.00492112	0.889537	2.46085	2.36283	2.29965	1	1	0.572288	0.00999086	0.44745	0.0381202	0.00136412	0.153108	-0.0192737	NO
ATF3	q32.3	212565334	212620777	1	CombFisher_byct	0.116788	0.0765575	0.0600892	0.00297317	1.38414e-05	3.9142	3.91806	3.80657	0.492071	0.0453001	-0.0806785	0.155938	-0.114547	0.0559369	0.001247	-0.0238332	-0.0969669	NO
ATF4	q13.1	39519695	39522683	22	CombFisher_byct	-0.0624956	-0.0366326	-0.0110004	1	1	3.80417	3.85269	3.67506	1	0.0471188	-0.163241	0.126295	-0.141504	0.154198	0.317057	0.0158561	0.0766959	NO
ATF5	q13.33	49928702	49933935	19	CombFisher_byct	0.0407862	0.0192666	0.0215923	0.0359339	0.0382637	7.39249	6.44319	6.9508	0.17993	0.465638	-0.196961	0.0477051	-0.203802	0.0610966	0.00239312	-0.142584	-0.0201256	NO
ATF6	q23.3	161766298	161977574	1	CombFisher_byct	0.186465	0.148045	0.0817924	0.997093	1	7.01566	7.52162	6.46816	0.164422	1	0.399579	0.0520821	0.309063	0.0858372	0.0867297	0.00110247	-0.0389549	NO
ATF7IP	p13.1	14365676	14502931	12	CombFisher_byct	0.017081	-0.00403647	0.00811489	0.173486	0.656555	6.65755	6.46322	6.38991	0.00688956	0.00122063	-0.126655	0.071897	-0.128128	0.0817292	0.00252708	-0.0146744	-0.0246418	NO
ATG101	q13.13	52069246	52077495	12	CombFisher_byct	0.017715	0.00137219	0.00909787	1	1	4.63752	4.67122	4.62448	0.723042	0.446008	0.212781	0.0372801	0.146859	0.0950756	0.0354542	0.0835324	0.00598555	NO
ATG13	p11.2	46617527	46674818	11	CombFisher_byct	-0.00599598	0.000733082	-0.0021615	0.677894	0.839386	2.08275	2.03734	2.09999	1	0.0587061	0.233584	0.0566101	0.142631	0.138298	0.0991286	0.0493367	-0.0218729	NO
ATG16L1	q37.1	233210051	233295674	2	CombFisher_byct	-0.0245094	-0.0158643	-0.0229697	0.793803	0.746479	1.89123	1.91977	2.01407	0.95198	1	-0.0931356	0.263732	-0.110147	0.166882	0.433075	0.00906637	0.0318687	NO
ATG4B	q37.3	241637213	241673857	2	CombFisher_byct	-0.0084347	-0.0232962	-0.00955765	1	0.400232	7.20457	7.72371	7.19188	4.82022e-15	0.945294	0.453958	0.0114925	0.325383	0.0250709	0.000781445	-0.0256916	0.0876998	NO
ATG4D	p13.2	10543895	10553418	19	CombFisher_byct	-0.0263844	-0.00499015	-0.00960017	1	1	5.59011	5.79971	5.78423	1	1	-0.110666	0.17533	-0.152145	0.0825551	0.27734	0.0488888	0.0612337	NO
ATG9A	q35	219219380	219229717	2	CombFisher_byct	-0.00285953	-0.00699812	-0.00531264	1	0.489941	4.36436	4.66568	4.17945	0.000283697	0.96836	0.162465	0.0914072	0.105763	0.163419	0.221945	0.13902	0.0105966	NO
ATM	q22.3	108223044	108369102	11	CombFisher_byct	-0.0665665	-0.0405304	-0.0640704	8.50922e-06	0.183916	5.26548	5.54782	5.14648	0.000165403	0.990158	0.332023	0.00861402	0.314557	0.0119395	1.18683e-05	0.5609	0.473436	YES
ATP10A	q12	25677271	25865184	15	CombFisher_byct	-0.0461726	-0.0450904	-0.00731568	0.680009	1	#N/A	#N/A	#N/A	#N/A	#N/A	-0.114842	0.0922518	-0.0994112	0.132333	0.138487	0.029076	-0.0475158	NO
ATP11A	q34	112690038	112887168	13	CombFisher_byct	0.0142535	0.00890876	0.00401664	0.713515	1	12.4519	12.6775	12.8131	0.679384	0.444989	0.42857	0.0374264	0.417132	0.0347525	0.00766724	0.0648563	0.0341071	NO
ATP13A1	p13.11	19645198	19663676	19	CombFisher_byct	-0.0386208	-0.00556369	-0.00301676	1	1	5.15612	5.28143	5.03644	1	0.547972	-0.1447	0.0870393	-0.132542	0.137048	0.221382	0.0650134	-0.00320952	NO
ATP1A3	q13.2	41966582	41997497	19	CombFisher_byct	0.0278141	0.0127143	0.0102268	0.0764361	0.0250491	6.28827	6.60658	5.899	1	0.00471032	-0.146156	0.0847621	-0.161549	0.0880332	0.0238654	-0.0909602	-0.0756885	NO
ATP1B1	q24.2	169105697	169132722	1	CombFisher_byct	0.126114	0.10086	0.0739088	0.00741394	1.911e-07	26.6483	27.4866	26.8888	0.681692	1	-0.117353	0.129332	-0.0949406	0.156845	0.0121746	-0.171161	-0.0966701	NO
ATP23	q14.1	57906039	57959148	12	CombFisher_byct	0.0280402	0.0151091	0.0116453	0.0190101	0.0126562	#N/A	#N/A	#N/A	#N/A	#N/A	-0.185221	0.0660514	-0.210437	0.0467699	0.00115142	-0.0447862	-0.031176	NO
ATP2A1	p11.2	28878405	28904466	16	CombFisher_byct	0.0572266	0.0184262	0.0462409	0.000230968	0.561934	#N/A	#N/A	#N/A	#N/A	#N/A	-0.220525	0.0506984	-0.234928	0.0509111	0.0110154	0.0802144	-0.0254997	NO
ATP2B4	q32.1	203626787	203744081	1	CombFisher_byct	0.113232	0.0678825	0.0554979	0.00176629	0.000104033	5.53812	5.0028	5.77104	0.0154361	1	-0.151112	0.0668495	-0.130597	0.127792	0.00206775	-0.0443971	0.0359541	NO
ATP4A	q13.12	35550031	35563658	19	CombFisher_byct	0.0640894	0.0206987	0.0256007	1	1	#N/A	#N/A	#N/A	#N/A	#N/A	0.268704	0.0566509	0.251589	0.0723859	0.0410933	0.019699	-0.0548797	NO
ATP5F1B	q13.3	56638175	56645984	12	CombFisher_byct	0.031031	0.0144366	0.0140919	1	1	#N/A	#N/A	#N/A	#N/A	#N/A	0.123524	0.0937905	0.120566	0.155356	0.160252	0.104453	-0.035339	NO
ATP5IF1	p35.3	28236109	28246906	1	CombFisher_byct	-0.0157164	0.0162276	-0.0092438	0.982445	0.656555	#N/A	#N/A	#N/A	#N/A	#N/A	-0.143934	0.0429652	-0.110684	0.130425	0.0406031	0.0305996	0.0270103	NO
ATP5MC1	q21.32	48892765	48895871	17	CombFisher_byct	0.0613558	0.0338669	0.0263214	0.107571	4.44911e-05	#N/A	#N/A	#N/A	#N/A	#N/A	-0.189764	0.050959	-0.18672	0.0471657	0.00284077	-0.050863	0.0330963	NO
ATP5MC2	q13.13	53632726	53677408	12	CombFisher_byct	0.0263961	0.00317808	0.013592	0.0100485	0.113236	#N/A	#N/A	#N/A	#N/A	#N/A	-0.114672	0.0710473	-0.100799	0.151882	0.0197348	5.71524e-05	0.000985569	NO
ATP5MC3	q31.1	175176258	175181710	2	CombFisher_byct	-0.0101863	0.0168722	-0.00960659	0.00219318	0.803362	#N/A	#N/A	#N/A	#N/A	#N/A	0.401353	0.0360613	0.392676	0.0348298	0.00409149	-0.0120268	-0.120938	NO
ATP5MF	q22.1	99448475	99466186	7	CombFisher_byct	0.0803955	0.0743074	0.0280362	0.741859	0.00249981	#N/A	#N/A	#N/A	#N/A	#N/A	-0.221931	0.0613503	-0.172705	0.0994436	0.0416475	-0.0148698	-0.039071	NO
ATP5MG	q23.3	118401606	118431496	11	CombFisher_byct	-0.0411375	-0.0115887	-0.0334792	1	1	#N/A	#N/A	#N/A	#N/A	#N/A	-0.0995481	0.306386	-0.166789	0.200051	0.447392	-0.0432092	-0.0808868	NO
ATP5PO	q22.11	33903453	33915814	21	CombFisher_byct	-0.0223461	-0.00331726	-0.00590242	0.0190797	0.0326336	#N/A	#N/A	#N/A	#N/A	#N/A	0.181575	0.0537522	0.162677	0.106754	0.00417032	0.127935	0.0445568	NO
ATP6V0A4	q34	138706294	138799560	7	CombFisher_byct	0.0240218	0.0267807	0.0262978	0.916477	0.925706	#N/A	#N/A	#N/A	#N/A	#N/A	0.173639	0.16016	0.255017	0.106793	0.139978	-0.147486	-0.0755328	NO
ATP6V0E2	q36.1	149872968	149891204	7	CombFisher_byct	0.0459262	0.0406482	0.0373129	0.0288338	1	10.1495	10.2295	10.4066	0.290311	0.0206278	0.142363	0.0987785	0.178501	0.0710937	0.0449003	-0.0499492	-0.00720545	NO
ATP6V1D	q23.3	67294371	67360265	14	CombFisher_byct	-0.0303958	-0.0259418	-0.0124703	0.407589	0.00332866	4.64722	4.7941	4.36735	0.0425605	1	0.125173	0.0870393	0.138443	0.10808	0.0925175	0.12348	0.0596879	NO
ATP6V1E1	q11.21	17592136	17628749	22	CombFisher_byct	-0.0405856	-0.0168882	-0.00290688	0.0363065	6.47774e-05	2.19541	2.15275	2.16098	0.480024	1	0.184923	0.0283275	0.151804	0.0695269	0.00225891	0.115585	0.0797649	NO
ATP6V1G3	q31.3	198523222	198540945	1	CombFisher_byct	0.11686	0.0612363	0.0607388	1	1	#N/A	#N/A	#N/A	#N/A	#N/A	0.466007	0.0416682	0.477445	0.0480113	0.0138307	0.095271	-0.0648444	NO
ATP8B2	q21.3	154325525	154351304	1	CombFisher_byct	0.122023	0.105987	0.0673671	0.791545	1	1.9797	1.91515	2.28606	1	0.0263305	0.108122	0.183379	0.13113	0.137219	0.389073	0.132621	0.0504675	NO
ATRNL1	q25.3	115093365	115948999	10	CombFisher_byct	-0.0329205	-0.0641363	-0.0338973	1	0.257702	#N/A	#N/A	#N/A	#N/A	#N/A	0.36185	0.0116475	0.360496	0.013468	0.000100898	0.0524122	-0.0684091	NO
ATXN2L	p11.2	28822999	28837237	16	CombFisher_byct	0.0137883	-0.000308521	0.00432033	0.204467	0.552362	3.11977	3.0634	3.05678	0.576125	0.251446	-0.118712	0.137385	-0.0832733	0.372026	0.188036	-0.0827614	-0.0463673	NO
AUH	q22.31	91213815	91361918	9	CombFisher_byct	-0.0420458	-0.0381424	-0.0250231	0.295199	0.0583877	6.31573	6.21587	6.22669	1	1	0.256127	0.0483358	0.366143	0.0162698	0.00231263	0.0917719	0.0717438	NO
AUNIP	p36.11	25831913	25859458	1	CombFisher_byct	-0.0307125	-0.00254464	-0.0210266	1	0.904107	7.1046	7.21853	6.98334	0.966965	0.161436	-0.137197	0.0225575	-0.155642	0.0179728	0.00170112	-0.232112	-0.216615	YES
AURKC	q13.43	57230802	57235548	19	CombFisher_byct	0.032723	0.0127361	0.0119128	0.17545	0.0415799	5.24464	5.89517	4.37491	1	6.12552e-19	-0.127922	0.116435	-0.156741	0.0603734	0.0348715	-0.0510374	-0.047224	NO
AVIL	q14.1	57797376	57818704	12	CombFisher_byct	0.0246592	0.0141375	0.0100548	0.0663613	0.164713	3.20573	3.22116	3.15868	0.924506	0.8833	-0.134225	0.11206	-0.189668	0.0546457	0.0221125	0.0316359	-0.0173007	NO
AVL9	p14.3	32495426	32588726	7	CombFisher_byct	0.0930974	0.0751216	0.0519284	1	1	3.55913	3.56178	3.57212	5.40612e-07	0.651638	0.380978	0.0398401	0.25012	0.0688047	0.0288971	-0.153767	-0.0285482	NO
AVPR1A	q14.2	63142759	63151201	12	CombFisher_byct	0.0381938	0.0105024	0.0129364	1	1	#N/A	#N/A	#N/A	#N/A	#N/A	0.204571	0.0775325	0.225134	0.0733664	0.060119	0.108081	0.00884816	NO
AVPR1B	q32.1	206106936	206117699	1	CombFisher_byct	0.11659	0.0748496	0.062389	1	1	#N/A	#N/A	#N/A	#N/A	#N/A	0.172687	0.0939199	0.333273	0.0349334	0.0226781	-0.0632985	-0.0486418	NO
AXDND1	q25.2	179365720	179554735	1	CombFisher_byct	0.0605161	0.05849	0.0330593	0.89511	1	#N/A	#N/A	#N/A	#N/A	#N/A	0.259704	0.0775735	0.268705	0.0754914	0.0615579	-0.010283	0.0186248	NO
AXL	q13.2	41219223	41261766	19	CombFisher_byct	0.00881082	0.00324599	0.00414777	0.680629	0.817892	4.60314	4.72837	4.46727	1	0.0514353	-0.129435	0.0767115	-0.148126	0.0874254	0.102419	-0.0147889	-0.010611	NO
AZGP1	q22.1	99966720	99976042	7	CombFisher_byct	0.0742329	0.0739585	0.0446997	0.996875	0.0439058	#N/A	#N/A	#N/A	#N/A	#N/A	-0.104258	0.20844	-0.112108	0.229664	0.331114	-0.0579268	-0.102869	NO
AZIN2	p35.1	33081104	33123492	1	CombFisher_byct	-0.0341625	0.00283346	-0.00304744	0.239332	0.133054	3.1316	3.17816	3.08915	0.858832	0.825208	0.0733876	0.207999	0.170245	0.160184	0.121715	0.145606	0.0795478	NO
B3GAT2	q13	70856679	70957060	6	CombFisher_byct	-0.0300326	-0.0137391	-0.0211899	0.223199	0.441381	#N/A	#N/A	#N/A	#N/A	#N/A	0.157875	0.135763	0.174833	0.13869	0.0892319	-0.00965547	-0.0279743	NO
B3GAT3	q12.3	62615296	62622154	11	CombFisher_byct	-0.0263522	0.0149876	-0.023271	0.0266716	1	4.22934	4.57686	4.40201	0.00132716	0.0081417	0.097217	0.175343	0.212662	0.0710689	0.00721778	0.0334869	0.0250418	NO
B3GNT3	p13.11	17794828	17813576	19	CombFisher_byct	-0.0266127	0.0124563	-0.00239108	1	1	#N/A	#N/A	#N/A	#N/A	#N/A	-0.17222	0.0794151	-0.152925	0.178938	0.147764	-0.0243327	0.0239209	NO
B3GNT4	q24.31	122203681	122208952	12	CombFisher_byct	0.00710586	-0.0197699	0.00385893	1	1	4.67956	4.50767	4.9464	1	0.000142161	0.187591	0.0512505	0.160774	0.0794687	0.0696349	-0.0407808	0.108068	NO
B3GNT6	q13.5	77034398	77041973	11	CombFisher_byct	0.00919687	0.0190522	0.0180597	0.30227	0.322826	#N/A	#N/A	#N/A	#N/A	#N/A	0.199717	0.0545333	0.267585	0.0259861	0.00258838	-0.0554721	-0.0549895	NO
B3GNT8	q13.2	41425359	41428730	19	CombFisher_byct	0.0155864	-0.00823611	0.000545758	1	1	4.34071	4.52414	3.80962	0.026544	1	0.205025	0.0909882	0.276014	0.0552371	0.100525	0.0674987	0.0190743	NO
B3GNT9	q22.1	67148104	67150998	16	CombFisher_byct	-0.022349	-0.0482238	-0.0239465	0.291231	0.191398	3.93876	3.98671	3.42435	0.89857	0.000639955	-0.139672	0.0608339	-0.11993	0.148574	0.0463921	0.00288506	0.0290758	NO
B4GALNT1	q13.3	57623409	57633239	12	CombFisher_byct	0.0251655	-0.0157619	0.0157794	1	1	3.02342	3.05296	3.17168	0.100374	0.0372106	0.235841	0.0408172	0.175755	0.0850184	0.00909198	0.0786209	0.0477301	NO
B4GALNT2	q21.32	49132460	49176840	17	CombFisher_byct	0.0660013	0.0269934	0.029396	0.684321	1	#N/A	#N/A	#N/A	#N/A	#N/A	0.270821	0.0322325	0.233952	0.067606	0.0141556	-0.118076	-0.0461857	NO
B4GALT3	q23.3	161171310	161177968	1	CombFisher_byct	0.1443	0.123502	0.0729273	0.265359	3.87373e-05	10.6509	9.85354	10.3696	0.204685	0.148175	-0.13554	0.106353	-0.1135	0.176173	0.0297847	-0.0343344	-0.0304275	NO
B4GALT6	q12.1	31622246	31685836	18	CombFisher_byct	-0.0413576	-0.0364015	-0.014788	0.459124	1	5.27605	5.34036	5.30946	0.898264	0.00383176	-0.111279	0.0867853	-0.105834	0.124824	0.153802	-0.0444419	-0.10355	NO
B9D2	q13.2	41354417	41364165	19	CombFisher_byct	0.0397148	0.00998647	0.0153914	0.0242065	0.0111672	5.19591	5.14392	5.48756	0.861332	1	-0.101227	0.215998	-0.124051	0.159594	0.0340302	0.0661723	-0.0220985	NO
BAAT	q31.1	101354182	101385400	9	CombFisher_byct	-0.0761166	-0.0636854	-0.0493645	0.358191	0.0297157	#N/A	#N/A	#N/A	#N/A	#N/A	0.346099	0.0400951	0.201865	0.0871566	0.0109457	0.0586672	0.00152357	NO
BACE2	q22.2	41167801	41282530	21	CombFisher_byct	-0.0304175	-0.0240432	-0.00731642	0.69942	1	3.36323	3.13826	3.43682	0.0154361	1	-0.0650131	0.350911	-0.115349	0.135238	0.501023	0.0492935	0.0307347	NO
BACH2	q15	89926528	90296908	6	CombFisher_byct	-0.0404778	-0.0149306	-0.0385996	1	1	8.21093	8.56267	9.5298	1	1	-0.121613	0.00861402	-0.181826	0.0305919	0.000999322	0.0814733	0.00921727	NO
BAG1	p13.3	33247820	33264720	9	CombFisher_byct	-0.0618426	-0.0559118	-0.0471176	0.281983	0.44412	1.06873	1.05177	0.999586	0.976968	1	0.198408	0.0840172	0.202363	0.0710937	0.0599627	-0.0465571	0.0105245	NO
BAG5	q32.33	103556545	103562657	14	CombFisher_byct	-0.0305599	-0.00943569	-0.0234112	0.127284	0.0655215	7.98991	7.80188	7.72105	1	1	0.101331	0.0994146	0.105779	0.0768629	0.0332242	0.00642327	0.0266998	NO
BAMBI	p12.1	28677510	28682932	10	CombFisher_byct	-0.0386549	-0.0157803	-0.0366823	3.90961e-05	0.909553	1.35753	1.17837	1.45192	0.654688	0.107563	0.200141	0.0846201	0.185071	0.0872673	0.0711374	-0.0315355	-0.0121847	NO
BANP	q24.2	87949244	88077318	16	CombFisher_byct	-0.0168215	-0.0278027	-0.033676	0.216607	0.0102977	5.97344	5.56746	5.31531	0.435642	0.025421	-0.22523	0.0529933	-0.12898	0.141395	0.0175529	0.2148	0.0700316	NO
BAP1	p21.1	52401008	52410008	3	CombFisher_byct	-0.0387372	-0.0353064	-0.0117765	0.204546	1	14.2317	14.675	13.9153	1	0.134402	-0.103667	0.0832067	-0.0984123	0.168066	0.278542	0.00969864	-0.0530351	NO
BARD1	q35	214725646	214809683	2	CombFisher_byct	-0.0113056	-0.0146245	-0.0115046	0.689376	0.231029	2.88489	3.02339	2.82939	1	0.247825	-0.263695	0.0116475	-0.221334	0.020653	0.000511815	-0.176003	-0.190619	YES
BARHL2	p22.2	90711539	90717302	1	CombFisher_byct	-0.0550648	0.00624698	-0.0232177	4.10275e-08	0.00394755	#N/A	#N/A	#N/A	#N/A	#N/A	0.207224	0.0838823	0.0994397	0.226115	0.00327162	0.0861199	-0.00884336	NO
BAX	q13.33	48954815	48961798	19	CombFisher_byct	0.0426822	0.0125483	0.0220673	1	0.426268	2.20045	2.57732	2.0403	0.0019841	1	0.334781	0.0550329	0.205042	0.112115	0.117912	-0.0210659	-0.096516	NO
BAZ1A	q13.2	34752731	34875647	14	CombFisher_byct	-0.0044256	-0.011224	-0.00854055	0.0725564	0.184284	1.61464	1.90544	1.78717	1	1	-0.166401	0.0418407	-0.154712	0.0417401	0.0072047	-0.0869583	-0.0925332	NO
BAZ1B	q11.23	73440406	73522293	7	CombFisher_byct	0.0587171	0.0522853	0.039541	0.679901	0.0932565	10.4812	10.3181	11.3961	0.612264	1	-0.332898	0.029246	-0.26383	0.0518484	0.0128369	-0.135091	-0.122841	YES
BAZ2A	q13.3	56595596	56636816	12	CombFisher_byct	0.0339404	-0.0177957	0.0148979	1	1	4.14522	4.24889	3.78936	0.128906	1	0.161042	0.0821565	0.327702	0.0533135	0.0883934	0.0249384	0.0204525	NO
BBIP1	q25.2	110898730	110919201	10	CombFisher_byct	-0.0618259	-0.073259	-0.0674569	1	0.90977	5.84219	5.80872	6.2486	1	0.00353826	0.169995	0.0791305	0.160785	0.0847593	0.128696	0.0560019	0.0492681	NO
BBOF1	q24.3	74019349	74082863	14	CombFisher_byct	-0.0350558	-0.0163222	-0.0153909	0.136003	0.0417773	#N/A	#N/A	#N/A	#N/A	#N/A	0.179396	0.0468916	0.133643	0.100441	0.00823459	0.0663861	-0.0198685	NO
BBOX1	p14.2	27040725	27127809	11	CombFisher_byct	-0.0553454	-0.0347428	-0.0301905	0.177778	0.0726594	#N/A	#N/A	#N/A	#N/A	#N/A	0.164582	0.173568	0.145026	0.164976	0.0625316	0.00892423	-0.0219964	NO
BBS1	q13.2	66510606	66533613	11	CombFisher_byct	-0.00736881	0.0154402	0.00384241	0.165265	0.52476	2.70608	2.62753	2.5882	1	1	0.325178	0.0307242	0.179247	0.102799	0.0226781	0.0636145	-0.00407258	NO
BBS10	q21.2	76344474	76348415	12	CombFisher_byct	0.0261199	-0.00139588	0.0128921	1	1	2.65685	2.47981	2.61385	1	1	0.358884	0.036472	0.30461	0.107328	0.0677834	0.0939452	0.0414183	NO
BBS9	p14.3	33109557	33877180	7	CombFisher_byct	0.0841269	0.077461	0.049004	0.322714	0.00914798	2.5175	2.29879	2.66549	1.43973e-14	1	-0.117922	0.0854245	-0.087961	0.258042	0.140996	-0.0739373	-0.00243247	NO
BCAM	q13.32	44809071	44821421	19	CombFisher_byct	-0.00330937	0.00659601	0.00372543	0.600918	0.0706129	2.58257	2.55141	2.57383	0.223647	1	0.26736	0.078872	0.239398	0.0731558	0.0647836	0.0180031	-0.00740549	NO
BCAN	q23.1	156641390	156659532	1	CombFisher_byct	0.13933	0.114238	0.0797419	1	1	#N/A	#N/A	#N/A	#N/A	#N/A	0.174792	0.0992637	0.0961634	0.214392	0.214114	0.0555948	0.068832	NO
BCAR3	p22.1	93561741	93847150	1	CombFisher_byct	-0.0442087	0.0077501	-0.0188118	1	1	19.7711	19.6496	18.6779	0.25528	0.000577221	-0.16807	0.0491937	-0.149607	0.0624611	0.016652	0.0707402	0.0168333	NO
BCAS2	p13.2	114567557	114581629	1	CombFisher_byct	-0.0252058	-0.0126377	-0.0080489	0.286275	1	3.8516	4.12607	3.81751	1	0.407432	-0.160806	0.050959	-0.207781	0.0332611	0.0213154	0.205026	0.0500664	NO
BCAS4	q13.13	50794894	50877177	20	CombFisher_byct	0.137166	0.134978	0.0466164	0.602258	1	6.50693	6.88006	6.63549	2.1998e-08	0.144558	0.241621	0.0592424	0.197329	0.0728928	0.0202348	-0.0702276	0.0364736	NO
BCDIN3D	q13.12	49836043	49843106	12	CombFisher_byct	0.0287068	0.0049431	0.0110261	0.0193049	0.250618	7.86111	7.57801	7.68585	0.310615	0.342679	-0.209453	0.0524258	-0.24868	0.0432244	0.00476798	-0.0641853	-0.0579876	NO
BCKDHA	q13.2	41397808	41425002	19	CombFisher_byct	0.035095	0.0280561	0.0111402	0.755791	1	8.76872	8.69295	8.47977	0.678675	1	0.165277	0.145183	0.127275	0.155644	0.35063	0.0475225	-0.0104901	NO
BCKDHB	q14.1	80106647	80346270	6	CombFisher_byct	-0.0541897	-0.0157033	-0.0494608	0.000789211	0.919466	2.0612	1.98887	2.13124	1	0.0805529	0.172443	0.0569524	0.227065	0.0554281	0.0455401	0.0141209	0.0301301	NO
BCKDK	p11.2	31106107	31112791	16	CombFisher_byct	0.0258941	0.00906486	0.0177705	0.00244876	0.0633694	6.67192	6.55703	6.90271	0.139648	0.709873	-0.0952162	0.0772154	-0.10673	0.0385915	0.0041976	-0.10948	-0.129133	YES
BCL2L12	q13.33	49665142	49673916	19	CombFisher_byct	0.0241392	0.00221272	0.0189755	0.00990242	0.060479	1.83748	2.05518	1.91078	0.8989	0.341604	-0.141322	0.13057	-0.142696	0.116808	0.0299907	-0.178639	-0.0632088	NO
BCL2L13	q11.21	17628855	17730855	22	CombFisher_byct	-0.0098085	0.0337661	0.0127779	0.0701471	0.0957764	3.24447	3.45321	3.321	0.0759685	0.568578	0.28353	0.0649929	0.274486	0.0732309	0.00995491	-0.0873899	-0.0745606	NO
BCL2L15	p13.2	113876816	113887581	1	CombFisher_byct	-0.0393301	-0.00112686	-0.0135454	7.57332e-06	0.0571524	4.3831	4.73407	4.40104	7.06296e-05	0.66512	0.12115	0.107185	0.269523	0.053799	0.00868767	0.11068	-0.0404554	NO
BCL2L2	q11.2	23298790	23311751	14	CombFisher_byct	-0.0110977	-0.0206392	-0.0142954	0.900779	0.404631	1.82156	1.91871	2.23231	0.523741	0.00891719	0.243922	0.0601163	0.266175	0.049421	0.0202504	-0.0323355	-0.0540405	NO
BCL3	q13.32	44747705	44760044	19	CombFisher_byct	0.0268421	0.0226436	0.0106027	0.28129	0.0456919	4.34722	4.16087	4.42233	0.00458368	1	-0.101035	0.104189	-0.148238	0.0306975	0.015013	-0.0154341	-0.0541219	NO
BCL7C	p11.2	30833626	30894302	16	CombFisher_byct	0.0356273	0.0238032	0.0345114	0.00202449	0.0994317	3.20346	3.08811	3.17441	0.263466	0.280185	-0.117471	0.0912578	-0.0929006	0.21369	0.0220688	-0.0125729	-0.0530566	NO
BCLAF1	q23.3	136256627	136289851	6	CombFisher_byct	-0.0684933	-0.0327639	-0.0653014	1	0.700477	4.79741	4.86477	4.55629	1	0.00522142	-0.198998	0.041148	-0.117476	0.141266	0.0873715	0.0688945	0.0238562	NO
BDKRB1	q32.2	96256210	96268967	14	CombFisher_byct	-0.0191932	-0.00571373	-0.0041657	0.752602	0.605532	#N/A	#N/A	#N/A	#N/A	#N/A	0.231447	0.0442935	0.209747	0.0467234	0.00964794	0.0968475	0.0678446	NO
BEAN1	q21	66427295	66493529	16	CombFisher_byct	-0.0347285	-0.047595	-0.0521523	0.546513	0.00024071	#N/A	#N/A	#N/A	#N/A	#N/A	-0.12634	0.0916111	-0.126591	0.0923602	0.048195	-0.0282312	0.00755153	NO
BECN1	q21.31	42810134	42833350	17	CombFisher_byct	0.000149752	0.00516002	0.0122633	0.904072	0.0619134	1.09546	1.05941	1.20519	0.370086	1	-0.18179	0.0422093	-0.161823	0.079572	0.0495716	-0.0474788	-0.0868518	NO
BEGAIN	q32.2	100537147	100587413	14	CombFisher_byct	-0.0462291	-0.030534	-0.0145433	0.835724	1	3.12371	2.9536	3.09299	3.19793e-09	0.0378668	-0.128031	0.0740479	-0.107471	0.220138	0.0275521	0.00210785	0.0443237	NO
BEST2	p13.13	12751702	12758458	19	CombFisher_byct	-0.017451	-0.0164592	-0.00138371	0.83077	0.176057	#N/A	#N/A	#N/A	#N/A	#N/A	0.334039	0.0767115	0.289559	0.0944364	0.0565279	0.117688	0.00641225	NO
BEST3	q15	69643360	69699476	12	CombFisher_byct	0.12267	0.0287386	0.0507651	1.55004e-07	3.7711e-05	#N/A	#N/A	#N/A	#N/A	#N/A	-0.110315	0.093695	-0.167713	0.0331854	9.37697e-06	-0.0535696	-0.0630836	NO
BGLAP	q22	156242184	156243317	1	CombFisher_byct	0.128447	0.0988598	0.0582045	0.979108	1	6.47915	6.55368	6.21658	0.767765	1	0.21501	0.0561777	0.209812	0.0759011	0.0834191	0.0404389	0.0253036	NO
BICC1	q21.1	58512872	58831435	10	CombFisher_byct	-0.00326407	-0.0301	-0.00639595	1	0.826778	#N/A	#N/A	#N/A	#N/A	#N/A	0.446514	0.0276617	0.446226	0.031251	0.00334163	-0.00291764	-0.0255562	NO
BICDL1	q24.23	119989869	120094494	12	CombFisher_byct	0.00829452	-0.020402	0.00449949	1	0.971827	#N/A	#N/A	#N/A	#N/A	#N/A	0.173891	0.0566509	0.0853499	0.172766	0.0971033	0.0837843	0.103128	NO
BICRA	q13.33	47608196	47703277	19	CombFisher_byct	0.0142954	-0.0115795	-0.00179238	0.0039169	0.021822	#N/A	#N/A	#N/A	#N/A	#N/A	-0.0936722	0.0530557	-0.109232	0.114741	0.00331507	0.0972257	0.0519473	NO
BID	q11.21	17734138	17774770	22	CombFisher_byct	-0.0422962	-0.0214631	-0.0260697	1	1	2.15991	2.39966	2.01728	1	0.00526297	-0.120044	0.101983	-0.122167	0.0560714	0.117626	-0.0795572	-0.0786343	NO
BIK	q13.2	43110750	43129712	22	CombFisher_byct	-0.051388	-0.049523	-0.0177577	0.800662	0.00226579	3.60971	3.61199	3.71326	0.960566	0.405138	0.210359	0.0597443	0.266776	0.036434	0.0184249	-0.0189769	0.0233373	NO
BIRC8	q13.42	53289601	53291426	19	CombFisher_byct	0.0161058	0.00110388	-0.0017977	0.511111	0.26661	#N/A	#N/A	#N/A	#N/A	#N/A	-0.16839	0.027291	-0.226601	0.0455453	0.00302805	0.0588633	0.0418712	NO
BIVM	q33.1	102799119	102841533	13	CombFisher_byct	0.00909752	-0.00539441	-0.00288605	0.579545	0.238986	4.61339	5.00633	4.42596	1	0.431744	-0.0882979	0.254087	-0.164092	0.064097	0.143433	0.0544717	0.0741196	NO
BLM	q26.1	90717346	90816166	15	CombFisher_byct	0.0180148	0.00586108	0.0136317	0.673851	0.85836	8.6083	8.78787	8.03644	1	0.00241344	-0.102105	0.219838	-0.132318	0.145555	0.367816	0.0964306	0.041913	NO
BLMH	q11.2	30248203	30292056	17	CombFisher_byct	0.017696	-0.0135708	0.00332881	1	1	2.95815	2.82302	3.05966	1	0.000598659	0.0929915	0.083419	0.135194	0.0607962	0.102908	0.0743455	-0.0119647	NO
BLOC1S1	q13.2	55716037	55720087	12	CombFisher_byct	0.0184719	-0.0104753	0.00588045	0.105161	0.424708	5.2321	5.06467	5.15389	0.164529	0.741901	-0.0851453	0.0740479	-0.134638	0.0667936	0.0312284	0.101518	0.0760917	NO
BLOC1S3	q13.32	45178784	45216933	19	CombFisher_byct	0.0233251	0.0231389	0.0101315	0.324015	0.0619134	13.7177	13.3148	14.5618	0.00390301	1	-0.0834033	0.313517	-0.109043	0.177689	0.279647	-0.0591904	-0.0325255	NO
BLOC1S5	p24.3	8013567	8064396	6	CombFisher_byct	0.0634594	0.0601064	0.046073	0.497733	1	4.17939	4.12708	4.43075	0.5034	0.000520353	0.182084	0.0612398	0.0935104	0.173915	0.0946464	-0.0115076	-0.0529946	NO
BMP2K	q21.21	78776342	78916365	4	CombFisher_byct	-0.046512	-0.0381976	-0.0102188	0.720603	0.0655215	5.21426	5.21974	4.94132	0.955494	1	0.303611	0.0550329	0.219395	0.0880332	0.0664835	0.106907	-0.0160966	NO
BMP8A	p34.3	39491636	39529869	1	CombFisher_byct	-0.0209462	0.0518137	-0.0043602	0.000145693	0.181409	#N/A	#N/A	#N/A	#N/A	#N/A	0.301401	0.0299494	0.209666	0.0758666	0.00354448	0.109168	0.0548425	NO
BMP8B	p34.2	39757182	39788865	1	CombFisher_byct	0.00239976	0.0607938	0.0038066	0.013981	0.509613	1.56866	1.44003	1.49083	0.809978	0.547972	0.201331	0.141932	0.23346	0.126888	0.123004	0.0526963	0.00015577	NO
BMPR1A	q23.2	86756601	86932825	10	CombFisher_byct	-0.0479075	-0.0627721	-0.0518545	0.134333	0.92784	2.19026	1.95575	1.64017	0.609366	0.0151943	-0.133309	0.0710204	-0.138668	0.0763859	0.0478716	-0.0334258	0.0264457	NO
BMS1	q11.21	42782795	42834937	10	CombFisher_byct	0.00403973	-0.0147907	-0.0192425	0.238632	0.0658785	1.03352	0.975962	0.957554	0.0974374	0.00284345	-0.0896136	0.223764	-0.117945	0.137631	0.0243703	0.047993	-0.17073	NO
BNIPL	q21.3	151036321	151047720	1	CombFisher_byct	0.160447	0.131038	0.0546301	0.769311	1	6.28764	5.72427	6.65026	1	0.093165	0.228285	0.111361	0.133418	0.237576	0.429986	0.0566814	0.0141008	NO
BOK	q37.3	241551424	241574131	2	CombFisher_byct	-0.0145081	-0.000381591	-0.00693367	0.613904	0.748861	3.21253	3.05146	3.12099	0.417783	0.415607	-0.110414	0.0446047	-0.147782	0.0693265	0.0171956	0.0109952	0.0194143	NO
BOLL	q33.1	197726879	197786762	2	CombFisher_byct	-0.00583283	0.0192016	-0.00336716	0.0179529	0.905002	#N/A	#N/A	#N/A	#N/A	#N/A	0.158766	0.0968346	0.215596	0.069303	0.052675	0.0779534	0.0263925	NO
BORCS5	p13.2	12357078	12471233	12	CombFisher_byct	0.0264556	0.00773001	0.0094529	0.163019	0.295526	#N/A	#N/A	#N/A	#N/A	#N/A	-0.14876	0.048208	-0.193894	0.021942	0.00144403	-0.199801	-0.05001	NO
BORCS8	p13.11	19176903	19192591	19	CombFisher_byct	-0.0348733	-0.0058062	-0.00650746	1	1	#N/A	#N/A	#N/A	#N/A	#N/A	-0.104343	0.234411	-0.142626	0.0850703	0.187084	-0.17552	-0.0960869	NO
BPIFA2	q11.21	33161768	33181412	20	CombFisher_byct	0.0921125	0.0897464	0.0610329	0.0781986	1	#N/A	#N/A	#N/A	#N/A	#N/A	0.143735	0.0788068	0.123525	0.0710689	0.0598974	0.06917	0.0170025	NO
BPIFC	q12.3	32413847	32464484	22	CombFisher_byct	-0.0676164	-0.0072886	-0.0217331	1	1	#N/A	#N/A	#N/A	#N/A	#N/A	-0.105837	0.222619	-0.111229	0.161221	0.326869	0.143396	0.0623032	NO
BPNT1	q41	220057482	220090462	1	CombFisher_byct	0.137111	0.0688284	0.0626117	0.000323409	8.39184e-05	5.44645	5.67507	5.68988	1	1	-0.154012	0.0398392	-0.131262	0.0802237	0.00020121	-0.121217	-0.0506448	NO
BRAF	q34	140719327	140924929	7	CombFisher_byct	0.0653092	0.0523078	0.0451106	0.749237	0.495483	5.25522	5.01874	4.78579	0.382748	0.0142456	-0.0778862	0.135906	-0.218053	0.0510506	0.0323861	-0.160795	-0.161294	YES
BRCA1	q21.31	43044295	43170245	17	CombFisher_byct	0.000865886	0.00838044	0.0121373	0.87778	0.0101242	2.27616	2.28864	2.09908	0.998628	0.00160571	-0.265712	0.00720113	-0.163632	0.060377	0.000955881	-0.111464	-0.160731	YES
BRCA2	q13.1	32315086	32400268	13	CombFisher_byct	-0.0126372	-0.0256549	-0.0194008	0.210671	0.278459	3.45328	3.38657	3.37877	0.0105973	0.0265368	-0.220907	0.0116475	-0.172937	0.0647314	9.52323e-05	-0.143894	-0.210507	YES
BRD4	p13.12	15235519	15332545	19	CombFisher_byct	-0.025999	-0.000995307	-0.00883318	0.0893735	0.0344498	9.32807	9.22228	9.25538	1	0.593134	0.0619501	0.321672	0.102302	0.111994	0.0769484	0.13255	0.0106361	NO
BRINP2	q25.2	177170958	177282422	1	CombFisher_byct	0.172846	0.117145	0.100977	0.00101921	4.94587e-05	#N/A	#N/A	#N/A	#N/A	#N/A	-0.117104	0.136969	-0.138117	0.143757	0.00136806	0.024724	0.0211853	NO
BRIP1	q23.2	61679139	61863559	17	CombFisher_byct	0.0895764	0.0652369	0.0426943	0.086492	3.01818e-06	3.03923	3.14378	2.82296	1	0.0389928	-0.139854	0.126904	-0.0592042	0.308174	0.0887328	-0.248852	-0.105725	YES
BRK1	p25.3	10115675	10127190	3	CombFisher_byct	-0.00303279	0.0200536	0.00724874	1	1	1.47935	1.79577	1.62928	1	1	-0.156019	0.0446047	-0.125063	0.161683	0.128847	-0.159216	0.034243	NO
BRMS1	q13.2	66337333	66345125	11	CombFisher_byct	0.0109425	0.0185352	0.0109446	0.358631	0.905045	7.34462	8.03901	6.66194	1.68815e-18	1	0.259334	0.0225032	0.247943	0.0306975	0.00426612	0.0480148	0.0421804	NO
BRMS1L	q13.2	35826338	35932325	14	CombFisher_byct	0.00710493	0.00307852	-0.0135626	0.752894	0.467066	1.61429	1.58827	1.64553	1	0.226819	0.106294	0.13852	0.229426	0.0558369	0.0890027	-0.00810764	-0.0442029	NO
BROX	q41	222712553	222735196	1	CombFisher_byct	0.134779	0.0950889	0.0848579	1	1	2.82422	2.69819	2.82006	1	0.485173	0.127995	0.119492	0.0981074	0.0854724	0.196107	0.015319	0.0229047	NO
BRPF1	p25.3	9731729	9748019	3	CombFisher_byct	-0.0215351	-0.00638085	-0.00514599	0.873818	1	6.74926	6.69433	6.83452	0.812165	1	-0.161756	0.130941	-0.20654	0.0980983	0.227978	-0.0145272	0.0728904	NO
BRWD1	q22.2	39184176	39321559	21	CombFisher_byct	-0.0124674	-0.00102928	0.000815643	0.916066	1	1.82836	1.84421	1.68686	0.6428	0.012506	-0.0712315	0.338687	-0.106356	0.113462	0.260259	-0.116587	-0.0403586	NO
BSCL2	q12.3	62689289	62709845	11	CombFisher_byct	-0.03932	0.0213617	-0.0224856	0.0238994	0.705477	4.26467	4.30299	4.19929	0.283488	1	0.146978	0.140786	0.279424	0.0733664	0.128071	0.0784484	0.00552544	NO
BSDC1	p35.1	32364633	32394731	1	CombFisher_byct	-0.0311383	-0.0098981	-0.0214244	0.0480609	0.0996479	2.06835	2.05983	1.95867	1	1	0.141519	0.152446	0.114248	0.150017	0.0806706	0.136303	0.0445348	NO
BSND	p32.3	54998933	55017172	1	CombFisher_byct	-0.0124851	0.0404286	-0.00237138	0.000311855	0.179481	#N/A	#N/A	#N/A	#N/A	#N/A	0.105153	0.156223	0.250456	0.0710875	0.0264063	0.13371	0.0283896	NO
BSPRY	q32	113349541	113371233	9	CombFisher_byct	-0.0885808	-0.0529662	-0.0728295	0.0632527	0.110173	#N/A	#N/A	#N/A	#N/A	#N/A	0.0867422	0.182712	0.136645	0.0550986	0.0145661	-0.0844365	-0.0541472	NO
BSX	q24.1	122977570	122981834	11	CombFisher_byct	-0.0882877	-0.0518235	-0.0700398	0.000255249	0.0592014	#N/A	#N/A	#N/A	#N/A	#N/A	0.125991	0.113913	0.0962947	0.142423	0.019548	0.0185067	0.00947335	NO
BTBD10	p15.3	13388008	13463297	11	CombFisher_byct	-0.0675196	-0.0634002	-0.0354458	0.0182924	1	16.4597	16.789	17.2693	1	1	-0.182777	0.0750516	-0.19658	0.0459326	0.0559458	0.0281909	-0.00264353	NO
BTBD11	q23.3	107318421	107659642	12	CombFisher_byct	0.00920046	-0.0206963	0.00794507	3.02979e-05	0.836032	#N/A	#N/A	#N/A	#N/A	#N/A	-0.0706229	0.401097	-0.156251	0.0782609	0.161991	-0.0204178	0.00543774	NO
BTBD17	q25.1	74356416	74361868	17	CombFisher_byct	0.0551604	0.0285579	0.0153441	1	1	#N/A	#N/A	#N/A	#N/A	#N/A	0.192286	0.0602842	0.143642	0.14397	0.0907305	-0.0496255	0.0520538	NO
BTBD3	p12.2	11890723	11926609	20	CombFisher_byct	0.0558118	0.0517612	0.0327228	0.916066	0.0715252	5.95628	5.89854	5.85683	0.0896745	0.37489	-0.117527	0.0736955	-0.134009	0.0390436	0.0156732	-0.206358	-0.123124	YES
BTBD7	q32.12	93237550	93333092	14	CombFisher_byct	-0.0263805	-0.0262217	-0.0102335	0.570988	1	4.08764	4.23454	4.12257	0.925752	0.00413266	-0.217189	0.01784	-0.220177	0.0133142	0.000504012	-0.00410945	-0.027634	NO
BTD	p25.1	15601341	15722311	3	CombFisher_byct	0.00825164	0.0130317	0.0178567	0.618298	0.364458	3.32934	3.21885	3.42759	1	0.188925	0.194428	0.122609	0.153589	0.172036	0.234016	0.00936461	-0.0010686	NO
BTG4	q23.1	111467526	111512354	11	CombFisher_byct	-0.0948627	-0.0294715	-0.0642611	7.95612e-07	0.0267137	#N/A	#N/A	#N/A	#N/A	#N/A	0.230103	0.0822351	0.172126	0.13309	0.00737267	-0.00995569	-0.0554308	NO
BUD23	q11.23	73683025	73705161	7	CombFisher_byct	0.0609181	0.0600401	0.0453966	0.123221	1	#N/A	#N/A	#N/A	#N/A	#N/A	0.111172	0.069192	0.127201	0.0526606	0.0297896	0.163634	0.0766492	NO
BUD31	q22.1	99408641	99419616	7	CombFisher_byct	0.0866371	0.0799066	0.044568	0.426645	1	9.30679	9.24876	9.17887	0.966991	1	0.0861958	0.133404	0.12729	0.139276	0.325713	0.0726632	0.0421423	NO
BZW1	q33.1	200810594	200827338	2	CombFisher_byct	0.00201929	0.0282456	0.00230169	0.0190101	0.947473	1.24032	1.37406	1.12294	0.161959	1	0.193255	0.0750319	0.114795	0.169025	0.199102	-0.100164	-0.0711781	NO
C10orf120	q26.13	122697709	122699846	10	CombFisher_byct	-0.00234264	-0.028764	-0.0105784	1	1	#N/A	#N/A	#N/A	#N/A	#N/A	0.044889	0.291218	0.219226	0.0687107	0.161236	0.0830459	0.0437129	NO
C10orf53	q11.23	49679651	49710261	10	CombFisher_byct	0.0190428	-0.0141449	-0.00322419	1	1	#N/A	#N/A	#N/A	#N/A	#N/A	0.246316	0.0398401	0.291293	0.0272005	0.00513993	0.0569469	-0.00814605	NO
C10orf67	p12.2	23202696	23344845	10	CombFisher_byct	0.0254309	0.0210104	0.00624863	1	1	#N/A	#N/A	#N/A	#N/A	#N/A	0.214308	0.0623636	0.243188	0.0542683	0.029754	0.0523946	0.0409346	NO
C10orf71	q11.23	49299170	49327492	10	CombFisher_byct	-0.0122947	-0.0400628	-0.0325673	1	1	#N/A	#N/A	#N/A	#N/A	#N/A	0.537096	0.0146442	0.382053	0.0302389	0.000704935	0.213451	0.0444592	NO
C10orf99	q23.1	84173801	84185294	10	CombFisher_byct	0.00518678	-0.0187038	-0.00795723	0.19419	0.345668	#N/A	#N/A	#N/A	#N/A	#N/A	-0.0928704	0.192619	-0.153437	0.0590075	0.0362867	-0.00259109	-0.0271689	NO
C11orf45	q24.3	128899565	128906035	11	CombFisher_byct	-0.0623366	-0.0221621	-0.0406042	1.82762e-05	0.0428873	1.36781	1.25156	1.52835	1	2.51074e-06	0.115396	0.150833	0.192406	0.0802237	0.0255735	0.0607222	0.0393339	NO
C11orf49	p11.2	46936689	47164385	11	CombFisher_byct	-0.0388797	-0.0316201	-0.034083	0.314598	0.419756	4.44505	4.32084	4.46525	1	0.377376	0.135314	0.127457	0.318924	0.0226008	0.0148163	0.114244	0.0209827	NO
C11orf52	q23.1	111918032	111926871	11	CombFisher_byct	-0.0707904	-0.0305451	-0.0407193	1.46886e-06	0.0346929	#N/A	#N/A	#N/A	#N/A	#N/A	0.231791	0.0408172	0.260008	0.0396411	0.000663143	-0.0180757	0.00899304	NO
C11orf53	q23.1	111245725	111286401	11	CombFisher_byct	-0.0671709	-0.019079	-0.0454218	7.82613e-08	0.0391701	#N/A	#N/A	#N/A	#N/A	#N/A	0.205453	0.0587846	0.203998	0.0643428	0.0028941	0.0490688	0.00809773	NO
C11orf65	q22.3	108308519	108467531	11	CombFisher_byct	-0.0841691	-0.0383531	-0.0497668	1.0771e-05	0.0577072	#N/A	#N/A	#N/A	#N/A	#N/A	0.201102	0.0912418	0.352844	0.044159	0.00367662	-0.0452495	-0.0430066	NO
C11orf68	q13.1	65916810	65919062	11	CombFisher_byct	-0.00516948	0.0177941	-0.00376389	0.117202	0.902451	1.18628	0.964656	1.35908	1	0.00108743	0.309131	0.0203875	0.260512	0.0509111	0.00739219	0.0295288	0.0760992	NO
C11orf86	q13.2	66975277	66977009	11	CombFisher_byct	0.0515596	0.0476085	0.0146629	0.616735	1	#N/A	#N/A	#N/A	#N/A	#N/A	0.139254	0.0760359	0.146077	0.0709519	0.0563987	0.0530597	0.0342377	NO
C11orf91	p13	33698261	33700801	11	CombFisher_byct	-0.0300572	-0.018437	-0.0197032	0.978232	0.91041	#N/A	#N/A	#N/A	#N/A	#N/A	-0.113629	0.154486	-0.138505	0.0598517	0.0702807	-0.0674399	-0.0146487	NO
C12orf40	q12	39626167	39908300	12	CombFisher_byct	0.0359158	0.0092176	0.0185154	1	1	#N/A	#N/A	#N/A	#N/A	#N/A	0.10019	0.120881	0.0764005	0.20474	0.246969	0.235647	0.0335283	NO
C12orf42	q23.2	103237591	103495978	12	CombFisher_byct	-0.0167024	-0.0100493	-0.000280233	0.840331	0.501278	#N/A	#N/A	#N/A	#N/A	#N/A	0.279646	0.0442935	0.172849	0.0521864	0.0125641	0.0903821	-0.00496891	NO
C12orf54	q13.11	48482498	48496524	12	CombFisher_byct	0.033732	-0.00617746	0.0170779	1	1	#N/A	#N/A	#N/A	#N/A	#N/A	0.325151	0.0357139	0.22391	0.0583304	0.0138224	0.154832	-0.030483	NO
C12orf56	q14.2	64264762	64390758	12	CombFisher_byct	0.0438145	0.00879649	0.0184563	7.52853e-07	0.00066929	#N/A	#N/A	#N/A	#N/A	#N/A	-0.0825707	0.251538	-0.147087	0.109139	0.00143509	-0.165233	-0.0840215	NO
C12orf60	p12.3	14803666	14906586	12	CombFisher_byct	0.0172471	-0.0140431	0.00329557	1	1	15.2915	13.8596	16.0821	1	0.0146873	0.141323	0.147931	0.253009	0.0635811	0.181019	-0.0402995	-0.0200407	NO
C12orf71	p11.23	27081057	27082578	12	CombFisher_byct	0.0448061	0.0446217	0.0186947	0.855304	0.112685	#N/A	#N/A	#N/A	#N/A	#N/A	-0.106339	0.0510212	-0.142191	0.0787329	0.0277765	-0.0297039	0.0222137	NO
C12orf76	q24.11	110027028	110073634	12	CombFisher_byct	0.00800847	-0.0180667	0.00177834	1	1	2.58558	2.51987	2.42259	1	1	0.251611	0.046566	0.254168	0.0677338	0.061429	0.0776944	0.0819925	NO
C14orf180	q32.33	104579764	104590515	14	CombFisher_byct	-0.046086	-0.03001	-0.0160028	1	1	#N/A	#N/A	#N/A	#N/A	#N/A	-0.0888123	0.287204	-0.103684	0.196381	0.431341	0.060769	0.0738641	NO
C14orf28	q21.2	44897275	44907257	14	CombFisher_byct	0.00713421	-0.00480021	-4.24558e-05	0.121381	0.580659	7.66614	7.78101	7.49824	1	0.186672	-0.0858954	0.181865	-0.100212	0.128775	0.227476	-0.101252	-0.102143	YES
C14orf39	q23.1	60396469	60515543	14	CombFisher_byct	-0.018873	0.00796541	-0.0115465	0.0691892	0.0936484	#N/A	#N/A	#N/A	#N/A	#N/A	0.254449	0.0561224	0.106147	0.186897	0.0150733	0.101784	0.105948	YES
C14orf93	q11.2	22985894	23010166	14	CombFisher_byct	-0.0262392	-0.0203282	-0.00796115	0.62852	0.205734	2.53882	2.62868	2.63626	0.311176	0.0443879	0.360312	0.0559326	0.266601	0.121441	0.0273701	0.0573599	-0.0680188	NO
C16orf54	p11.2	29742463	29745990	16	CombFisher_byct	0.00756749	-0.00306737	-0.0162874	1	1	#N/A	#N/A	#N/A	#N/A	#N/A	0.277717	0.0566509	0.387888	0.0250769	0.00691955	-0.0821817	-0.0504122	NO
C16orf86	q22.1	67666814	67668757	16	CombFisher_byct	-0.0544321	-0.0620664	-0.0608888	0.758384	0.000165243	2.98095	3.06983	3.20603	1	1	-0.136404	0.0792503	-0.104872	0.185455	0.192124	-0.0802466	0.116345	NO
C16orf89	p13.3	5044122	5066110	16	CombFisher_byct	0.0530918	-0.00267117	0.0507288	1	0.53635	#N/A	#N/A	#N/A	#N/A	#N/A	0.373946	0.0324204	0.27922	0.0632825	0.0132265	-0.078655	-0.0389667	NO
C16orf92	p11.2	30023198	30027736	16	CombFisher_byct	0.0440699	0.01387	0.0337453	6.94978e-05	0.471529	#N/A	#N/A	#N/A	#N/A	#N/A	-0.234688	0.0279872	-0.130506	0.126355	0.0107007	-0.0817766	-0.115734	NO
C16orf95	q24.2	87083562	87317420	16	CombFisher_byct	-0.057916	-0.0612119	-0.0670704	0.295958	0.0346007	#N/A	#N/A	#N/A	#N/A	#N/A	-0.140895	0.0644019	-0.260322	0.013468	0.000770279	-0.157314	0.00179456	NO
C17orf107	p13.2	4899418	4902934	17	CombFisher_byct	-0.0925566	-0.0878597	-0.0389726	0.297802	1.38818e-08	5.1825	5.103	5.30079	1	0.221984	0.241106	0.0262097	0.244721	0.0179728	0.00100206	0.0789701	0.236885	NO
C17orf50	q12	35760887	35765079	17	CombFisher_byct	0.0314666	-0.0134472	0.0154721	1	1	#N/A	#N/A	#N/A	#N/A	#N/A	0.163287	0.118244	0.156697	0.131513	0.174234	-0.0745695	0.0274362	NO
C17orf58	q24.2	67991099	67996469	17	CombFisher_byct	0.0658094	0.0284415	0.0446989	0.0259307	0.100582	4.08914	3.96253	4.02899	0.278295	0.111949	-0.196647	0.0518799	-0.210297	0.0455453	0.00215111	-0.169899	0.00519111	NO
C17orf75	q11.2	32324565	32350023	17	CombFisher_byct	0.0138591	-0.0116254	0.0110749	0.00132269	0.0938842	4.74478	4.73798	4.69493	0.927449	0.26349	-0.174418	0.035646	-0.138294	0.0809204	0.00633103	-0.0893212	-0.0827466	NO
C17orf78	q12	37375985	37392708	17	CombFisher_byct	0.0565455	0.0292119	0.0102278	0.452184	0.00943948	#N/A	#N/A	#N/A	#N/A	#N/A	-0.108774	0.177257	-0.0860059	0.234195	0.159572	0.0876533	0.0415279	NO
C17orf80	q25.1	73232233	73248959	17	CombFisher_byct	0.0728235	0.0506351	0.0191442	1	1	1.38984	1.30803	1.30973	1	1	0.158173	0.103574	0.230538	0.0519296	0.101528	0.0349693	0.0156923	NO
C17orf98	q12	38835086	38841438	17	CombFisher_byct	0.0521728	0.0449304	0.0265253	0.000837699	0.0732304	#N/A	#N/A	#N/A	#N/A	#N/A	-0.148351	0.136783	-0.0705396	0.497156	0.0587268	0.0418602	-0.0101058	NO
C17orf99	q25.3	78146353	78166177	17	CombFisher_byct	0.0500361	0.0270785	0.0281987	1	1	#N/A	#N/A	#N/A	#N/A	#N/A	0.186147	0.0750271	0.134933	0.12469	0.0943672	0.100518	0.0557729	NO
C19orf38	p13.2	10836575	10869790	19	CombFisher_byct	-0.0250762	0.0012668	0.00274922	1	1	8.04864	8.58362	7.5626	1	0.000817332	-0.141055	0.0840172	-0.177361	0.071701	0.12978	0.0101168	0.00678605	NO
C19orf44	p13.11	16496394	16521352	19	CombFisher_byct	-0.0227029	-0.00285128	-0.00983435	1	1	8.5151	8.38329	8.80588	0.000221268	1	-0.122851	0.136726	-0.119673	0.178227	0.421538	0.0762337	-0.00327941	NO
C19orf53	p13.13	13774456	13778773	19	CombFisher_byct	-0.022198	-0.0124731	0.00179958	1	1	1.50574	1.29955	1.43413	2.61163e-06	0.312734	-0.0749755	0.302455	-0.124336	0.154823	0.238801	-0.196828	-0.161669	YES
C19orf67	p13.12	14081624	14085875	19	CombFisher_byct	-0.0240818	-0.0137928	-0.00144949	0.598781	0.084945	#N/A	#N/A	#N/A	#N/A	#N/A	0.408127	0.0362623	0.298716	0.0417401	0.00473232	0.00376978	-0.000949478	NO
C1D	p14	68041130	68110948	2	CombFisher_byct	0.0388073	0.036609	0.0057746	0.160422	9.51039e-09	1.17978	1.15218	1.21318	0.738764	1	-0.191555	0.0458491	-0.241106	0.0179728	0.0014241	-0.0933299	-0.141969	NO
C1GALT1	p22.1	7156934	7248616	7	CombFisher_byct	0.0952136	0.0914214	0.054384	0.844678	0.00281968	4.34335	4.39255	4.18434	1	0.0599551	-0.103261	0.195954	-0.101745	0.198369	0.365579	-0.068799	-0.0206918	NO
C1orf100	q44	244352635	244389663	1	CombFisher_byct	0.127683	0.0862978	0.0742189	0.000309311	7.46805e-07	#N/A	#N/A	#N/A	#N/A	#N/A	-0.123943	0.0932997	-0.161326	0.0443354	8.13652e-05	-0.0839866	0.0514934	NO
C1orf105	q24.3	172420685	172468831	1	CombFisher_byct	0.195363	0.122896	0.10559	1	1	#N/A	#N/A	#N/A	#N/A	#N/A	0.413341	0.0259021	0.374688	0.0366036	0.00412388	-0.132734	-0.135113	YES
C1orf112	q24.2	169662007	169854080	1	CombFisher_byct	0.138956	0.114053	0.0900281	0.971767	1	2.78437	2.71349	2.53873	0.82248	1	0.0951255	0.112023	0.102474	0.135317	0.314165	0.0621743	0.0469241	NO
C1orf122	p34.3	37806979	37809454	1	CombFisher_byct	-0.0112544	0.0357767	-0.00131529	0.0011655	0.234098	3.37159	3.18737	3.22996	1	1	0.180621	0.0814894	0.18868	0.0748604	0.0378055	0.0492532	0.0753165	NO
C1orf127	p36.22	10946471	10982037	1	CombFisher_byct	-0.0377909	0.040163	-0.0231651	0.0046552	0.558897	#N/A	#N/A	#N/A	#N/A	#N/A	0.277454	0.0772295	0.236825	0.104204	0.0466813	0.000555134	0.0403071	NO
C1orf131	q42.2	231223763	231241187	1	CombFisher_byct	0.122819	0.0753146	0.0613762	0.000622871	2.85168e-06	1.0639	1.02415	1.09382	0.427528	0.132083	-0.27228	0.0146442	-0.22146	0.027684	2.1946e-06	-0.160256	-0.115868	YES
C1orf141	p31.3	67092165	67231853	1	CombFisher_byct	-0.0219114	0.021778	-0.0161886	1.97066e-06	0.528685	#N/A	#N/A	#N/A	#N/A	#N/A	0.401546	0.0188421	0.286547	0.0697491	0.00268352	0.150248	-0.0230997	NO
C1orf158	p36.21	12746200	12763699	1	CombFisher_byct	-0.0290856	0.00198597	-0.0192314	0.00202449	0.501337	#N/A	#N/A	#N/A	#N/A	#N/A	0.217408	0.0815532	0.234022	0.0948952	0.04168	0.149823	0.0532634	NO
C1orf162	p13.2	111473792	111478512	1	CombFisher_byct	-0.024011	-0.00520519	-0.00264941	0.187018	0.0715252	2.99888	3.1011	2.82402	0.279279	1	0.139648	0.171489	0.176999	0.137929	0.107027	0.117218	-0.041461	NO
C1orf174	p36.32	3889125	3900293	1	CombFisher_byct	-0.0638216	-0.010918	-0.0346391	0.00121539	0.0208605	3.64121	3.86964	4.39007	0.012109	1.51065e-05	0.275911	0.050959	0.279987	0.0597447	0.000107386	0.001384	0.014561	NO
C1orf185	p32.3	51102221	51148086	1	CombFisher_byct	-0.0171849	0.0230606	-0.0114491	2.47295e-07	0.727536	#N/A	#N/A	#N/A	#N/A	#N/A	0.301936	0.0779987	0.245647	0.0716829	0.0375997	0.109969	0.0441521	NO
C1orf194	p13.3	109105951	109113857	1	CombFisher_byct	-0.036577	-0.00162412	-0.00745248	5.0984e-07	0.000459638	#N/A	#N/A	#N/A	#N/A	#N/A	0.147853	0.0989251	0.283188	0.0271263	5.06282e-05	0.189581	0.120806	YES
C1orf198	q42.2	230837119	230869589	1	CombFisher_byct	0.14263	0.0846852	0.0683811	0.000347246	2.06556e-06	1.25578	1.20481	1.4021	0.28805	1	-0.133529	0.0663357	-0.146183	0.101077	0.000677925	0.0276153	0.0244312	NO
C1orf21	q25.3	184387029	184629019	1	CombFisher_byct	0.0986964	0.0831413	0.0537589	0.951679	1	1.09031	1.11642	1.0919	0.26378	0.249771	0.124397	0.0854089	0.08742	0.117378	0.0691005	0.0486781	0.0129111	NO
C1orf210	p34.2	43281877	43285617	1	CombFisher_byct	-0.00199613	0.0167497	0.002369	0.033317	0.282225	2.90347	2.93505	2.71047	0.811925	1	0.0928332	0.13852	0.115816	0.0863797	0.0817922	0.182673	0.0235224	NO
C1orf226	q23.3	162378841	162386812	1	CombFisher_byct	0.147463	0.123495	0.0944856	1	1	3.51586	3.6587	3.53246	0.00178337	0.296341	0.190998	0.0609363	0.170941	0.0614396	0.0263137	-0.0558764	-0.0244227	NO
C1orf35	q42.13	228100726	228105411	1	CombFisher_byct	0.162799	0.0972175	0.0944318	1	1	3.98461	3.54318	3.69496	1	1	0.247367	0.0483108	0.193425	0.0731932	0.072143	0.0415087	0.109258	NO
C1orf43	q21.3	154206696	154220637	1	CombFisher_byct	0.127396	0.110914	0.0812572	0.171952	6.09588e-06	4.80022	4.81511	4.56443	0.998262	0.00160453	-0.167307	0.0240237	-0.174075	0.0417401	0.00217871	-0.0880399	-0.0655679	NO
C1orf54	q21.2	150268200	150280916	1	CombFisher_byct	0.165652	0.148324	0.110215	0.304004	0.000320282	4.14092	4.28075	3.79343	1	0.0124488	-0.0905469	0.370861	-0.120443	0.165016	0.269275	0.0236202	-0.0484373	NO
C1orf56	q21.3	151047751	151051986	1	CombFisher_byct	0.177831	0.148994	0.0867143	0.282957	2.89166e-06	4.59083	4.46894	5.03853	0.814127	1	-0.13377	0.175945	-0.157808	0.133519	0.149452	-0.00925198	0.0263121	NO
C1orf68	q21.3	152719522	152720470	1	CombFisher_byct	0.131867	0.119514	0.0610938	0.717341	1	#N/A	#N/A	#N/A	#N/A	#N/A	0.253774	0.0531962	0.343226	0.0546457	0.0250489	0.102693	-0.0178191	NO
C1orf94	p35.1	34166883	34219131	1	CombFisher_byct	-0.0621666	-0.00872408	-0.0263592	1	1	#N/A	#N/A	#N/A	#N/A	#N/A	-0.116677	0.141086	-0.0855832	0.381582	0.401007	0.133043	0.0882064	NO
C1QC	p36.12	22643633	22648110	1	CombFisher_byct	-0.0230145	-0.00263278	-0.0187043	0.012084	0.380779	#N/A	#N/A	#N/A	#N/A	#N/A	0.343987	0.0299494	0.343641	0.0336271	0.00159809	0.070981	0.0176194	NO
C1QL1	q21.31	44959693	44968303	17	CombFisher_byct	0.0407908	0.0124645	0.0189104	1	1	4.65589	5.23111	4.66861	1.16428e-15	0.609586	0.146723	0.0981205	0.195969	0.0405758	0.0399753	0.0822274	0.0301995	NO
C1QL4	q13.12	49332409	49337188	12	CombFisher_byct	0.0301837	0.00597503	0.0117416	1	1	11.153	10.7733	11.4125	1	0.35414	0.110182	0.115979	0.116471	0.0874709	0.212506	0.166293	0.0840276	NO
C1QTNF1	q25.3	79022814	79049788	17	CombFisher_byct	0.0463629	0.034967	0.019822	0.956784	1	1.23706	1.364	1.28176	0.00104937	0.469722	0.173774	0.0469137	0.17644	0.0727445	0.032242	0.0845343	0.156963	NO
C1QTNF4	p11.2	47589667	47594411	11	CombFisher_byct	0.00396897	0.00379055	0.003129	0.23429	0.682545	#N/A	#N/A	#N/A	#N/A	#N/A	-0.133023	0.150956	-0.116003	0.100883	0.0990882	-0.0108344	-0.0622661	NO
C1QTNF6	q12.3	37180166	37199385	22	CombFisher_byct	-0.0775918	-0.0432802	-0.0397319	3.46607e-06	9.5256e-06	0.883607	0.898455	0.959788	0.586898	0.130157	0.24966	0.0416377	0.310179	0.0284424	1.32673e-06	0.0493313	0.0862512	NO
C1S	p13.31	6988259	7071032	12	CombFisher_byct	0.03729	0.0268777	0.016171	0.175058	0.0535607	4.55318	4.42009	4.65268	0.175817	1	-0.147724	0.0442683	-0.148646	0.0610124	0.0100778	-0.15754	-0.0515249	NO
C20orf144	q11.22	33662327	33665619	20	CombFisher_byct	0.105533	0.0994503	0.0818036	0.856192	1	#N/A	#N/A	#N/A	#N/A	#N/A	0.193371	0.0508019	0.137197	0.0937396	0.0450465	-0.100537	-0.0194368	NO
C21orf58	q22.3	46300181	46323875	21	CombFisher_byct	-0.0301881	-0.0196041	-0.00756351	1	1	3.89502	3.9305	3.72368	1	0.0708795	-0.0564276	0.575612	-0.102896	0.143139	0.670226	-0.0680382	0.00646072	NO
C21orf91	q21.1	17788974	17819386	21	CombFisher_byct	-0.0257917	-0.0132434	-0.00340826	0.177706	0.0762368	5.23617	5.5808	5.54226	0.358244	0.906624	-0.012933	0.325683	0.10424	0.174661	0.145389	0.0134606	-0.0288573	NO
C22orf15	q11.23	23762990	23765863	22	CombFisher_byct	-0.0850894	-0.0444801	-0.0318277	1	1	#N/A	#N/A	#N/A	#N/A	#N/A	-0.175446	0.0460449	-0.140169	0.0620839	0.0237867	0.111534	0.0205885	NO
C22orf23	q13.1	37943050	37953669	22	CombFisher_byct	-0.043999	-0.0120563	0.000534595	0.0165434	1.04127e-05	2.55668	2.67465	2.6686	0.0165327	0.000472048	0.157607	0.0653441	0.202245	0.058201	0.000158707	-0.00908457	0.0208597	NO
C22orf31	q12.1	29058672	29061831	22	CombFisher_byct	-0.0308044	-0.00928108	-0.0101618	0.0382664	0.00083883	#N/A	#N/A	#N/A	#N/A	#N/A	0.176841	0.0603487	0.163017	0.0640552	0.00281787	0.217913	0.0781255	NO
C22orf42	q12.3	32149006	32159322	22	CombFisher_byct	-0.0380932	-0.0152862	-0.00861602	0.0933256	0.00039706	#N/A	#N/A	#N/A	#N/A	#N/A	0.151698	0.0552525	0.142704	0.0533135	0.00349948	0.158421	0.0728348	NO
C22orf46	q13.2	41688877	41698136	22	CombFisher_byct	-0.0399534	-0.022226	0.00647914	0.119107	2.97172e-06	3.04185	3.10272	3.29789	0.140509	2.08751e-05	0.118084	0.116435	0.212141	0.0388421	0.00272538	0.044971	0.103225	NO
C2CD4D	q21.3	151837819	151840557	1	CombFisher_byct	0.167256	0.14087	0.0948405	0.284868	2.56412e-05	#N/A	#N/A	#N/A	#N/A	#N/A	-0.0766636	0.376507	-0.121009	0.125997	0.113534	0.027073	-0.0253125	NO
C2orf72	q37.1	231037523	231049719	2	CombFisher_byct	0.0232958	0.00745251	-0.00149667	1	1	#N/A	#N/A	#N/A	#N/A	#N/A	0.24556	0.0549065	0.106452	0.0985546	0.0562767	0.0989408	0.0826145	NO
C2orf80	q33.3	208165343	208190030	2	CombFisher_byct	0.0151477	0.0120042	-0.00218883	0.590426	1	#N/A	#N/A	#N/A	#N/A	#N/A	0.209943	0.0377129	0.11424	0.120544	0.0299942	0.060001	0.0321489	NO
C3AR1	p13.31	8056844	8066359	12	CombFisher_byct	0.0353934	0.0244639	0.0108508	0.260499	0.0525907	#N/A	#N/A	#N/A	#N/A	#N/A	-0.0961039	0.313602	-0.116633	0.131459	0.0994915	-0.0890075	0.00930353	NO
C3orf18	p21.31	50558025	50571027	3	CombFisher_byct	-0.0460764	-0.0399064	-0.0112265	0.396043	3.90406e-06	15.0311	15.4789	15.1762	0.0390068	0.000224974	0.183131	0.0417447	0.322182	0.0134794	0.000108641	0.0748365	0.0144152	NO
C3orf20	p25.1	14675141	14773036	3	CombFisher_byct	-0.0302129	-0.0223568	-0.00167308	0.355063	1	#N/A	#N/A	#N/A	#N/A	#N/A	-0.0725786	0.149759	-0.165835	0.0463799	0.0577986	0.00692788	-0.00589107	NO
C3orf36	q22.1	133928145	133929812	3	CombFisher_byct	0.0323247	0.0609796	0.0444491	0.0983327	0.4948	#N/A	#N/A	#N/A	#N/A	#N/A	0.103811	0.193913	0.130307	0.135633	0.125951	0.0480479	0.0418541	NO
C3orf38	p11.1	88149959	88168729	3	CombFisher_byct	-0.0299351	-0.0294335	-0.00319235	0.230394	0.0303299	1.78471	1.82568	1.75213	0.762315	0.990838	0.178208	0.0967014	0.15908	0.129011	0.0657348	-0.116485	-0.0891729	NO
C3orf52	q13.2	112086335	112131004	3	CombFisher_byct	0.0200388	0.0506343	0.0243663	0.00339802	0.718078	3.87738	3.99775	4.04565	0.57063	0.000486456	0.274336	0.0398401	0.152012	0.0859031	0.020237	0.0773615	6.17143e-05	NO
C4BPB	q32.1	207088860	207099993	1	CombFisher_byct	0.116487	0.0837917	0.0705393	5.91326e-06	1.36233e-07	13.4479	13.0073	15.4227	0.101831	1	-0.137209	0.0636195	-0.126062	0.120744	4.5184e-05	-0.124873	-0.080171	NO
C5AR2	q13.32	47332175	47347329	19	CombFisher_byct	0.0059395	-0.00516269	0.00162013	0.598781	0.618811	#N/A	#N/A	#N/A	#N/A	#N/A	-0.125057	0.10005	-0.103232	0.172766	0.10429	0.0102404	-0.0894918	NO
C6orf118	q27	165279664	165309605	6	CombFisher_byct	-0.0642669	-0.0382971	-0.0513283	0.00172356	0.221981	#N/A	#N/A	#N/A	#N/A	#N/A	0.128913	0.0822757	0.160522	0.0672342	0.0153476	0.0165473	0.0105129	NO
C6orf163	q15	87344813	87365463	6	CombFisher_byct	-0.0708229	-0.0398854	-0.0602605	1	0.914329	#N/A	#N/A	#N/A	#N/A	#N/A	-0.16203	0.0598257	-0.165666	0.0716651	0.0434577	-0.00376099	-0.0264383	NO
C7orf31	p15.3	25134692	25180356	7	CombFisher_byct	0.0979553	0.0959447	0.0523699	0.226937	1	2.21902	2.38058	2.32873	0.0195848	0.246404	0.233728	0.0562199	0.288921	0.0303708	0.00721947	-0.0509776	-0.00630297	NO
C7orf50	p22.3	996986	1138260	7	CombFisher_byct	0.102465	0.0895925	0.0555121	0.282957	0.000931056	5.5718	5.52078	5.48869	0.908644	0.317188	-0.141315	0.068418	-0.157577	0.114746	0.0416368	-0.129955	0.0319915	NO
C8A	p32.2	56854797	56918223	1	CombFisher_byct	-0.0159006	0.0159791	-0.00513238	0.0198317	0.278749	#N/A	#N/A	#N/A	#N/A	#N/A	0.382724	0.0389186	0.272488	0.0640552	0.00596088	0.17173	0.0104633	NO
C8orf33	q24.3	145052465	145066685	8	CombFisher_byct	0.143733	0.136531	0.105282	0.625897	1	5.81874	5.90494	5.8181	0.0609657	0.181623	0.228094	0.0498196	0.15543	0.11024	0.0275389	-0.214611	-0.0307676	NO
C8orf34	q13.2	68330955	68819023	8	CombFisher_byct	0.113389	0.105162	0.0393821	1	1	#N/A	#N/A	#N/A	#N/A	#N/A	0.274063	0.0833553	0.278601	0.071701	0.0651444	0.0212057	-0.0911452	NO
C9orf131	p13.3	35041095	35045986	9	CombFisher_byct	-0.0659867	-0.0329856	-0.0457626	1	1	#N/A	#N/A	#N/A	#N/A	#N/A	-0.0927578	0.207143	-0.141284	0.0553552	0.0959708	-0.0750829	-0.126643	NO
C9orf135	q21.12	69820817	69906227	9	CombFisher_byct	-0.0483621	-0.0439335	-0.0311262	0.157371	0.50088	#N/A	#N/A	#N/A	#N/A	#N/A	0.000411438	0.138215	-0.111131	0.0450402	0.024627	-0.0111034	-0.0488103	NO
C9orf24	p13.3	34379019	34397810	9	CombFisher_byct	-0.0780287	-0.0324562	-0.0454632	1	1	3.02106	3.21715	3.13587	1	1	-0.105188	0.270996	-0.122683	0.233076	0.66211	-0.100658	-0.121275	YES
C9orf40	q21.13	74946583	74952912	9	CombFisher_byct	-0.0739956	-0.0645535	-0.0487702	0.394477	0.0709958	3.12937	3.26905	3.261	0.012109	0.0060475	0.544966	0.0335732	0.460081	0.0384795	0.00021538	-0.105528	-0.0791924	NO
C9orf64	q21.32	83938311	83956986	9	CombFisher_byct	-0.0731123	-0.0701832	-0.0221555	0.814732	0.0352365	5.28017	5.44022	5.74224	0.611488	0.000449504	0.195518	0.082954	0.313828	0.0303708	0.0134693	0.00850912	-0.0100043	NO
C9orf78	q34.11	129827290	129835863	9	CombFisher_byct	-0.0501349	-0.0494357	-0.0374925	0.972645	0.996352	4.11792	4.16566	4.06682	1	0.337539	-0.114753	0.146108	-0.240216	0.0500704	0.100127	0.150278	0.0678008	NO
C9orf85	q21.13	71911510	71986054	9	CombFisher_byct	-0.105908	-0.0754421	-0.0897652	0.267659	0.493177	3.1462	3.28043	3.0585	0.129554	0.87888	0.414282	0.0225575	0.366759	0.038024	0.00319466	0.0185679	0.0221723	NO
C9orf92	p22.3	16203935	16410990	9	CombFisher_byct	-0.113835	-0.0867219	-0.0532322	0.599733	1	#N/A	#N/A	#N/A	#N/A	#N/A	-0.112742	0.138465	-0.154415	0.0578801	0.0757046	-0.0411036	-0.0596485	NO
CA10	q22	51630313	52160017	17	CombFisher_byct	0.0453218	0.0192422	0.0270384	3.34758e-05	7.50521e-06	#N/A	#N/A	#N/A	#N/A	#N/A	-0.185261	0.0327572	-0.179744	0.0428182	2.1946e-06	0.100327	-0.0845067	NO
CA14	q21.2	150257251	150265078	1	CombFisher_byct	0.140367	0.122967	0.0784644	1	1	4.9329	4.77529	4.92729	1	0.120352	0.112293	0.0811532	0.101698	0.107815	0.168522	0.185773	0.0752126	NO
CA4	q23.1	60149942	60170899	17	CombFisher_byct	0.068235	0.0273681	0.0281118	1	1	#N/A	#N/A	#N/A	#N/A	#N/A	0.103162	0.0693123	0.0732061	0.186536	0.129648	0.1174	0.069515	NO
CA5A	q24.2	87881546	87936580	16	CombFisher_byct	-0.0306575	-0.0310841	-0.0365888	0.852465	0.461998	#N/A	#N/A	#N/A	#N/A	#N/A	-0.125686	0.139098	-0.155914	0.0829305	0.0899757	-0.0673501	0.00314125	NO
CA7	q22.1	66844414	66854153	16	CombFisher_byct	-0.0330948	-0.0488058	-0.0508693	0.456869	0.000215343	#N/A	#N/A	#N/A	#N/A	#N/A	-0.138011	0.0778597	-0.199008	0.0510506	0.0162095	-0.0195152	0.00858263	NO
CAB39L	q14.2	49308650	49444064	13	CombFisher_byct	-0.0247679	-0.0373439	-0.0335534	0.458249	0.042283	1.68899	1.60202	1.79519	0.48713	1	-0.101716	0.220755	-0.107501	0.22557	0.326632	0.0665337	0.0399635	NO
CABIN1	q11.23	24011192	24178628	22	CombFisher_byct	-0.0346446	-0.00325726	-0.0166406	1	1	6.79062	6.82511	6.79499	0.95218	0.900825	-0.137124	0.0777556	-0.117794	0.104098	0.138089	0.0243529	-0.0635656	NO
CABLES1	q11.2	23134564	23260470	18	CombFisher_byct	-0.0482024	-0.0135077	-0.0180005	0.130156	0.12645	5.732	5.77724	5.331	0.320084	1	0.557031	0.0265276	0.455352	0.0448523	0.00303639	-0.0675158	-0.0973206	NO
CABP1	q24.31	120640552	120667324	12	CombFisher_byct	0.00849163	-0.000757832	0.00832405	1	1	#N/A	#N/A	#N/A	#N/A	#N/A	0.21766	0.0389186	0.280832	0.0357253	0.00632357	0.131855	0.0927417	NO
CABP2	q13.2	67518912	67524517	11	CombFisher_byct	0.0355005	0.0232432	0.00893019	1	1	#N/A	#N/A	#N/A	#N/A	#N/A	0.198166	0.0969084	0.143462	0.147273	0.158492	0.0928795	0.00649221	NO
CABP4	q13.2	67452406	67461752	11	CombFisher_byct	0.0345098	0.0281933	0.0105396	0.839513	1	#N/A	#N/A	#N/A	#N/A	#N/A	0.225789	0.0520198	0.2532	0.036434	0.0121767	0.0169141	-0.0108491	NO
CACFD1	q34.2	133459965	133470848	9	CombFisher_byct	-0.0144222	-0.0188314	-0.0199817	0.835724	0.187464	2.44496	2.43511	2.55345	0.993644	0.0847061	0.216558	0.0389186	0.152936	0.0828776	0.0331315	0.169707	0.118212	YES
CACHD1	p31.3	64470129	64693058	1	CombFisher_byct	-0.0183749	0.0120863	-0.00749324	0.0281213	0.357677	2.92122	3.02861	2.47665	0.0380978	1	0.238538	0.0844923	0.128085	0.149727	0.111214	0.0802596	-0.0235202	NO
CACNA1A	p13.13	13206442	13633025	19	CombFisher_byct	-0.0126042	0.024416	-0.000749393	1	1	#N/A	#N/A	#N/A	#N/A	#N/A	-0.0695841	0.526927	-0.121375	0.277469	0.685915	0.0264346	0.0135572	NO
CACNA1C	p13.33	1970772	2697950	12	CombFisher_byct	0.0129875	0.0130572	0.0132182	0.0713809	0.782095	#N/A	#N/A	#N/A	#N/A	#N/A	0.121514	0.0954833	0.269848	0.0205392	0.00650932	0.0187041	0.0623002	NO
CACNA1E	q25.3	181317690	181808084	1	CombFisher_byct	0.073441	0.0701621	0.02854	0.901213	1	#N/A	#N/A	#N/A	#N/A	#N/A	0.519895	0.0521833	0.338479	0.0801102	0.0408294	0.0770756	-0.0642402	NO
CACNA1G	q21.33	50560715	50627474	17	CombFisher_byct	0.0411844	0.0235683	0.0258644	0.377536	1	#N/A	#N/A	#N/A	#N/A	#N/A	0.212756	0.0742692	0.252389	0.0638705	0.0408451	0.00363322	0.0592261	NO
CACNA1I	q13.1	39570753	39689735	22	CombFisher_byct	-0.0770955	-0.0531098	-0.0146159	0.184193	6.00256e-06	#N/A	#N/A	#N/A	#N/A	#N/A	0.131571	0.0904825	0.135026	0.126888	0.0291323	0.0162569	0.0149988	NO
CACNA1S	q32.1	201039512	201112451	1	CombFisher_byct	0.0928295	0.0725978	0.0555414	1	1	#N/A	#N/A	#N/A	#N/A	#N/A	0.220717	0.0566432	0.252562	0.0571296	0.0289921	0.0027936	0.00587235	NO
CACNA2D1	q21.11	81946444	82443777	7	CombFisher_byct	0.102152	0.0932248	0.080521	1	1	#N/A	#N/A	#N/A	#N/A	#N/A	0.26905	0.0734544	0.262444	0.100952	0.0764346	-0.0632353	-0.0921994	NO
CACNA2D4	p13.33	1791963	1918666	12	CombFisher_byct	0.0375629	0.0362365	0.0172786	0.334034	0.0196156	#N/A	#N/A	#N/A	#N/A	#N/A	-0.0898183	0.28085	-0.114142	0.176758	0.142862	-0.0857715	0.0372217	NO
CACNB1	q12	39173453	39197703	17	CombFisher_byct	0.0407522	0.037069	0.0165799	0.00281239	0.00601125	1.78526	1.431	1.88297	2.542e-14	0.160303	-0.141692	0.0745502	-0.102496	0.128338	0.00133222	-0.0312659	-0.0324362	NO
CACNB3	q13.12	48813794	48828941	12	CombFisher_byct	0.0251721	0.0067217	0.0141445	0.010649	0.230207	2.51235	2.31043	2.40689	0.161959	0.218011	-0.163474	0.126681	-0.139837	0.171693	0.0366062	-0.124272	0.0892536	NO
CACNG1	q24.2	67044554	67056797	17	CombFisher_byct	0.0507008	0.031975	0.0229675	0.0134854	1.56452e-08	#N/A	#N/A	#N/A	#N/A	#N/A	-0.105232	0.122425	-0.148991	0.047287	0.00184332	0.077908	0.0572843	NO
CACNG2	q12.3	36560857	36703752	22	CombFisher_byct	-0.0704233	-0.0394692	-0.0452634	0.972645	1	#N/A	#N/A	#N/A	#N/A	#N/A	-0.181493	0.0940766	-0.147749	0.163847	0.16876	0.076944	0.0455999	NO
CACNG5	q24.2	66835117	66894751	17	CombFisher_byct	0.10315	0.0475014	0.0546758	0.000211085	3.18386e-06	#N/A	#N/A	#N/A	#N/A	#N/A	-0.0874965	0.381539	-0.107225	0.22715	0.00133222	0.121475	0.0945598	NO
CACNG6	q13.42	53991637	54012666	19	CombFisher_byct	0.0392928	0.0268018	0.0221061	1	1	#N/A	#N/A	#N/A	#N/A	#N/A	0.218579	0.0844923	0.188692	0.102169	0.0947136	0.0486675	0.0256934	NO
CACNG8	q13.42	53962937	53990215	19	CombFisher_byct	0.0191535	0.00291191	0.00559228	0.385205	0.301107	#N/A	#N/A	#N/A	#N/A	#N/A	-0.109282	0.100799	-0.138877	0.0924939	0.0411741	0.0839361	0.024265	NO
CACYBP	q25.1	174999163	175012027	1	CombFisher_byct	0.126074	0.0849422	0.0609321	0.0105287	2.91145e-05	0.762064	0.666808	0.730349	0.0277421	0.805392	-0.114925	0.126261	-0.159159	0.0690959	0.00515625	-0.102091	-0.0457409	NO
CADM2	p12.1	84958989	86074429	3	CombFisher_byct	-0.00721279	0.0061364	0.0128395	0.109956	0.0803277	#N/A	#N/A	#N/A	#N/A	#N/A	0.237866	0.061049	0.169251	0.105923	0.0106714	0.047848	-0.0457057	NO
CADM3	q23.2	159171609	159203313	1	CombFisher_byct	0.152006	0.125436	0.0877522	0.048709	3.14842e-07	#N/A	#N/A	#N/A	#N/A	#N/A	-0.104995	0.0900942	-0.070275	0.209499	0.0163952	0.0982365	-0.063051	NO
CADM4	q13.31	43622368	43639850	19	CombFisher_byct	0.0412618	0.0155999	0.0140638	0.0318239	0.0109994	7.07744	7.14603	6.38612	1	3.21161e-06	-0.163441	0.144923	-0.216998	0.0508881	0.00997641	-0.110011	0.0204006	NO
CADPS2	q31.32	122318411	122886759	7	CombFisher_byct	0.0148697	0.000490851	0.00199316	0.617085	0.52476	4.14737	3.82679	4.12686	0.358244	0.595256	-0.111987	0.152759	-0.170361	0.0700342	0.0689461	-0.0789664	-0.106174	NO
CAGE1	p24.3	7326656	7389742	6	CombFisher_byct	0.0841275	0.078944	0.056269	0.93476	1	#N/A	#N/A	#N/A	#N/A	#N/A	0.209005	0.0750319	0.234861	0.0675457	0.0508174	-0.00830869	0.0118525	NO
CALCB	p15.2	14904997	15082342	11	CombFisher_byct	-0.058004	-0.0462068	-0.0287742	1	1	#N/A	#N/A	#N/A	#N/A	#N/A	-0.149687	0.103196	-0.103068	0.306249	0.276206	-0.0546457	-0.0145689	NO
CALCOCO1	q13.13	53708517	53727745	12	CombFisher_byct	0.0066146	-0.00700946	0.00313584	0.895344	1	3.14472	2.89629	3.18582	1	0.548567	0.138026	0.0958069	0.0947461	0.156603	0.251335	0.0285538	0.0207244	NO
CALCOCO2	q21.32	48831018	48866522	17	CombFisher_byct	0.0493046	0.0253159	0.0257986	0.114535	0.000246402	4.50563	4.66353	4.17511	1	0.000514203	-0.0926922	0.222899	-0.137735	0.0488157	0.0284939	0.0949735	0.0278339	NO
CALCR	q21.3	93424486	93574730	7	CombFisher_byct	0.0794896	0.0759271	0.0567665	0.956427	1	#N/A	#N/A	#N/A	#N/A	#N/A	0.13919	0.103852	0.105714	0.203445	0.210388	-0.0400309	-0.0746407	NO
CALHM4	q22.1	116529013	116558868	6	CombFisher_byct	-0.0756372	-0.031284	-0.0614596	1	0.957878	#N/A	#N/A	#N/A	#N/A	#N/A	-0.105193	0.125412	-0.133434	0.079989	0.109686	0.137518	0.014971	NO
CALHM6	q22.1	116461370	116463771	6	CombFisher_byct	-0.0623033	-0.0420161	-0.0487333	0.0315781	0.142701	#N/A	#N/A	#N/A	#N/A	#N/A	0.122568	0.110471	0.111122	0.165742	0.0394577	0.0748906	0.0673347	NO
CALM1	q32.11	90396502	90408268	14	CombFisher_byct	-0.0301459	-0.00927563	-0.00895408	0.482361	0.175566	7.90341	7.69397	8.21309	1	0.690156	0.228436	0.0928203	0.21342	0.132716	0.111457	-0.0519906	-0.030289	NO
CALR3	p13.11	16479061	16496167	19	CombFisher_byct	-0.0162323	-0.000461917	0.00869073	0.437871	0.0753194	#N/A	#N/A	#N/A	#N/A	#N/A	0.434274	0.0240109	0.287425	0.099156	0.00650167	0.141345	0.0743019	NO
CALU	q32.1	128739292	128773400	7	CombFisher_byct	0.0598687	0.0580001	0.041135	0.0146057	1	2.72881	2.59819	2.7996	1	0.0471731	0.209789	0.0577749	0.269549	0.0250709	0.016967	-0.00565989	0.013107	NO
CAMK1D	p13	12349547	12835545	10	CombFisher_byct	0.0120744	0.0105985	-0.0174003	0.906524	0.0441012	31.2519	33.8082	30.0226	1	0.093491	-0.0936221	0.373015	-0.116336	0.23829	0.645541	-0.0428461	-0.00213312	NO
CAMK2N1	p36.12	20482391	20486210	1	CombFisher_byct	-0.0511722	-0.0276194	-0.0248657	0.040814	0.00948738	3.48591	3.49724	3.53154	0.426944	0.025461	0.0701541	0.172328	0.102472	0.165813	0.019763	0.0429042	0.0602313	NO
CAMSAP2	q32.1	200739558	200860704	1	CombFisher_byct	0.109756	0.0757849	0.063496	0.339215	0.032874	4.54862	4.5128	4.62209	0.861588	0.759605	-0.0880083	0.17357	-0.18406	0.0535521	0.0430499	0.0139203	-0.0180106	NO
CAMTA2	p13.2	4967992	4987675	17	CombFisher_byct	-0.0895778	-0.0891354	-0.036091	0.398876	6.5402e-10	3.24167	3.21524	3.18928	0.438671	1	0.0880062	0.0982694	0.131786	0.0939736	0.0774207	0.0827252	0.169377	NO
CAND1	q14.3	67269358	67319953	12	CombFisher_byct	0.0276103	-0.00277568	0.00779144	0.992488	1	7.2273	8.15786	7.39693	1.489e-05	0.475347	0.141627	0.140823	0.139703	0.149727	0.173914	0.196094	0.0339854	NO
CAND2	p25.2	12796472	12871916	3	CombFisher_byct	-0.038363	-0.0342066	-0.00774807	0.291816	1	#N/A	#N/A	#N/A	#N/A	#N/A	-0.0888829	0.165741	-0.109024	0.100952	0.177786	-0.0881153	-0.0806066	NO
CANT1	q25.3	78991716	79009867	17	CombFisher_byct	0.0676267	0.0407335	0.0401335	0.0734963	0.0759645	4.08625	3.91416	4.36583	0.229505	1	-0.116875	0.158588	-0.131515	0.0808485	0.039501	0.0405089	0.0293286	NO
CAPN10	q37.3	240586734	240617705	2	CombFisher_byct	-0.0418332	-0.041771	-0.0350364	0.984923	0.526696	2.28428	2.35055	2.13074	0.263198	1	0.141701	0.14708	0.184063	0.099156	0.204952	-0.0490688	0.0216819	NO
CAPN12	q13.2	38730187	38769904	19	CombFisher_byct	0.0206666	0.00952102	0.0014946	0.720591	1	14.0089	14.1296	14.4898	0.847355	0.318175	0.328191	0.0311526	0.254551	0.0442451	0.0115709	0.150404	0.0849485	NO
CAPN2	q41	223701593	223776018	1	CombFisher_byct	0.160869	0.0965967	0.0919518	1	1	3.85584	4.01365	3.87895	0.100374	1	0.242269	0.0585004	0.30248	0.062383	0.0634222	0.0439157	0.0294018	NO
CAPN7	p25.1	15206152	15252916	3	CombFisher_byct	-0.00777081	0.00724446	0.00430357	0.315719	0.186958	2.30578	2.12464	2.82521	1	0.000549108	0.248581	0.0566509	0.278178	0.0434792	0.0153697	0.00714205	-0.0217093	NO
CAPN9	q42.2	230747384	230802003	1	CombFisher_byct	0.12351	0.0962696	0.0770294	0.0415165	7.54349e-05	#N/A	#N/A	#N/A	#N/A	#N/A	-0.0878852	0.319227	-0.120886	0.196216	0.036785	-0.0572758	0.0678052	NO
CAPRIN1	p13	34051731	34102610	11	CombFisher_byct	-0.0417879	-0.0267771	-0.0237466	0.125828	0.235387	3.61939	3.55612	3.50809	1	1	0.195951	0.0782115	0.213705	0.130192	0.0702807	0.140462	0.0954702	NO
CARD10	q13.1	37490362	37519542	22	CombFisher_byct	-0.0326753	-0.00607134	0.00235979	0.08027	7.07011e-05	9.1982	9.79795	9.169	0.0551409	0.00626183	0.297213	0.0370027	0.178865	0.0554763	0.00039447	-0.0544635	0.0263924	NO
CARD11	p22.2	2906142	3043867	7	CombFisher_byct	0.0847158	0.0833328	0.050596	1	0.0078022	#N/A	#N/A	#N/A	#N/A	#N/A	-0.163184	0.0734544	-0.139001	0.102859	0.0697094	-0.0174657	0.067498	NO
CARD14	q25.3	80169992	80209331	17	CombFisher_byct	0.0596339	0.0464513	0.0290557	1	1	15.9608	16.468	16.1788	0.000215065	0.00565948	0.101259	0.112964	0.0913025	0.178751	0.0115669	0.108031	0.0914566	NO
CARD16	q22.3	105041326	105101431	11	CombFisher_byct	-0.0624862	-0.0215076	-0.0525849	0.000121533	0.396769	3.14989	2.83243	3.34392	1	9.2279e-05	0.166002	0.116832	0.327869	0.04663	0.0440031	-0.17751	-0.104387	YES
CARD18	q22.3	105137714	105531697	11	CombFisher_byct	-0.0779895	-0.0252687	-0.0596781	8.09408e-05	0.195864	#N/A	#N/A	#N/A	#N/A	#N/A	0.446727	0.0395874	0.340719	0.0598797	0.00422929	-0.0149132	-0.0903239	NO
CARD8	q13.33	48180770	48255946	19	CombFisher_byct	0.00787252	-0.00877585	0.00344085	0.0179416	0.0972194	3.95967	4.29359	4.62202	1	1	-0.129939	0.0530557	-0.159668	0.0595768	0.0110154	-0.0635124	-0.131893	NO
CARD9	q34.3	136361903	136373681	9	CombFisher_byct	-0.0210311	-0.0214017	-0.0247402	0.567025	0.20083	2.57193	2.57007	2.59821	0.128366	0.0399083	0.193261	0.0357139	0.142893	0.066764	0.00371409	0.0552215	0.124086	NO
CARM1	p13.2	10871553	10923075	19	CombFisher_byct	-0.00949943	0.00127714	-0.00527053	1	0.953015	6.52086	6.93773	6.5581	1	0.767763	-0.266901	0.0398401	-0.301343	0.0272005	0.0102872	0.221344	0.0913407	NO
CARS2	q34	110641412	110713603	13	CombFisher_byct	0.0102578	0.0162099	0.0145951	1	0.979904	5.81609	5.62881	5.87451	0.201433	0.832341	-0.18821	0.0240237	-0.180519	0.0882415	0.0197229	0.0228195	0.0461476	NO
CASC3	q21.1	40140318	40172171	17	CombFisher_byct	0.00351059	-0.0253076	0.00327624	0.735502	0.731422	6.36653	6.42835	6.3206	0.349808	1	0.0971839	0.18463	0.135423	0.0874709	0.179926	0.0947763	0.0741256	NO
CASD1	q21.3	94509219	94557019	7	CombFisher_byct	0.0953049	0.0777641	0.051611	0.483618	0.0177808	6.22983	5.9433	6.18178	0.00773551	0.430643	-0.0940702	0.298165	-0.106087	0.178621	0.162579	0.0564434	-0.0241427	NO
CASP1	q22.3	105025443	105035250	11	CombFisher_byct	-0.0547899	-0.0371105	-0.0406353	1	1	3.0011	2.86393	2.77361	0.222823	0.0120983	-0.10046	0.0981205	-0.120253	0.106663	0.0596268	-0.033312	-0.0841482	NO
CASP10	q33.1	201182898	201229406	2	CombFisher_byct	-0.010081	0.0254469	-0.00384855	1	1	3.81342	3.66906	3.56685	0.0110506	0.0115026	-0.137055	0.129789	-0.107271	0.244002	0.0236647	0.0150193	0.0157108	NO
CASP14	p13.12	15049480	15058293	19	CombFisher_byct	-0.0311491	-0.0238072	-0.0104641	0.678686	0.0313993	#N/A	#N/A	#N/A	#N/A	#N/A	0.140875	0.0931302	0.119888	0.132586	0.0825495	0.113288	0.0480904	NO
CASP4	q22.3	104942866	104969366	11	CombFisher_byct	-0.0503013	-0.0164739	-0.0382351	6.9902e-05	0.339056	4.76928	4.98637	4.6794	4.71968e-09	0.345411	0.131199	0.120769	0.0585899	0.185455	0.0652342	0.0286828	-0.0584637	NO
CASP5	q22.3	104994235	105023168	11	CombFisher_byct	-0.028808	-0.00321412	-0.0175292	0.010502	0.445544	#N/A	#N/A	#N/A	#N/A	#N/A	0.251433	0.0477906	0.174704	0.0832377	0.0167172	0.00639311	0.0252383	NO
CASP7	q25.3	113679162	113730907	10	CombFisher_byct	-0.0258073	-0.0558956	-0.0390427	1	1	7.91536	8.17743	8.34598	0.161778	0.0437383	0.29777	0.0292365	0.34828	0.0135477	0.000461142	0.0445666	0.059546	NO
CASQ1	q23.2	160190575	160201886	1	CombFisher_byct	0.164412	0.136545	0.0892907	0.134333	5.3593e-07	#N/A	#N/A	#N/A	#N/A	#N/A	-0.0843729	0.238244	-0.111029	0.0998432	0.0396738	-0.0511447	-0.0443371	NO
CASQ2	p13.1	115700021	115768714	1	CombFisher_byct	-0.0270699	0.000238816	-0.00545761	0.376887	0.512595	#N/A	#N/A	#N/A	#N/A	#N/A	-0.00698652	0.0932997	0.104093	0.0332983	0.0103955	0.123667	0.009124	NO
CASR	q13.33	122183668	122291629	3	CombFisher_byct	0.0430712	0.0624191	0.0431252	0.00498013	0.42667	#N/A	#N/A	#N/A	#N/A	#N/A	0.23898	0.0306562	0.213342	0.0604693	0.00484704	0.16464	0.0836024	NO
CASS4	q13.31	56412112	56460387	20	CombFisher_byct	0.145163	0.125841	0.0682069	1	1	#N/A	#N/A	#N/A	#N/A	#N/A	0.231873	0.042049	0.259883	0.0259184	0.00489982	-0.223557	-0.0132877	NO
CASTOR2	q11.23	74964705	75031528	7	CombFisher_byct	0.034028	0.0333531	0.0229919	0.758384	1	#N/A	#N/A	#N/A	#N/A	#N/A	0.146957	0.148108	0.262556	0.0772792	0.111475	-0.108006	-0.0546091	NO
CATIP	q35	218356857	218368099	2	CombFisher_byct	-0.0214735	-0.00222663	-0.0115181	0.55467	0.252478	#N/A	#N/A	#N/A	#N/A	#N/A	-0.0906104	0.247142	-0.10083	0.269066	0.250777	0.0381906	0.0661762	NO
CATSPER1	q13.1	66016752	66026479	11	CombFisher_byct	-0.0249433	0.0103975	-0.0118922	0.0658118	0.506934	#N/A	#N/A	#N/A	#N/A	#N/A	0.227561	0.0524258	0.378606	0.0204723	0.00225561	0.115923	0.099741	NO
CATSPERB	q32.12	91580696	91780707	14	CombFisher_byct	-0.02218	-0.0179029	-0.0215978	0.347832	0.0624232	#N/A	#N/A	#N/A	#N/A	#N/A	0.217929	0.050959	0.17061	0.110211	0.0200621	0.118425	0.0223349	NO
CATSPERE	q44	244454377	244641177	1	CombFisher_byct	0.132231	0.0882291	0.0733873	0.000199849	1.87707e-07	#N/A	#N/A	#N/A	#N/A	#N/A	-0.117435	0.0530446	-0.104854	0.0871142	7.94697e-05	-0.128473	-0.0490966	NO
CAV2	q31.2	116287380	116508541	7	CombFisher_byct	0.065978	0.0617388	0.0474336	0.98267	0.374615	7.81643	7.29573	7.74228	0.0310168	0.806293	-0.125102	0.0898623	-0.0641959	0.183061	0.188036	-0.0989113	-0.0622195	NO
CAV3	p25.3	8733802	8841808	3	CombFisher_byct	-0.0228338	-0.0217373	0.00901171	0.512908	0.00453743	#N/A	#N/A	#N/A	#N/A	#N/A	0.166541	0.154014	0.307552	0.0809204	0.0634945	0.00126858	0.0489612	NO
CAVIN4	q31.1	100578079	100588389	9	CombFisher_byct	-0.0434056	-0.0351415	-0.0339619	0.432583	0.169657	#N/A	#N/A	#N/A	#N/A	#N/A	0.178431	0.0588458	0.133685	0.100952	0.0264951	0.0457551	0.00337778	NO
CBFA2T3	q24.3	88874858	88977207	16	CombFisher_byct	-0.0156756	-0.0248656	-0.0359137	0.413906	0.262667	#N/A	#N/A	#N/A	#N/A	#N/A	-0.0564607	0.501759	-0.123364	0.160663	0.216688	-0.0174018	0.00164202	NO
CBFB	q22.1	67028984	67101058	16	CombFisher_byct	-0.051303	-0.0778709	-0.0601765	0.26171	0.00679831	6.5224	6.44931	6.48303	0.287764	0.715325	-0.124846	0.0436986	-0.164015	0.0468715	0.00683096	0.0705391	0.0941073	NO
CBL	q23.3	119206298	119313926	11	CombFisher_byct	-0.0834373	-0.028705	-0.0464421	1.08825e-06	0.0393986	3.39573	3.47976	3.31293	0.00815049	1	0.335597	0.0342994	0.334569	0.042728	0.00182443	0.0462101	-0.000600622	NO
CBLC	q13.32	44777869	44800652	19	CombFisher_byct	0.0200947	0.00615695	0.0189165	0.153019	0.11958	#N/A	#N/A	#N/A	#N/A	#N/A	-0.13226	0.105635	-0.136458	0.101569	0.0238654	-0.0221096	-0.00992044	NO
CBLL1	q22.3	107743949	107761667	7	CombFisher_byct	0.0436459	0.0399861	0.0275074	1	1	5.77676	5.49703	5.76349	1	0.955634	0.257921	0.0603487	0.271063	0.0491832	0.0445055	0.0737829	0.0860093	NO
CBLN1	q12.1	49277917	49281838	16	CombFisher_byct	-0.018268	-0.0387186	-0.0187605	0.0512677	0.11318	#N/A	#N/A	#N/A	#N/A	#N/A	-0.144001	0.0613431	-0.16869	0.0663986	0.00688112	-0.0221396	0.0312273	NO
CBLN3	q12	24426545	24430954	14	CombFisher_byct	-0.0265209	-0.0172522	-0.0105184	0.510756	0.0855368	3.67318	3.76868	3.64448	0.716868	0.477793	0.0814135	0.219904	0.211985	0.050753	0.0525405	-0.0323769	-0.029912	NO
CBLN4	q13.2	55997357	56005519	20	CombFisher_byct	0.105265	0.0973229	0.0432019	0.742479	0.00812824	#N/A	#N/A	#N/A	#N/A	#N/A	-0.0537315	0.529642	-0.136258	0.147798	0.325293	-0.144426	-0.0483638	NO
CBR1	q22.12	36069941	36073166	21	CombFisher_byct	-0.0387025	-0.0204192	-0.00363029	0.109318	0.000105142	1.36077	1.41154	1.45092	0.0348629	0.00018454	0.104202	0.0726728	0.06389	0.146404	0.00323096	0.0433817	0.0541078	NO
CBR3	q22.12	36135079	36146562	21	CombFisher_byct	-0.0320655	-0.0304551	0.00111688	0.823752	0.000163326	2.52995	2.60354	2.42576	0.00390301	1	0.173446	0.044423	0.141147	0.0655608	0.0343144	-0.0495358	0.00684341	NO
CBX1	q21.32	48070052	48101478	17	CombFisher_byct	0.0398452	0.00559285	0.0159368	0.242081	0.000169938	1.1094	1.24836	1.06811	1	0.923063	-0.140161	0.130583	-0.285728	0.0265765	0.0133089	0.0396469	0.06669	NO
CBX3	p15.2	26201162	26213607	7	CombFisher_byct	0.0936635	0.0828599	0.0436274	0.828127	0.00260559	8.47772	8.32473	7.77355	0.5034	0.000948036	-0.0892243	0.358655	-0.110844	0.280022	0.337659	-0.187218	-0.109299	YES
CBX5	q13.13	54230942	54280133	12	CombFisher_byct	0.0178041	0.0062239	0.0108042	0.978232	1	13.0482	13.5249	12.3514	0.0807408	1	0.132487	0.178611	0.162923	0.135035	0.374593	-0.121455	-0.107101	YES
CBY1	q13.1	38656636	38673854	22	CombFisher_byct	-0.0519638	-0.024977	-0.0263608	3.28871e-07	0.00027608	3.41423	3.11155	3.96623	1	3.46393e-13	0.117001	0.107627	0.109157	0.0774166	0.000819443	0.0121068	0.019638	NO
CCAR1	q21.3	68721012	68792377	10	CombFisher_byct	-0.0320242	-0.0514909	-0.0335064	0.33321	0.924582	5.11354	5.43637	5.29143	1	0.102511	-0.196773	0.0664951	-0.1463	0.144459	0.158162	0.117499	0.0301892	NO
CCDC105	p13.12	15010726	15023276	19	CombFisher_byct	-0.0185985	-0.00149109	-0.00686722	1	1	#N/A	#N/A	#N/A	#N/A	#N/A	-0.125664	0.100835	-0.122446	0.0957774	0.110109	0.0945681	0.0108513	NO
CCDC107	p13.3	35658290	35661511	9	CombFisher_byct	-0.0541894	-0.0120704	-0.0398048	1	1	7.64699	7.13471	7.67901	0.188228	1	-0.302327	0.0507679	-0.237935	0.0554763	0.0436009	-0.0577507	-0.00294614	NO
CCDC124	p13.11	17933015	17943991	19	CombFisher_byct	-0.0196816	0.0417517	0.0007628	0.0325147	0.237566	1.64126	1.54158	1.72591	1	0.203244	0.23477	0.070043	0.306254	0.050753	0.0210172	0.0479209	0.0493948	NO
CCDC13	p22.1	42705756	42773253	3	CombFisher_byct	-0.0259722	-0.0151473	-0.00392564	0.258251	0.113214	#N/A	#N/A	#N/A	#N/A	#N/A	0.273245	0.0521833	0.178286	0.0903563	0.013544	-0.0193768	-0.0276928	NO
CCDC140	q36.1	222298147	222305217	2	CombFisher_byct	-0.022107	-0.0218232	-0.0176549	1	0.405154	#N/A	#N/A	#N/A	#N/A	#N/A	0.108066	0.0716174	0.115522	0.0864142	0.057994	0.124232	0.0599593	NO
CCDC150	q33.1	196639554	196763490	2	CombFisher_byct	-0.010803	0.00470474	-0.00728541	1	1	3.3699	3.1153	3.2499	0.000151465	0.176456	-0.0864162	0.258733	-0.112606	0.125244	0.127938	0.043685	-0.0515471	NO
CCDC159	p13.2	11344684	11354944	19	CombFisher_byct	-0.00820122	-0.00501681	-0.00111495	1	1	0.934902	0.878649	1.02598	0.223647	1	-0.110496	0.093523	-0.109215	0.152756	0.239218	0.00788935	-0.0338854	NO
CCDC17	p34.1	45620044	45624057	1	CombFisher_byct	-0.0359697	-0.00026904	-0.0222868	6.67978e-05	0.281732	3.45923	3.16576	3.81271	1	2.23144e-08	0.259111	0.0840172	0.145355	0.154823	0.0941605	0.0168408	0.0287928	NO
CCDC174	p25.1	14651746	14672659	3	CombFisher_byct	-0.00942139	0.0184956	0.00719718	0.0794905	0.081987	3.84115	3.89142	3.76513	0.543121	1	0.136695	0.102218	0.110874	0.127324	0.042639	0.107105	-0.0226464	NO
CCDC175	q23.1	59504539	59576812	14	CombFisher_byct	-0.0275306	-0.0103319	-0.00475043	0.199397	0.0523729	#N/A	#N/A	#N/A	#N/A	#N/A	0.299101	0.0701363	0.346156	0.0623452	0.0101223	0.157213	0.066689	NO
CCDC177	q24.1	69569799	69574871	14	CombFisher_byct	-0.0316481	-0.0099501	-0.0114545	1	0.884676	#N/A	#N/A	#N/A	#N/A	#N/A	-0.0978354	0.274975	-0.137474	0.240036	0.472323	0.10278	0.0375178	NO
CCDC178	q12.1	32937402	33441101	18	CombFisher_byct	-0.0378609	-0.0354671	-0.0145872	0.717518	0.0512051	#N/A	#N/A	#N/A	#N/A	#N/A	0.130751	0.112261	0.0903642	0.186542	0.135811	-0.0160512	-0.0800704	NO
CCDC179	p14.3	22846922	22860474	11	CombFisher_byct	-0.080969	-0.0515016	-0.0445401	0.102596	0.0356544	#N/A	#N/A	#N/A	#N/A	#N/A	0.354662	0.0512122	0.281432	0.0886757	0.00668219	0.036226	-0.0321683	NO
CCDC181	q24.2	169394870	169460669	1	CombFisher_byct	0.1083	0.0937147	0.0610805	0.13435	0.000157472	#N/A	#N/A	#N/A	#N/A	#N/A	-0.136936	0.118797	-0.165772	0.0667309	0.0144233	-0.0397422	-0.0761624	NO
CCDC182	q22	57744495	57745299	17	CombFisher_byct	0.064447	0.0376196	0.034767	1	1	#N/A	#N/A	#N/A	#N/A	#N/A	0.181941	0.142485	0.195241	0.130804	0.199722	0.0432586	0.0248062	NO
CCDC183	q34.3	136796338	136807741	9	CombFisher_byct	-0.0465023	-0.0373996	-0.0347933	0.45938	0.0530241	1.26806	1.26613	1.17766	1	1	0.196773	0.0554213	0.240363	0.0542068	0.0273848	0.0453168	0.0812344	NO
CCDC184	q13.11	48183644	48185926	12	CombFisher_byct	0.0173683	-0.0310935	0.0108214	1	1	#N/A	#N/A	#N/A	#N/A	#N/A	0.157674	0.109356	0.126429	0.172766	0.201686	0.0526648	0.0506174	NO
CCDC190	q23.3	162824458	162868815	1	CombFisher_byct	0.150156	0.127627	0.0839028	0.202326	6.43029e-05	#N/A	#N/A	#N/A	#N/A	#N/A	-0.127972	0.100601	-0.0761864	0.383551	0.0741807	-0.0388576	-0.080979	NO
CCDC191	q13.31	113964137	114056594	3	CombFisher_byct	0.0289563	0.0473644	0.0426259	0.0399205	0.391988	#N/A	#N/A	#N/A	#N/A	#N/A	0.145372	0.130124	0.157766	0.123377	0.0711354	-0.130655	-0.0345144	NO
CCDC24	p34.1	43991359	43996528	1	CombFisher_byct	-0.00571579	0.0501887	0.00330563	1	0.870718	4.37208	4.53996	4.31396	1	0.666944	-0.220414	0.0646672	-0.193903	0.116933	0.156758	0.117055	0.124439	YES
CCDC27	p36.32	3746460	3771645	1	CombFisher_byct	-0.0373454	0.000364161	-0.0250732	7.01596e-05	0.0634264	#N/A	#N/A	#N/A	#N/A	#N/A	0.163774	0.0777556	0.0854584	0.228429	0.019384	0.0255279	0.0844581	NO
CCDC3	p13	12896625	13099652	10	CombFisher_byct	-0.0661238	-0.0371386	-0.0553849	1	1	0.835567	0.818116	0.767709	0.871393	0.247669	-0.0849794	0.303776	-0.123068	0.106574	0.326405	0.0930993	0.0515496	NO
CCDC34	p14.1	27330827	27363234	11	CombFisher_byct	-0.0390457	-0.0335866	-0.0228579	0.293523	1	3.43955	3.83717	3.49939	1	1	-0.114962	0.0845342	-0.102106	0.193177	0.293126	-0.077152	-0.0979959	NO
CCDC38	q23.1	95867048	95942635	12	CombFisher_byct	-0.0201692	-0.0124176	-0.00131105	0.716091	0.213911	#N/A	#N/A	#N/A	#N/A	#N/A	0.294245	0.0247249	0.301834	0.0267952	0.00133222	0.021204	0.0604434	NO
CCDC47	q23.3	63745255	63776351	17	CombFisher_byct	0.0860296	0.0448037	0.0618196	1	1	4.22311	3.92264	3.85968	1	1	0.214761	0.0947332	0.123997	0.187888	0.337813	-0.08794	-0.0352251	NO
CCDC59	q21.31	82223681	82358805	12	CombFisher_byct	0.0122823	-0.00801494	0.0104027	0.00053613	0.447973	3.38895	3.18641	3.46275	0.000953618	0.565202	-0.177207	0.0446047	-0.183249	0.0619277	0.0129288	-0.0032081	0.0248891	NO
CCDC6	q21.2	59788747	59906556	10	CombFisher_byct	-0.0182286	-0.0454116	-0.0276855	1	0.677575	2.51001	2.40705	2.52562	1	7.02996e-05	0.160983	0.061228	0.186379	0.041061	0.0412064	0.388919	0.291688	YES
CCDC60	q24.23	119334712	119541040	12	CombFisher_byct	0.0215814	-0.0110388	0.0095589	1	1	#N/A	#N/A	#N/A	#N/A	#N/A	0.188442	0.0518799	0.151507	0.0950756	0.0487906	0.119189	0.115846	YES
CCDC63	q24.11	110846769	110907535	12	CombFisher_byct	0.031272	0.00585455	0.0212609	1	1	#N/A	#N/A	#N/A	#N/A	#N/A	0.216589	0.0889964	0.157247	0.170953	0.162337	0.113048	0.128976	YES
CCDC65	q13.12	48904110	48931840	12	CombFisher_byct	0.0287716	-0.0116098	0.00839789	1	1	#N/A	#N/A	#N/A	#N/A	#N/A	0.314727	0.0279872	0.215522	0.0341237	0.00388335	0.000248093	-0.063655	NO
CCDC66	p14.3	56557161	56621837	3	CombFisher_byct	-0.0396807	-0.0278772	-0.00376153	0.294845	6.47774e-05	2.70895	2.77155	3.01824	0.877331	0.000155078	0.171903	0.0779987	0.216722	0.0790286	0.033383	0.0362275	-0.0243793	NO
CCDC73	p13	32602721	32794662	11	CombFisher_byct	-0.00448204	-0.00715819	-0.00501245	1	1	#N/A	#N/A	#N/A	#N/A	#N/A	0.262584	0.0531962	0.11016	0.0971345	0.0444473	0.0775082	-0.00365658	NO
CCDC8	q13.32	46410329	46413564	19	CombFisher_byct	0.0259202	0.0195236	0.0137192	0.110472	0.0742155	#N/A	#N/A	#N/A	#N/A	#N/A	-0.0652544	0.458378	-0.116928	0.292005	0.115614	-0.0907743	-0.0810999	NO
CCDC80	q13.2	112596797	112649530	3	CombFisher_byct	0.0372026	0.0522201	0.0386995	0.321084	0.531366	2.76837	2.79499	2.58609	0.8989	1	0.203794	0.0335732	0.284248	0.0304984	0.00530975	0.206675	0.0652126	NO
CCDC82	q21	96349241	96389956	11	CombFisher_byct	-0.0518808	-0.00525623	-0.036857	5.10267e-07	0.15102	1.75354	1.53089	2.04027	1	0.0505324	0.124711	0.100149	0.110449	0.0806242	0.0412894	0.0841299	0.0166173	NO
CCDC83	q14.1	85855101	85920021	11	CombFisher_byct	-0.0428122	0.000551827	-0.0234773	0.0397503	0.60805	#N/A	#N/A	#N/A	#N/A	#N/A	0.13033	0.0890154	0.108321	0.149377	0.0813014	0.129052	0.089147	NO
CCDC85C	q32.2	99500190	99604207	14	CombFisher_byct	-0.0199293	-0.0168013	-0.00461235	0.801178	0.222832	3.57302	3.60003	3.61408	0.727286	0.750553	0.260694	0.0392378	0.216511	0.0525923	0.0150991	0.0146051	0.0363299	NO
CCDC87	q13.2	66590176	66593063	11	CombFisher_byct	0.00610615	0.0230046	0.0115657	0.309121	0.730504	#N/A	#N/A	#N/A	#N/A	#N/A	0.324073	0.0510399	0.284134	0.0723859	0.0220697	0.0415276	-0.0540485	NO
CCDC88A	p16.1	55287842	55419895	2	CombFisher_byct	0.0545308	0.0475695	0.0199524	0.518799	2.979e-05	2.82325	3.09869	2.8403	1	0.831225	-0.11838	0.155705	-0.139213	0.105589	0.171693	0.00620163	0.00511425	NO
CCDC89	q14.1	85683848	85686195	11	CombFisher_byct	-0.0407878	0.00960559	-0.0237266	4.59257e-07	0.361242	#N/A	#N/A	#N/A	#N/A	#N/A	0.320985	0.0251	0.243488	0.0716829	0.00425723	0.0162586	-0.00981406	NO
CCDC9	q13.32	47255980	47273701	19	CombFisher_byct	0.00519645	-0.00539503	0.00175817	1	0.348793	4.99166	4.82695	4.84811	1	1	0.187642	0.115362	0.18287	0.121777	0.254442	-0.174966	-0.074167	NO
CCDC91	p11.22	28133249	28581511	12	CombFisher_byct	0.0413913	0.0358926	0.0189247	0.610585	0.122151	5.21842	5.55249	5.01268	1	0.0690098	-0.0775534	0.184691	-0.12312	0.121429	0.238958	0.0218699	0.0167312	NO
CCDC97	q13.2	41310172	41324873	19	CombFisher_byct	0.041297	0.0215264	0.0144599	1	1	4.64339	4.60959	4.91513	1	0.00224271	0.470237	0.0198056	0.46358	0.0225317	0.00212332	0.0569881	-0.0222237	NO
CCL14	q12	35983288	35987004	17	CombFisher_byct	0.0314173	0.0150945	0.0159471	0.418275	1	#N/A	#N/A	#N/A	#N/A	#N/A	0.134411	0.122619	0.211489	0.0748756	0.0935869	0.144679	0.0756827	NO
CCL16	q12	35976493	35981497	17	CombFisher_byct	0.0233313	-0.00881138	0.0169348	1	1	#N/A	#N/A	#N/A	#N/A	#N/A	0.369478	0.0388892	0.310833	0.0501381	0.0126415	0.00438204	0.0157837	NO
CCL18	q12	36064272	36072032	17	CombFisher_byct	0.0362293	0.0127903	0.0127783	0.534534	1	#N/A	#N/A	#N/A	#N/A	#N/A	0.239028	0.0429508	0.198732	0.0673044	0.0232047	0.102785	0.00241284	NO
CCL19	p13.3	34689570	34691276	9	CombFisher_byct	-0.0234299	-0.0201923	0.0118069	0.428041	0.0146892	#N/A	#N/A	#N/A	#N/A	#N/A	0.0867175	0.201628	0.181659	0.102811	0.0867297	0.0283209	-0.0187114	NO
CCL20	q36.3	227805739	227817564	2	CombFisher_byct	-0.0544929	-0.0311202	-0.0310507	0.227611	0.212029	#N/A	#N/A	#N/A	#N/A	#N/A	0.663931	0.0366318	0.435701	0.0571156	0.00367662	0.0768969	0.0172133	NO
CCL21	p13.3	34709005	34710136	9	CombFisher_byct	-0.0851685	-0.0386863	-0.0599837	1	1	#N/A	#N/A	#N/A	#N/A	#N/A	-0.060479	0.399192	-0.141356	0.11815	0.352583	-0.0598024	-0.10122	NO
CCL23	q12	36013056	36017972	17	CombFisher_byct	0.0229641	-0.00772715	0.00455522	0.661451	1	#N/A	#N/A	#N/A	#N/A	#N/A	0.115472	0.0907335	0.153034	0.0613798	0.0552841	0.089342	0.0104802	NO
CCL24	q11.23	75810825	75823356	7	CombFisher_byct	0.0716055	0.0566828	0.0419933	1	1	#N/A	#N/A	#N/A	#N/A	#N/A	0.404399	0.0381978	0.318623	0.0693265	0.0189378	0.0815446	-0.0572059	NO
CCL27	p13.3	34661880	34664048	9	CombFisher_byct	-0.0744461	-0.0515089	-0.0528311	0.349047	0.0391137	#N/A	#N/A	#N/A	#N/A	#N/A	0.258266	0.0683366	0.161304	0.0880332	0.0235408	0.0828484	0.0199605	NO
CCL3	q12	36088256	36090169	17	CombFisher_byct	0.0390997	0.0108529	0.00960344	0.785081	1	#N/A	#N/A	#N/A	#N/A	#N/A	0.374107	0.0635588	0.334954	0.0695406	0.0416368	-0.0271402	-0.0340232	NO
CCL5	q12	35871491	35880793	17	CombFisher_byct	0.0163354	-0.0408663	0.00290263	1	1	#N/A	#N/A	#N/A	#N/A	#N/A	0.155943	0.093715	0.186267	0.117593	0.126667	0.0381171	-0.017	NO
CCL8	q12	34319435	34321402	17	CombFisher_byct	0.0169123	0.0104928	0.00243663	0.18885	1	#N/A	#N/A	#N/A	#N/A	#N/A	0.194785	0.0782115	0.113687	0.0903629	0.0741986	0.194651	0.0672508	NO
CCNA1	q13.3	36431520	36442870	13	CombFisher_byct	-0.0100271	-0.0396202	-0.0211583	0.0699747	0.288977	#N/A	#N/A	#N/A	#N/A	#N/A	-0.113433	0.0920887	-0.103716	0.126732	0.0427563	0.0202127	0.0370259	NO
CCND1	q13.3	69641156	69654474	11	CombFisher_byct	0.114001	0.0991368	0.0653464	0.749709	1	5.92037	6.83015	5.16225	4.82022e-15	1	0.165733	0.106586	0.151941	0.17561	0.355909	-0.144555	-0.198159	YES
CCND2	p13.32	4269771	4305353	12	CombFisher_byct	0.0377123	0.0287479	0.0108004	0.107287	0.0123305	#N/A	#N/A	#N/A	#N/A	#N/A	-0.104496	0.0136453	-0.169513	0.013468	1.14024e-05	-0.039338	0.0330783	NO
CCNT1	q13.12	48688458	48716998	12	CombFisher_byct	0.0240924	0.00695738	0.0112253	0.00922058	0.113438	6.63878	6.64196	6.65348	0.958364	0.938257	-0.123804	0.122074	-0.106656	0.125349	0.0498195	-0.106953	-0.0860315	NO
CCNYL1	q33.3	207711540	207761839	2	CombFisher_byct	-0.00825479	0.00745784	-0.0036402	0.147364	0.730504	2.01025	1.87641	1.79678	1	1	0.172879	0.0578887	0.208047	0.0619924	0.0484583	0.0183537	-0.0311806	NO
CCP110	p12.3	19523811	19553408	16	CombFisher_byct	0.0242805	0.00789663	0.0232538	0.00602743	0.405154	31.1698	29.1643	32.3285	5.23059e-16	1	-0.144542	0.0787907	-0.135724	0.0876277	0.069866	-0.16957	-0.165099	YES
CCR4	p22.3	32951644	32956349	3	CombFisher_byct	-0.0228734	-0.00751703	0.000301944	0.824577	1	#N/A	#N/A	#N/A	#N/A	#N/A	-0.127959	0.163667	-0.083736	0.264075	0.365579	0.017755	0.0605851	NO
CCR6	q27	167111807	167139696	6	CombFisher_byct	-0.0925494	-0.0467892	-0.0735679	0.00410145	0.33011	#N/A	#N/A	#N/A	#N/A	#N/A	0.327833	0.0208439	0.286715	0.020653	0.000275731	-0.0101323	0.115104	NO
CCRL2	p21.31	46407166	46412997	3	CombFisher_byct	-0.0277071	-0.0239976	-0.00637324	0.4641	0.214523	#N/A	#N/A	#N/A	#N/A	#N/A	0.36964	0.0225575	0.310541	0.0331854	0.00110536	0.0808365	-0.0313153	NO
CCSAP	q42.13	229321011	229343294	1	CombFisher_byct	0.134601	0.0768166	0.0489236	1	1	3.71421	4.07912	3.83939	0.0836425	0.550412	0.149681	0.106045	0.283092	0.0754034	0.0933427	-0.112527	-0.0716649	NO
CCT6B	q12	34927859	34981078	17	CombFisher_byct	0.0121635	-0.0226177	0.00363666	3.80172e-05	0.00305284	11.8191	12.7538	11.0568	1	2.60921e-11	-0.100837	0.13962	-0.112456	0.126692	0.00739219	0.00221235	-0.0269007	NO
CCT8	q21.3	29055805	29073797	21	CombFisher_byct	-0.0168064	-0.00676779	0.00142776	0.19496	0.0293581	2.11862	2.11322	2.03669	0.459396	1	0.101524	0.214369	0.113545	0.115411	0.109708	0.152546	0.0747031	NO
CD163	p13.31	7470811	7503893	12	CombFisher_byct	0.0211079	0.00404318	0.00561545	1	1	#N/A	#N/A	#N/A	#N/A	#N/A	0.318728	0.031921	0.239827	0.0535521	0.00972352	0.0179353	0.0105299	NO
CD163L1	p13.31	7346685	7479897	12	CombFisher_byct	0.0331586	0.0207304	0.00950619	1	1	#N/A	#N/A	#N/A	#N/A	#N/A	0.388852	0.0407328	0.270616	0.0680965	0.0217174	-0.0283889	-0.0502612	NO
CD1A	q23.1	158254424	158258269	1	CombFisher_byct	0.099906	0.0940145	0.0515851	0.785081	1	#N/A	#N/A	#N/A	#N/A	#N/A	0.107994	0.199982	0.118138	0.126355	0.248922	0.0580485	-0.0469905	NO
CD1B	q23.1	158327951	158331531	1	CombFisher_byct	0.147125	0.121446	0.0790684	0.0325147	1.8572e-07	#N/A	#N/A	#N/A	#N/A	#N/A	-0.112999	0.118046	-0.0805129	0.196595	0.0156799	0.137171	-0.0383357	NO
CD1C	q23.1	158289923	158294774	1	CombFisher_byct	0.222256	0.152163	0.11958	0.0189395	0.000180081	#N/A	#N/A	#N/A	#N/A	#N/A	-0.182314	0.0512839	-0.136594	0.0973074	0.00231656	0.0176741	-0.0390658	NO
CD1D	q23.1	158178030	158186427	1	CombFisher_byct	0.117124	0.0991217	0.0595002	0.609989	0.000810725	#N/A	#N/A	#N/A	#N/A	#N/A	-0.127659	0.0714296	-0.127952	0.104526	0.0448556	-0.0485923	-0.119377	NO
CD1E	q23.1	158353696	158357553	1	CombFisher_byct	0.131428	0.120376	0.0828293	0.158936	3.54672e-05	#N/A	#N/A	#N/A	#N/A	#N/A	-0.094549	0.237297	-0.139919	0.0672417	0.0276653	-0.0144014	-0.0982255	NO
CD2	p13.1	116754430	116769229	1	CombFisher_byct	-0.00730622	0.0337984	-0.000305177	0.0471245	0.573126	#N/A	#N/A	#N/A	#N/A	#N/A	0.302079	0.109838	0.361214	0.0667936	0.0398677	0.142286	-0.0263337	NO
CD200R1L	q13.2	112815709	112846856	3	CombFisher_byct	0.0223208	0.0459721	0.0312912	1	0.864223	#N/A	#N/A	#N/A	#N/A	#N/A	-0.13995	0.0465539	-0.154763	0.0782578	0.0333924	-0.027491	-0.0709069	NO
CD22	q13.12	35319261	35347361	19	CombFisher_byct	0.0397367	0.0355906	0.0156332	0.164396	0.00759472	17.5412	17.4225	17.5451	0.00569945	0.0786546	-0.103259	0.112725	-0.124815	0.103131	0.00880386	0.0157306	-0.00698235	NO
CD244	q23.3	160830160	160862887	1	CombFisher_byct	0.128632	0.117849	0.0726627	0.120446	2.79133e-08	#N/A	#N/A	#N/A	#N/A	#N/A	-0.0815353	0.148108	-0.111329	0.143873	0.0366956	0.0125317	0.0227372	NO
CD27	p13.31	6444955	6451718	12	CombFisher_byct	0.0268445	0.0195667	0.0187538	0.452329	0.665214	#N/A	#N/A	#N/A	#N/A	#N/A	-0.12241	0.0882419	-0.185914	0.060377	0.0310936	-0.084593	0.00903187	NO
CD28	q33.2	203706475	203738912	2	CombFisher_byct	-0.00405438	0.011802	-0.00363866	0.168928	0.934655	#N/A	#N/A	#N/A	#N/A	#N/A	0.116924	0.114283	0.0729753	0.130105	0.128696	0.119906	0.00878313	NO
CD2BP2	p11.2	30350773	30355308	16	CombFisher_byct	0.0222391	-0.00753055	-0.00522802	1	1	8.68388	8.44835	8.72894	0.859546	0.883432	0.139245	0.206143	0.230634	0.0996245	0.272184	-0.0834861	-0.0306875	NO
CD300A	q25.1	74466399	74484794	17	CombFisher_byct	0.0690285	0.0420128	0.0279731	1	1	#N/A	#N/A	#N/A	#N/A	#N/A	0.118897	0.106124	0.0937611	0.129567	0.155654	0.0856987	0.0133389	NO
CD300C	q25.1	74541073	74546115	17	CombFisher_byct	0.0653945	0.0507212	0.0206222	0.964094	1	#N/A	#N/A	#N/A	#N/A	#N/A	0.147701	0.0934821	0.156178	0.0869894	0.0924643	0.109153	0.0386239	NO
CD300LD	q25.1	74579365	74592283	17	CombFisher_byct	0.0614181	0.0510238	0.0119862	0.948354	1	#N/A	#N/A	#N/A	#N/A	#N/A	0.197474	0.0400544	0.101479	0.168313	0.0540426	0.0772082	0.0418721	NO
CD300LF	q25.1	74694311	74712978	17	CombFisher_byct	0.0814435	0.0434324	0.0179121	1	1	#N/A	#N/A	#N/A	#N/A	#N/A	0.236932	0.107185	0.166231	0.129833	0.157787	0.0535937	-0.0010725	NO
CD36	q21.11	80369575	80679277	7	CombFisher_byct	0.0672324	0.0652249	0.0447034	0.832158	0.0268764	#N/A	#N/A	#N/A	#N/A	#N/A	-0.110237	0.190796	-0.102323	0.309365	0.31726	0.0553499	-0.0193992	NO
CD3E	q23.3	118304730	118316175	11	CombFisher_byct	-0.057893	-0.0300734	-0.0468276	1.2616e-06	0.20822	#N/A	#N/A	#N/A	#N/A	#N/A	0.245617	0.0403306	0.229079	0.0790286	0.00697622	0.0335033	0.0426943	NO
CD3G	q23.3	118344344	118355161	11	CombFisher_byct	-0.0718809	-0.0212284	-0.0566595	7.0655e-07	0.15118	#N/A	#N/A	#N/A	#N/A	#N/A	0.309847	0.0213844	0.340007	0.0179728	0.000122202	0.0404764	0.0834564	NO
CD4	p13.31	6786858	6820799	12	CombFisher_byct	0.0445193	0.0152778	0.0211195	0.0686338	0.0911041	#N/A	#N/A	#N/A	#N/A	#N/A	-0.10707	0.146731	-0.137753	0.049183	0.0093051	0.0156866	0.0595764	NO
CD48	q23.3	160678746	160711831	1	CombFisher_byct	0.142665	0.111601	0.0548577	0.504772	0.00262439	#N/A	#N/A	#N/A	#N/A	#N/A	-0.090504	0.361169	-0.120002	0.321121	0.323889	0.0965738	0.0482879	NO
CD52	p36.11	26317958	26320523	1	CombFisher_byct	-0.0678811	-0.0307927	-0.0310395	0.00116287	0.00322144	#N/A	#N/A	#N/A	#N/A	#N/A	0.106054	0.0835208	0.10521	0.0775775	0.0010228	0.129159	0.136847	YES
CD55	q32.2	207321532	207386804	1	CombFisher_byct	0.108081	0.0604511	0.0591681	1	1	10.8114	9.35803	10.1441	1	1	0.254648	0.0640324	0.275123	0.088942	0.12322	-0.000823519	-0.0617077	NO
CD58	p13.1	116514534	116571039	1	CombFisher_byct	-0.0200576	0.00733594	-0.00972743	2.87666e-06	0.230473	6.38164	7.1088	6.29609	3.87064e-07	1	0.145414	0.0902789	0.140512	0.0968134	0.0592121	0.0500671	0.0387511	NO
CD5L	q23.1	157830911	157898256	1	CombFisher_byct	0.128052	0.111679	0.0855923	0.0576231	2.42685e-05	#N/A	#N/A	#N/A	#N/A	#N/A	-0.133524	0.0863536	-0.145618	0.0733664	0.00675903	-0.0817261	-0.100437	NO
CD6	q12.2	60971680	61020377	11	CombFisher_byct	-0.0190267	0.0044742	-0.0144731	1	1	#N/A	#N/A	#N/A	#N/A	#N/A	-0.102011	0.25778	-0.105669	0.267951	0.480486	0.0394629	-0.0148081	NO
CD63	q13.2	55725323	55729707	12	CombFisher_byct	0.0275202	-0.0202402	0.0127682	1	1	4.65915	5.1037	4.70955	4.44304e-06	0.35461	0.105723	0.201602	0.0661014	0.190145	0.238428	0.0364793	0.0131727	NO
CD69	p13.31	9752486	9760901	12	CombFisher_byct	0.0410306	-0.00248469	0.0130125	1	1	#N/A	#N/A	#N/A	#N/A	#N/A	0.311627	0.0429508	0.199152	0.0908643	0.0346517	0.0452998	0.00919082	NO
CD79A	q13.2	41877279	41881372	19	CombFisher_byct	0.0307647	0.0153977	0.00495381	0.0765934	0.011567	1.75771	2.15348	2.03476	1	1	-0.0861166	0.382766	-0.137898	0.0423033	0.0262845	0.0494578	-0.0773736	NO
CD79B	q23.3	63928740	63932336	17	CombFisher_byct	0.0795816	0.0498875	0.0470028	1	1	#N/A	#N/A	#N/A	#N/A	#N/A	0.223771	0.0573793	0.209807	0.0716651	0.0410371	-0.0523037	-0.00802545	NO
CD80	q13.33	119524293	119559614	3	CombFisher_byct	0.0182207	0.0705808	0.0384639	1	1	#N/A	#N/A	#N/A	#N/A	#N/A	-0.13914	0.0398401	-0.153624	0.0925504	0.0310192	0.0669254	-0.00670329	NO
CD82	p11.2	44564427	44620358	11	CombFisher_byct	-0.0394417	-0.0162456	-0.0179259	1	1	2.99509	3.19078	3.93458	1	1	-0.121591	0.152859	-0.137485	0.166998	0.435922	-0.032176	-0.0758378	NO
CD9	p13.31	6199715	6238271	12	CombFisher_byct	0.0206803	-0.0132649	0.0141905	1	1	5.44777	5.23845	5.6664	1	0.217222	0.132206	0.0969395	0.120177	0.108918	0.220225	0.0467611	0.065141	NO
CDC14A	p21.2	100345001	100520277	1	CombFisher_byct	-0.0428738	0.0354221	-0.0206403	2.20181e-11	0.012499	3.20449	3.55865	3.201	0.145261	0.113723	0.111208	0.0938742	0.101842	0.104023	0.00198742	0.0994227	0.022473	NO
CDC14B	q22.33	96490241	96619843	9	CombFisher_byct	-0.0687231	-0.0574018	-0.0490313	0.281983	0.100999	8.66922	9.44097	8.14338	1.42432e-16	1	0.361117	0.0432443	0.245463	0.0912442	0.0258014	-0.0745396	-0.082507	NO
CDC20	p34.2	43358981	43363203	1	CombFisher_byct	-0.00720219	0.0457208	-0.00685297	1	0.340985	2.21515	2.19439	2.33935	0.748566	1	-0.16483	0.0817996	-0.150854	0.123778	0.21566	0.0113593	-0.144517	NO
CDC37	p13.2	10391133	10420121	19	CombFisher_byct	-0.046176	-0.0365429	-0.0245949	1	1	7.88924	8.12116	7.75895	1	0.224436	-0.257587	0.0852407	-0.308632	0.0648339	0.100679	0.154821	0.00392798	NO
CDC37L1	p24.1	4679559	4708399	9	CombFisher_byct	-0.0728868	-0.0358406	-0.0450315	0.018261	0.0907349	4.09237	4.2629	4.04017	0.00699085	0.617627	0.233924	0.0701104	0.201492	0.083984	0.0130114	-0.0641694	0.0128168	NO
CDC40	q21	110180141	110254275	6	CombFisher_byct	-0.0764495	-0.0264016	-0.0662125	1	0.893065	3.78708	3.84403	3.85316	0.938666	1	-0.164981	0.033573	-0.245677	0.0325071	0.0114695	0.202129	0.0407903	NO
CDC42	p36.12	22025511	22101360	1	CombFisher_byct	-0.0520893	-0.0111844	-0.0218095	0.00223348	0.0998798	8.18646	7.89612	7.69066	1	1	0.129844	0.107677	0.146424	0.130219	0.0513884	-0.0315021	-0.0602018	NO
CDC42BPA	q42.13	226989865	227318502	1	CombFisher_byct	0.12635	0.0875192	0.0715943	6.38254e-05	2.40019e-08	12.5723	12.9374	13.028	1	1	-0.117701	0.05995	-0.0887657	0.178716	0.000312647	-0.0416048	-0.012492	NO
CDC42BPB	q32.32	102932380	103057549	14	CombFisher_byct	-0.0472007	-0.0348469	-0.0206153	0.60173	0.0902182	3.29889	3.34204	3.24511	0.5225	0.825208	0.0992243	0.107538	0.179604	0.0840803	0.0816121	-0.00466489	0.0656521	NO
CDC42BPG	q13.1	64823052	64844653	11	CombFisher_byct	-0.0285834	0.00422382	-0.0236817	1	0.745686	3.62818	3.33207	3.452	0.265927	0.283981	-0.121916	0.142478	-0.110319	0.17214	0.153828	0.000261203	-0.0529835	NO
CDC42EP2	q13.1	65314866	65322417	11	CombFisher_byct	-0.0170533	0.00951838	-0.0133014	0.0239716	0.89721	2.67659	2.68678	2.65763	0.822006	0.755666	0.164449	0.0769052	0.193724	0.0596296	0.0471176	0.0986058	0.0299489	NO
CDC42EP4	q25.1	73283624	73312005	17	CombFisher_byct	0.0405499	0.0318536	0.0278821	0.152608	0.18315	4.02675	4.08605	3.90155	0.958364	0.0657816	-0.0472425	0.559525	-0.168293	0.113451	0.149362	-0.000539654	0.023878	NO
CDC42EP5	q13.42	54465026	54473296	19	CombFisher_byct	0.0389166	0.0174305	0.0121045	0.164396	0.0198059	3.35458	3.45702	3.72552	1	1	-0.076143	0.460263	-0.104025	0.360095	0.308783	-0.0479158	-0.0337626	NO
CDC42SE1	q21.3	151050971	151070325	1	CombFisher_byct	0.105711	0.101589	0.0699357	0.6597	1	6.61429	5.93722	6.99333	1	0.0557983	0.10136	0.211253	0.126452	0.177849	0.539071	0.0972923	0.0770012	NO
CDC73	q31.2	193121983	193254815	1	CombFisher_byct	0.120634	0.0871056	0.067379	0.000268745	4.59842e-06	5.27546	5.63816	5.12576	1	0.0248504	-0.239669	0.0758806	-0.264287	0.0688047	0.000406077	0.115327	-0.00951469	NO
CDCA3	p13.31	6844793	6851292	12	CombFisher_byct	0.0230799	0.0140263	0.0103699	0.199397	0.267261	2.54564	2.99395	2.34442	1	1.30558e-07	-0.153059	0.0464936	-0.242205	0.0101675	0.000504297	-0.132608	-0.135151	YES
CDH2	q12.1	27932879	28177946	18	CombFisher_byct	-0.0361625	-0.0299622	-0.0121736	0.724334	1	#N/A	#N/A	#N/A	#N/A	#N/A	-0.118785	0.0318956	-0.111073	0.104667	0.0228429	-0.112149	-0.125894	YES
CDH23	q22.1	71396920	71815947	10	CombFisher_byct	-0.0457963	-0.06431	-0.0646982	0.158039	0.217255	#N/A	#N/A	#N/A	#N/A	#N/A	-0.115606	0.143178	-0.168798	0.102859	0.0428823	-0.0084548	0.0179501	NO
CDH4	q13.33	61252261	61940617	20	CombFisher_byct	0.0848462	0.0834854	0.0543606	0.890677	1	#N/A	#N/A	#N/A	#N/A	#N/A	0.275917	0.0565567	0.154952	0.0674764	0.0362158	-0.00994231	0.0828854	NO
CDHR1	q23.1	84194537	84219621	10	CombFisher_byct	-0.0383083	-0.0620076	-0.048342	1	0.708048	#N/A	#N/A	#N/A	#N/A	#N/A	0.307302	0.0203875	0.32247	0.0276008	0.00133541	0.0201569	0.0356536	NO
CDIPT	p11.2	29858357	29863414	16	CombFisher_byct	0.0421231	0.0164536	0.0250222	1	1	1.3669	1.2392	1.48848	0.161873	0.341676	0.139535	0.0762854	0.114003	0.0423033	0.0219503	0.170553	0.053135	NO
CDK13	p14.1	39950121	40099580	7	CombFisher_byct	0.0980828	0.0762707	0.0639886	1	1	7.73151	7.90541	7.54899	0.486689	0.679007	0.416135	0.0225032	0.191212	0.109376	0.0189973	0.136045	0.11841	YES
CDK17	q23.1	96278261	96400480	12	CombFisher_byct	0.0326121	-0.0108466	0.0202125	1	1	2.53158	2.59675	2.56447	0.265927	0.732083	0.325489	0.0458491	0.310356	0.0626666	0.0351314	0.0300382	-0.0149418	NO
CDK19	q21	110609978	110815958	6	CombFisher_byct	-0.0707896	-0.0388194	-0.0595995	1	1	3.69198	3.48818	3.74567	1.32222e-12	0.217728	-0.0932264	0.0176485	-0.108701	0.0521864	0.00225891	-0.0761622	-0.0738874	NO
CDK3	q25.1	76000906	76005999	17	CombFisher_byct	0.0465221	0.0270887	0.0231515	1	1	9.78166	9.76784	9.38982	0.632976	0.298117	0.108578	0.158511	0.126824	0.153822	0.22885	-0.0419539	0.103501	NO
CDK4	q14.1	57747727	57756013	12	CombFisher_byct	0.0334469	0.00323992	0.0123635	0.000788727	0.0102977	7.04846	7.08598	6.88741	1	0.00012024	-0.176808	0.0502536	-0.221742	0.0324453	0.000718011	-0.202125	-0.161468	YES
CDK5	q36.1	151053815	151057897	7	CombFisher_byct	0.0156002	0.00913146	0.0115086	0.413906	0.860152	4.72999	4.76356	4.6997	0.981315	0.568783	-0.141595	0.0599991	-0.14882	0.0861683	0.0664835	-0.172165	-0.0204515	NO
CDK5R1	q11.2	32486993	32491253	17	CombFisher_byct	0.0292241	-0.0145544	0.0228004	1	1	2.8856	2.65811	2.71857	0.568033	1	0.346301	0.0531962	0.582255	0.0374325	0.0308927	0.0634871	0.00641708	NO
CDK5R2	q35	218959666	218962155	2	CombFisher_byct	-0.00834731	0.017452	0.00177916	0.105274	0.345894	#N/A	#N/A	#N/A	#N/A	#N/A	0.312131	0.036668	0.234789	0.0438347	0.00349948	0.044716	-0.0689135	NO
CDK5RAP3	q21.32	47967810	47981781	17	CombFisher_byct	0.0552697	0.0390862	0.0252621	1	1	4.77116	4.8983	4.46497	0.166267	1	0.129994	0.130879	0.178562	0.0833665	0.231997	0.150563	0.114719	YES
CDK8	q12.13	26254104	26405238	13	CombFisher_byct	0.0242682	0.0181024	0.020483	0.826566	0.993983	4.01808	4.39909	3.59422	0.356288	1	0.0572782	0.217433	0.13791	0.166441	0.441837	0.10999	0.0597219	NO
CDKAL1	p22.3	20534457	21232404	6	CombFisher_byct	0.0470736	0.046622	0.033925	0.858301	0.255922	3.26536	3.28761	3.05911	1	0.00397376	-0.0719558	0.151442	-0.101091	0.0710689	0.136135	-0.120813	-0.0760802	NO
CDKL1	q22.1	50326265	50416461	14	CombFisher_byct	0.0138549	0.00551961	-0.00119343	0.789403	1	6.36572	6.34805	6.46419	0.916413	0.167172	0.150591	0.0817362	0.25058	0.0313743	0.0273588	0.000333937	0.0546254	NO
CDKN1B	p13.1	12685498	12722369	12	CombFisher_byct	0.0278602	0.00231895	0.0188855	1	1	0.931216	0.885004	0.823472	1	1	0.082877	0.195518	0.165376	0.113451	0.3679	0.0488601	0.0997794	NO
CDKN2C	p32.3	50960745	50974634	1	CombFisher_byct	-0.00583235	0.0393767	-0.00136107	1.09086e-05	0.342812	3.78987	3.63952	3.81793	1	0.0692737	0.180692	0.056818	0.16834	0.0663917	0.0309626	0.144546	0.0256719	NO
CDKN2D	p13.2	10566460	10569059	19	CombFisher_byct	-0.0598149	-0.0566608	-0.0294201	0.596119	0.0149439	0.65178	0.880857	0.608887	6.94817e-06	1	0.12949	0.082479	0.277538	0.0700342	0.066584	0.00980923	0.0411681	NO
CDKN3	q22.2	54396849	54420218	14	CombFisher_byct	-0.0585482	-0.0334984	-0.0148782	0.322993	0.0726594	4.16505	4.70296	4.30789	0.0609657	0.413567	0.377824	0.0328306	0.269424	0.0703456	0.00579508	-0.0154838	-0.0406352	NO
CDPF1	q13.31	46244011	46250311	22	CombFisher_byct	-0.0500472	-0.0403202	-0.0165122	1	1	3.16591	3.06706	3.09271	0.605248	0.052793	-0.0991613	0.0814894	-0.137461	0.0871546	0.0834191	-0.141073	-0.00557377	NO
CDR2L	q25.1	74987632	75005800	17	CombFisher_byct	0.0519687	0.0353917	0.0244214	1	1	1.04031	0.999948	1.0489	1	0.693769	0.125917	0.0876878	0.108739	0.147801	0.246978	0.228806	0.156057	YES
CEACAM1	q13.2	42507304	42561234	19	CombFisher_byct	0.0162295	0.00153446	0.0136263	1	0.312487	4.5548	4.43985	4.35112	1	1	0.22312	0.0550619	0.247088	0.0546457	0.0572067	0.0845231	-0.00671254	NO
CEACAM16	q13.31	44699151	44710718	19	CombFisher_byct	0.051736	0.0300147	0.0217781	0.0894111	0.013042	#N/A	#N/A	#N/A	#N/A	#N/A	-0.158214	0.180349	-0.209385	0.124519	0.0301959	-0.0337788	-0.0504479	NO
CEACAM19	q13.31	44662278	44684359	19	CombFisher_byct	0.0150391	0.0134803	0.00961912	0.476796	0.132137	1.4703	1.32698	1.44766	4.79135e-06	0.809783	-0.0757696	0.369472	-0.118801	0.159235	0.256951	-0.0198592	-0.0795212	NO
CEACAM21	q13.2	41549518	41586844	19	CombFisher_byct	0.0272937	0.00964146	0.00698308	0.0413757	0.0126664	#N/A	#N/A	#N/A	#N/A	#N/A	-0.11299	0.130517	-0.143061	0.0448002	0.00386211	-0.00348342	-0.1236	NO
CEACAM3	q13.2	41796587	41811554	19	CombFisher_byct	0.044667	0.0135674	0.00879554	0.010502	0.0034991	#N/A	#N/A	#N/A	#N/A	#N/A	-0.118105	0.262	-0.0850555	0.267001	0.0159261	0.0668345	-0.0410974	NO
CEACAM5	q13.2	41708585	41730433	19	CombFisher_byct	0.0348578	0.0121438	0.0284513	1	0.112774	#N/A	#N/A	#N/A	#N/A	#N/A	0.0603346	0.335303	0.111291	0.227579	0.478027	-0.0390663	-0.0818304	NO
CEACAM6	q13.2	41750977	41772211	19	CombFisher_byct	0.0166084	0.00191862	0.00892786	0.0489717	0.0652003	#N/A	#N/A	#N/A	#N/A	#N/A	-0.120377	0.100006	-0.150375	0.0612921	0.00720793	-0.0331076	-0.0650875	NO
CEACAM7	q13.2	41673303	41706976	19	CombFisher_byct	0.020702	0.00245342	0.014305	0.0360957	0.0730105	#N/A	#N/A	#N/A	#N/A	#N/A	-0.108201	0.211425	-0.143352	0.0702843	0.0170927	0.0583524	-0.0245929	NO
CEACAM8	q13.2	42580243	42595055	19	CombFisher_byct	0.0145731	0.00637954	0.00875667	0.246812	0.107949	#N/A	#N/A	#N/A	#N/A	#N/A	-0.13597	0.0645078	-0.142836	0.0716829	0.0133485	0.0120704	-0.0566151	NO
CELA1	q13.13	51328442	51346679	12	CombFisher_byct	0.0112977	-0.0213847	0.00943633	1	1	#N/A	#N/A	#N/A	#N/A	#N/A	0.0715419	0.203463	0.112755	0.0984334	0.198711	0.113019	0.0835132	NO
CELA3A	p36.12	22001657	22012542	1	CombFisher_byct	-0.0386963	0.0125532	-0.0283212	1	0.354118	#N/A	#N/A	#N/A	#N/A	#N/A	-0.18096	0.0407328	-0.141834	0.0250709	0.00417138	0.0162062	-0.0103676	NO
CELSR2	p13.3	109249539	109275751	1	CombFisher_byct	-0.0520767	0.00425168	-0.0208028	1	1	0.593395	0.644189	0.538052	1	0.329379	-0.176841	0.0667042	-0.123686	0.107815	0.139829	0.136623	-0.0192368	NO
CEND1	p15.5	787115	790113	11	CombFisher_byct	-0.0553789	-0.0478974	-0.0198384	0.564698	0.0837066	#N/A	#N/A	#N/A	#N/A	#N/A	0.141799	0.145589	0.140052	0.136735	0.110418	-0.175132	0.0261433	NO
CENPF	q41	214603195	214664571	1	CombFisher_byct	0.145537	0.0971708	0.085912	3.35389e-06	7.43353e-08	2.60146	2.53429	2.66366	0.0176635	1	-0.185261	0.0322325	-0.135191	0.109721	5.64584e-06	-0.413325	-0.261808	YES
CENPP	q22.31	92325953	92620529	9	CombFisher_byct	-0.076069	-0.0600967	-0.0452712	1	1	3.5543	4.0414	3.13671	1	2.66954e-15	-0.125024	0.104915	-0.121487	0.0931404	0.216889	-0.126818	-0.101316	YES
CEP112	q24.1	65635537	66192133	17	CombFisher_byct	0.101581	0.0472655	0.0574875	1	1	4.96701	4.71404	4.70737	1	1	0.258758	0.0585399	0.208317	0.0876323	0.114533	0.00614253	0.00911684	NO
CEP126	q22.1	101915010	102001062	11	CombFisher_byct	-0.0405196	-0.0157395	-0.0288021	0.000381882	0.521129	#N/A	#N/A	#N/A	#N/A	#N/A	0.174945	0.0518799	0.279325	0.0267952	0.00357407	-0.007264	-0.0504463	NO
CEP128	q31.1	80476983	80959517	14	CombFisher_byct	-0.0208662	-0.0193095	-0.00717976	0.852465	0.305618	3.99103	4.11607	4.0922	0.126938	0.215897	0.395936	0.0513611	0.428329	0.0349334	0.00531829	-0.0550539	-0.080985	NO
CEP162	q14.3	84124241	84227643	6	CombFisher_byct	-0.0548241	-0.0241164	-0.0528484	1	0.736704	2.57906	2.69718	2.55335	1	0.142042	-0.135625	0.114283	-0.162097	0.0738762	0.157203	-0.0148414	-0.0721111	NO
CEP164	q23.3	117314557	117413266	11	CombFisher_byct	-0.0662184	-0.0134989	-0.0462098	4.68648e-08	0.0570637	1.79625	1.84802	1.77887	0.0136885	0.394376	0.164994	0.0942391	0.232101	0.0756041	0.00833543	-0.0855505	-0.0366308	NO
CEP170	q43	243124428	243255348	1	CombFisher_byct	0.122267	0.0982882	0.0792505	0.0471245	0.000134091	1.51243	1.5765	1.39632	1	5.06619e-11	-0.126237	0.0873148	-0.136777	0.102603	0.0206528	-0.148313	-0.0318387	NO
CEP192	p11.21	12991362	13125052	18	CombFisher_byct	-0.00714138	0.0224516	-0.00558229	1	1	3.14062	3.26386	3.02658	1	0.0110332	-0.153668	0.0941772	-0.117702	0.141395	0.279476	-0.172038	-0.134075	YES
CEP250	q11.22	35455164	35519280	20	CombFisher_byct	0.0645297	0.0643893	0.0253746	0.0643788	1	3.99633	4.00688	3.62054	0.03372	1	0.140519	0.107185	0.146504	0.122356	0.279157	-0.0598785	0.0626015	NO
CEP295NL	q25.3	78870910	78903217	17	CombFisher_byct	0.0628453	0.0573801	0.0278357	0.925047	1	#N/A	#N/A	#N/A	#N/A	#N/A	0.165025	0.089871	0.130995	0.180265	0.171174	0.0805399	0.0794197	NO
CEP350	q25.2	179954773	180114875	1	CombFisher_byct	0.122055	0.0968848	0.0746919	0.000179	3.29383e-07	3.21006	3.27423	3.08862	1	0.000916471	-0.103289	0.0736518	-0.11112	0.174668	0.000710756	-0.0556886	-0.161392	NO
CEP55	q23.33	93496612	93529092	10	CombFisher_byct	0.00151025	-0.0405245	-0.00940258	0.036195	0.274055	1.86956	1.89873	1.90217	1	0.662555	-0.214923	0.0471037	-0.212934	0.0509755	0.0128369	0.0537588	0.0600631	NO
CEP57	q21	95789965	95832693	11	CombFisher_byct	-0.0751242	-0.0331662	-0.0571198	2.01974e-05	0.130158	3.78138	3.63546	3.56321	1	1	0.201024	0.0737613	0.173363	0.110211	0.0385722	-0.0632963	-0.0714647	NO
CEP63	q22.2	134485699	134587789	3	CombFisher_byct	0.036131	0.0783756	0.036408	0.0429409	1	4.56762	5.11275	4.165	0.279636	3.38273e-10	-0.00787603	0.0761914	0.162271	0.0413036	0.0161504	-0.0532529	-0.0887602	NO
CEP76	p11.21	12661833	12702777	18	CombFisher_byct	-0.0115048	0.0195903	-0.00688973	1	1	3.89074	4.20775	3.68705	1	0.00764615	-0.10672	0.136046	-0.101699	0.166054	0.377885	-0.0749313	-0.12493	NO
CEP78	q21.2	78236062	78279690	9	CombFisher_byct	-0.0947697	-0.0862228	-0.0708266	0.277502	0.165815	2.1033	2.28863	1.93335	0.159521	1	0.318679	0.0762495	0.319212	0.0716829	0.039501	-0.0692135	-0.0836712	NO
CEP85	p36.11	26234200	26278808	1	CombFisher_byct	-0.0389151	-0.0279093	-0.0232714	0.820553	0.797985	1.98178	2.21142	2.03856	1	0.0027643	-0.290229	0.0146442	-0.219145	0.0392335	0.00286781	0.0337967	-0.0744295	NO
CER1	p22.3	14719724	14722733	9	CombFisher_byct	-0.15089	-0.0935853	-0.123516	1	1	#N/A	#N/A	#N/A	#N/A	#N/A	-0.104615	0.300046	-0.0605035	0.387522	0.610233	-0.100328	0.00928371	NO
CERCAM	q34.11	128411751	128437351	9	CombFisher_byct	-0.0530007	-0.0471647	-0.0359859	0.567138	0.198831	1.60566	1.72993	1.59801	0.00719194	0.054112	0.153813	0.0777556	0.222974	0.0387302	0.00322623	-0.0848931	0.0149393	NO
CERK	q13.31	46684410	46738252	22	CombFisher_byct	-0.00424926	0.00324297	0.00756776	0.820161	0.163228	4.49317	4.65006	4.66162	0.295341	0.00232346	0.21105	0.0890055	0.247123	0.0758319	0.0337071	-0.104069	0.0305069	NO
CERS1	p13.11	18868545	18896727	19	CombFisher_byct	-0.0229723	-0.0138693	-0.0020154	0.0893735	0.0013871	#N/A	#N/A	#N/A	#N/A	#N/A	0.104729	0.107835	0.162887	0.0455453	0.00577928	0.11124	0.0964257	NO
CERS2	q21.3	150960583	150975003	1	CombFisher_byct	0.203611	0.14175	0.105682	0.189312	0.0282609	6.11166	6.24147	5.99395	0.96567	0.508581	-0.139106	0.144993	-0.123501	0.212408	0.106857	0.00900864	0.0707931	NO
CERS5	q13.12	50129289	50167533	12	CombFisher_byct	0.0169518	-0.0066817	0.00893848	0.0178181	0.397711	11.1858	10.9726	10.5021	0.224771	0.00068974	-0.155663	0.0483358	-0.141399	0.0617711	0.00650143	0.133523	0.0261125	NO
CES2	q22.1	66934444	66945096	16	CombFisher_byct	-0.0260714	-0.0988686	-0.0301654	1	1	6.13083	6.67746	6.65341	0.400172	0.0711095	0.212505	0.0961967	0.127319	0.178481	0.130078	-0.0977644	-0.0203856	NO
CFAP157	q34.11	127706988	127716002	9	CombFisher_byct	-0.0285145	-0.0142757	-0.0262408	0.213471	0.142828	#N/A	#N/A	#N/A	#N/A	#N/A	0.164911	0.0826652	0.158103	0.105589	0.0246176	0.0750366	0.0203369	NO
CFAP298	q22.11	32592079	32612603	21	CombFisher_byct	-0.00984012	-0.00297538	0.00377364	1	1	#N/A	#N/A	#N/A	#N/A	#N/A	-0.165841	0.0989543	-0.231348	0.070482	0.0694186	0.0394218	0.0758533	NO
CFAP300	q22.1	102047437	102084554	11	CombFisher_byct	-0.0371653	-0.00735459	-0.0260642	6.94149e-05	0.495217	#N/A	#N/A	#N/A	#N/A	#N/A	0.272242	0.0246085	0.291937	0.0302821	0.00120002	-0.0206227	0.0714658	NO
CFAP44	q13.2	113286930	113441610	3	CombFisher_byct	0.0420446	0.0536951	0.0422155	1	0.220418	4.12535	4.0199	4.36853	0.100077	1	-0.121664	0.155647	-0.11218	0.241399	0.514652	-0.0106457	0.0143004	NO
CFAP46	q26.3	132808392	132942823	10	CombFisher_byct	-0.00912588	-0.0278424	-0.0168846	1	1	#N/A	#N/A	#N/A	#N/A	#N/A	0.236137	0.0446047	0.315558	0.036173	0.00961621	-0.0201505	0.0153338	NO
CFAP58	q25.1	104353833	104455102	10	CombFisher_byct	-0.0280611	-0.0690498	-0.0413876	1	0.119338	#N/A	#N/A	#N/A	#N/A	#N/A	0.180889	0.0623636	0.200548	0.0696016	0.043038	-0.033682	-0.0179261	NO
CFAP70	q22.2	73253759	73358859	10	CombFisher_byct	-0.0433817	-0.0647579	-0.0653539	0.189312	0.17759	4.81573	4.78199	5.06801	0.860905	1	-0.0609799	0.518392	-0.105058	0.320757	0.341834	0.0155537	0.0186971	NO
CFAP73	q24.13	113149724	113159276	12	CombFisher_byct	0.0254609	-0.013762	0.0230915	1	0.9312	#N/A	#N/A	#N/A	#N/A	#N/A	0.173122	0.154658	0.200432	0.128287	0.210743	0.0821946	0.0799192	NO
CFHR2	q31.3	196943738	196959622	1	CombFisher_byct	0.1258	0.0696153	0.0528657	0.206393	0.0149679	#N/A	#N/A	#N/A	#N/A	#N/A	-0.138164	0.0681913	-0.162909	0.0915346	0.0166241	0.104947	-0.0205404	NO
CFHR3	q31.3	196774813	196795407	1	CombFisher_byct	0.0782982	0.0626872	0.0414037	1	1	#N/A	#N/A	#N/A	#N/A	#N/A	0.188173	0.0566432	0.222522	0.0626666	0.0329901	0.0371313	-0.0238565	NO
CGGBP1	p11.1	88051944	88149885	3	CombFisher_byct	-0.00573501	0.00944602	0.0111595	0.0806142	0.153188	5.40919	5.7683	5.77096	0.00423782	0.0263305	0.308727	0.0350859	0.273734	0.0455453	0.000290944	-0.0398664	-0.0987804	NO
CGRRF1	q22.2	54509812	54539292	14	CombFisher_byct	-0.027085	-0.0154993	-0.0108929	0.128254	0.0759645	3.70664	3.4296	3.75194	1	0.237735	0.129477	0.0919896	0.144778	0.0861297	0.0301902	0.0626211	0.0315866	NO
CHAD	q21.33	50464496	50468906	17	CombFisher_byct	0.0491203	0.00970755	0.0361071	0.000141985	0.0335457	#N/A	#N/A	#N/A	#N/A	#N/A	-0.11483	0.221116	-0.0980135	0.240793	0.0305473	-0.0202296	0.0258004	NO
CHADL	q13.2	41229510	41240931	22	CombFisher_byct	-0.0507324	-0.0342166	0.00559555	0.345715	2.31636e-06	#N/A	#N/A	#N/A	#N/A	#N/A	0.415434	0.0131593	0.432804	0.00720256	5.21858e-06	0.120039	0.138322	YES
CHAF1B	q22.12	36385392	36419015	21	CombFisher_byct	-0.00840771	0.0190705	0.00136194	0.749709	0.784912	2.12636	2.39543	2.12145	1	0.773359	-0.285083	0.107665	-0.372626	0.0833258	0.139764	0.162996	0.0345856	NO
CHAMP1	q34	114314482	114337626	13	CombFisher_byct	-0.010523	-0.0016818	0.00792997	1	1	2.34799	2.26445	2.38537	0.607071	1	-0.138413	0.0243826	-0.14768	0.0304404	0.00601617	-0.1246	-0.0439354	NO
CHAT	q11.23	49609095	49667942	10	CombFisher_byct	0.0063497	-0.00806746	-0.00660138	0.0413934	0.0468084	#N/A	#N/A	#N/A	#N/A	#N/A	-0.110409	0.273351	-0.037195	0.610376	0.0762252	0.137225	0.0187468	NO
CHCHD10	q11.23	23765834	23767972	22	CombFisher_byct	-0.0275965	-0.00327321	-0.00202631	0.0187637	0.00229373	3.86656	4.08451	3.75475	9.35334e-07	1	0.189666	0.0648129	0.152978	0.118278	0.00964794	0.121869	0.0669274	NO
CHCHD4	p25.1	14112077	14124870	3	CombFisher_byct	-0.0276097	-0.0169584	-0.000114398	0.177462	0.000119635	22.9067	23.4262	21.7406	0.000159298	1	0.132702	0.0530557	0.100341	0.1595	0.0414043	0.256701	0.0968747	NO
CHD8	q11.2	21385194	21456126	14	CombFisher_byct	-0.00799292	-0.00045865	-0.00612412	0.504536	0.347826	3.61414	3.53403	3.38159	0.971518	1	0.177892	0.0408396	0.165759	0.0684446	0.0249647	0.28537	0.138161	YES
CHD9	q12.2	53054991	53329150	16	CombFisher_byct	-0.021453	-0.0242541	-0.0282996	0.43876	0.0954013	2.60822	2.69103	2.37206	1	0.000820012	-0.119705	0.0317351	-0.0863964	0.328473	0.0500783	-0.158731	-0.164046	YES
CHEK1	q24.2	125625163	125676255	11	CombFisher_byct	-0.0800243	-0.0433575	-0.0334179	1	1	2.78913	2.59704	2.95499	0.096805	1	-0.106671	0.165268	-0.149225	0.193156	0.486938	0.221657	-0.0669831	NO
CHEK2	q12.1	28687743	28742422	22	CombFisher_byct	-0.0356132	-0.00763155	-0.00463359	0.0105287	0.000277288	1.49515	1.379	1.65152	1	0.0305414	0.275328	0.0146442	0.274728	0.0136119	1.47617e-05	0.684699	0.538753	YES
CHI3L2	p13.2	111200771	111243440	1	CombFisher_byct	-0.038694	0.0122951	-0.0161543	1	1	#N/A	#N/A	#N/A	#N/A	#N/A	-0.11483	0.126378	-0.096123	0.227704	0.274838	0.133234	-0.00892123	NO
CHIA	p13.2	111290851	111320566	1	CombFisher_byct	-0.033986	0.0183276	-0.0128374	1	1	#N/A	#N/A	#N/A	#N/A	#N/A	-0.11448	0.10181	-0.0804283	0.380348	0.307947	0.0942616	-0.0537844	NO
CHIT1	q32.1	203212827	203273641	1	CombFisher_byct	0.121977	0.0828433	0.0711095	5.10267e-07	3.67601e-08	#N/A	#N/A	#N/A	#N/A	#N/A	-0.107563	0.0502536	-0.135744	0.0387302	1.02555e-07	-0.019867	-0.0505158	NO
CHMP2A	q13.43	58551566	58555105	19	CombFisher_byct	0.0311989	0.0122542	0.026251	0.124097	0.421981	9.62099	9.60451	9.24605	0.858456	0.0850472	-0.461513	0.044423	-0.408839	0.0362386	0.00704635	0.137575	0.0691371	NO
CHMP2B	p11.2	87227271	87255556	3	CombFisher_byct	-0.00524916	0.00345352	0.0125609	0.257441	0.0938842	6.51519	6.47943	6.43841	0.55001	0.876129	0.344723	0.0361698	0.312604	0.0500704	0.00627075	0.103919	0.000484921	NO
CHMP5	p13.3	33264879	33282070	9	CombFisher_byct	-0.0677174	-0.0344873	-0.0510437	0.00132269	0.0715252	14.2502	14.5166	13.9315	0.00180863	0.0427057	0.102241	0.267457	0.0902096	0.273674	0.0132415	-0.0646982	0.017331	NO
CHN2	p14.3	29146569	29514328	7	CombFisher_byct	0.0891232	0.0815914	0.042568	0.900663	0.00290381	2.58917	2.64173	2.48213	1	0.136719	-0.0907502	0.269747	-0.141893	0.0894518	0.279841	-0.0350072	0.0448246	NO
CHODL	q21.1	17901263	18267373	21	CombFisher_byct	-0.00610749	0.0245369	0.00020416	0.130873	0.58722	#N/A	#N/A	#N/A	#N/A	#N/A	0.199595	0.131432	0.289373	0.0880742	0.0696643	-0.0559258	-0.0448591	NO
CHPF	q35	219538948	219543809	2	CombFisher_byct	-0.0212183	-0.0170814	-0.0161704	0.656094	0.239491	3.73763	4.01934	3.53471	4.01918e-10	1	0.329183	0.0213844	0.225097	0.0518484	0.00725501	0.0280283	0.0710213	NO
CHPT1	q23.2	101696947	101744140	12	CombFisher_byct	-0.034278	-0.0215344	-0.001848	1	1	6.34391	6.36451	6.37365	0.827205	0.871179	-0.122644	0.0955369	-0.108145	0.242984	0.294623	0.119017	0.00108176	NO
CHRDL2	q13.4	74696429	74731426	11	CombFisher_byct	0.0161871	0.0151318	-0.00815729	0.768577	1	#N/A	#N/A	#N/A	#N/A	#N/A	0.321927	0.0232515	0.338731	0.01132	0.000226922	0.151304	0.114465	YES
CHRM3	q43	239386565	239915452	1	CombFisher_byct	0.178413	0.121009	0.108129	1	1	4.94599	5.33011	4.74402	3.01826e-09	1	0.218362	0.071458	0.271987	0.0553429	0.079606	0.0324009	0.0298739	NO
CHRM4	p11.2	46383789	46391776	11	CombFisher_byct	-0.0200425	-0.0143675	-0.013649	0.354256	0.436107	#N/A	#N/A	#N/A	#N/A	#N/A	0.110875	0.134552	0.278888	0.0225317	0.00672535	0.0389555	-0.0426661	NO
CHRM5	q14	33968497	34067458	15	CombFisher_byct	-0.0523913	-0.0482042	-0.0107462	0.554388	1.8572e-07	#N/A	#N/A	#N/A	#N/A	#N/A	0.146912	0.093523	0.1209	0.0913681	0.0492971	0.113478	0.0837056	NO
CHRNA6	p11.21	42752620	42796392	8	CombFisher_byct	0.0366973	0.0293729	0.0275001	0.872196	0.894888	#N/A	#N/A	#N/A	#N/A	#N/A	0.113652	0.121344	0.0851405	0.192841	0.176466	-0.00735276	-0.0310953	NO
CHRNB2	q21.3	154567778	154580013	1	CombFisher_byct	0.167736	0.133234	0.087213	0.148032	2.82388e-05	#N/A	#N/A	#N/A	#N/A	#N/A	-0.130216	0.05948	-0.104654	0.0623452	0.00684277	0.0771091	0.030817	NO
CHRNB3	p11.21	42697366	42737407	8	CombFisher_byct	0.0344458	0.0296019	0.0344448	0.903839	0.740263	#N/A	#N/A	#N/A	#N/A	#N/A	-0.131918	0.093523	-0.121527	0.0808625	0.0646834	0.148032	0.0244577	NO
CHRND	q37.1	232525993	232536667	2	CombFisher_byct	-0.0464568	-0.038831	-0.0342708	0.546776	0.316831	#N/A	#N/A	#N/A	#N/A	#N/A	0.18555	0.0835208	0.126445	0.168249	0.0752419	-0.056547	0.0921844	NO
CHST1	p11.2	45647689	45665622	11	CombFisher_byct	-0.0301195	-0.0184026	-0.0159315	0.198202	0.239038	#N/A	#N/A	#N/A	#N/A	#N/A	0.276705	0.0233979	0.263819	0.0313743	0.000663143	0.0514218	0.00852724	NO
CHST13	q21.3	126524155	126543291	3	CombFisher_byct	0.0397229	0.0602121	0.0410888	1	0.146829	#N/A	#N/A	#N/A	#N/A	#N/A	-0.115759	0.129384	-0.145249	0.0809204	0.114194	0.0843808	-0.0430804	NO
CHST14	q15.1	40470984	40473158	15	CombFisher_byct	-0.0668856	-0.0538745	-0.0162739	0.404953	0.000813903	3.01108	3.36751	3.23328	0.0488781	0.229591	0.342724	0.0969395	0.27367	0.119148	0.0320983	0.0996628	0.0660257	NO
CHST15	q26.13	124007668	124093598	10	CombFisher_byct	-0.0109809	-0.0484395	-0.0421941	0.0499147	0.123531	4.11939	4.06938	4.09225	0.659203	0.923786	-0.103093	0.0605453	-0.146718	0.0608396	0.0120431	-0.01002	0.0199072	NO
CHST8	q13.11	33621953	33773509	19	CombFisher_byct	0.035961	0.00968064	0.0217002	1	1	#N/A	#N/A	#N/A	#N/A	#N/A	0.147336	0.165897	0.0952015	0.278179	0.372665	0.0176539	-0.00192477	NO
CHST9	q11.2	26906481	27185308	18	CombFisher_byct	-0.0410753	-0.0335723	-0.0117616	0.570072	1	#N/A	#N/A	#N/A	#N/A	#N/A	-0.161224	0.0274307	-0.18463	0.0324096	0.00314776	0.0732256	-0.0979617	NO
CHTOP	q21.3	153633982	153646306	1	CombFisher_byct	0.152564	0.135207	0.0843725	0.211229	9.81989e-08	0.747516	0.720586	0.794032	0.860443	1	-0.199842	0.0200859	-0.164463	0.0529209	0.00270845	-0.08224	-0.141573	NO
CHURC1	q23.3	64914361	64944591	14	CombFisher_byct	-0.0220418	0.00323553	-0.0129588	1	0.546942	7.45286	7.47738	7.69387	1	1	-0.0696182	0.482468	-0.127357	0.228491	0.763812	-0.00959996	0.0617625	NO
CIART	q21.2	150282543	150287093	1	CombFisher_byct	0.169873	0.144415	0.0940741	0.165949	6.56439e-08	17.472	16.6761	16.3019	1.83422e-06	5.28528e-07	-0.162854	0.0203875	-0.146833	0.0653109	1.44401e-07	0.1169	0.00825016	NO
CIB3	p13.11	16161368	16173525	19	CombFisher_byct	-0.0357559	-0.0258059	-0.0108882	0.567636	0.00846863	#N/A	#N/A	#N/A	#N/A	#N/A	0.235727	0.0381771	0.217318	0.0457266	0.00572656	0.111717	0.0134824	NO
CIC	q13.2	42268537	42295797	19	CombFisher_byct	0.0158097	0.00334453	0.00797115	0.133873	0.0572297	14.1415	13.5007	15.1206	0.0297514	1	-0.145698	0.0374264	-0.137347	0.103522	0.0138307	-0.0720645	-0.0779138	NO
CIDEA	p11.21	12254361	12277595	18	CombFisher_byct	-0.00410604	0.0616652	-0.00148512	0.00189075	0.730916	#N/A	#N/A	#N/A	#N/A	#N/A	0.454128	0.0498196	0.395127	0.0673722	0.0190552	-0.0180479	-0.00933964	NO
CILP2	p13.11	19538248	19546659	19	CombFisher_byct	-0.0303731	0.00186617	-0.000739378	1	1	3.59353	3.68043	3.40974	1	0.00160571	-0.1156	0.267735	-0.135747	0.199796	0.609393	0.0180826	-0.0605988	NO
CIPC	q24.3	77098126	77117287	14	CombFisher_byct	-0.0209264	-0.0173592	-0.0139103	0.3868	0.0570354	2.92088	2.96503	2.81954	0.169883	1	0.238663	0.0372324	0.17166	0.0710689	0.0183707	0.0918571	0.0732902	NO
CISD1	q21.1	58269162	58289586	10	CombFisher_byct	-0.0216689	-0.0557725	-0.0331137	1	1	14.8517	13.1675	16.0073	1	0.000160319	0.21159	0.0526571	0.154469	0.0672417	0.0714777	0.130436	0.0164101	NO
CITED2	q24.1	139371807	139374648	6	CombFisher_byct	-0.0660191	-0.0334761	-0.0651016	1	0.626033	4.14053	3.70997	4.43982	5.46025e-12	1	-0.102535	0.150032	-0.0756284	0.391615	0.626876	-0.0217041	-0.0361952	NO
CIZ1	q34.11	128161251	128204383	9	CombFisher_byct	-0.0517995	-0.0360862	-0.047023	0.171107	0.240907	4.82354	4.8556	5.02235	0.986581	0.000673295	0.23944	0.045439	0.196822	0.0559369	0.0114491	0.0107852	0.0772735	NO
CKAP2	q14.3	52455429	52476628	13	CombFisher_byct	-0.015794	-0.0223819	-0.0425821	0.763874	0.0283328	7.90815	7.85339	7.66646	0.850572	0.0970841	-0.137927	0.0676195	-0.234361	0.0271263	0.0116794	-0.000160178	0.0122818	NO
CKLF	q21	66552563	66566251	16	CombFisher_byct	-0.0378337	-0.0528965	-0.051529	0.510908	0.000297291	7.00199	7.26769	6.53934	1	1.20073e-11	-0.109338	0.0896942	-0.108831	0.186514	0.165859	0.0199046	-0.023856	NO
CKM	q13.32	45306413	45322875	19	CombFisher_byct	0.0266189	0.0255697	0.0101482	0.343859	0.0602421	#N/A	#N/A	#N/A	#N/A	#N/A	-0.102376	0.237084	-0.124057	0.121409	0.0957359	0.113062	-0.0243225	NO
CLBA1	q32.33	104985775	105010482	14	CombFisher_byct	-0.05164	-0.0175803	-0.0192033	1	1	#N/A	#N/A	#N/A	#N/A	#N/A	-0.0840101	0.156115	-0.140535	0.0387302	0.0439122	-0.0688968	0.0122534	NO
CLCA4	p22.3	86547078	86580754	1	CombFisher_byct	-0.0503693	0.00476843	-0.0260252	1.73281e-12	0.00674968	#N/A	#N/A	#N/A	#N/A	#N/A	0.17405	0.0904825	0.192637	0.0710612	0.00167685	0.121226	-0.0677888	NO
CLCC1	p13.3	108927361	108963504	1	CombFisher_byct	-0.0280685	0.0394255	-0.009281	1	0.994761	4.61995	4.62925	4.55622	1	0.591159	-0.213925	0.062785	-0.265525	0.0354266	0.0290366	-0.0310463	-0.0466173	NO
CLCN1	q34	143316111	143352083	7	CombFisher_byct	0.0768807	0.0714778	0.0573294	0.00454664	1	#N/A	#N/A	#N/A	#N/A	#N/A	0.165613	0.0824227	0.10592	0.196142	0.154375	0.027924	-0.0438401	NO
CLCN6	p36.22	11806096	11848079	1	CombFisher_byct	-0.0357778	-0.0178069	-0.0248676	0.00177902	0.0647264	1.38418	1.40425	1.24794	2.1852e-08	1	0.190121	0.0455323	0.100894	0.157098	0.018256	0.0391016	0.10986	NO
CLCNKA	p36.13	16018875	16034050	1	CombFisher_byct	-0.033474	0.00796347	-0.0260167	1	1	#N/A	#N/A	#N/A	#N/A	#N/A	-0.0841259	0.0904186	-0.101392	0.140722	0.140996	-0.00751578	0.0142738	NO
CLDN10	q32.1	95433604	95579759	13	CombFisher_byct	-0.0149053	-0.00894232	0.00018586	0.720883	0.118035	#N/A	#N/A	#N/A	#N/A	#N/A	0.205818	0.0797957	0.338656	0.0417401	0.0170391	0.0208126	9.49161e-06	NO
CLDN15	q22.1	101232092	101238820	7	CombFisher_byct	0.0586498	0.0568153	0.0258574	0.814732	0.0159587	1.52273	1.60929	1.42945	1	0.667617	-0.119373	0.216939	-0.226787	0.0515586	0.111965	-0.052861	-0.110829	NO
CLDN17	q21.3	30165565	30166805	21	CombFisher_byct	-0.0226242	-0.0204116	-0.00472293	0.527025	0.0402197	#N/A	#N/A	#N/A	#N/A	#N/A	0.266759	0.0470474	0.195996	0.101825	0.0224072	0.0778687	0.00703043	NO
CLDN19	p34.2	42733093	42740254	1	CombFisher_byct	0.00588094	0.0269075	0.00600141	1	0.527485	#N/A	#N/A	#N/A	#N/A	#N/A	-0.159587	0.0373142	-0.143351	0.132975	0.0382561	0.0904535	0.0679707	NO
CLDN20	q25.3	155264013	155276548	6	CombFisher_byct	-0.0412274	-0.0105779	-0.0393277	0.00149114	0.72481	#N/A	#N/A	#N/A	#N/A	#N/A	0.21376	0.0467876	0.328607	0.0413036	0.00852607	0.0536422	0.0329645	NO
CLDN25	q23.2	113779747	113780500	11	CombFisher_byct	-0.0672491	-0.0192822	-0.0484706	1.04051e-06	0.0652003	#N/A	#N/A	#N/A	#N/A	#N/A	0.172508	0.0831872	0.227165	0.069303	0.00703192	0.0193677	0.0217283	NO
CLDN4	q11.23	73799542	73832690	7	CombFisher_byct	0.0374603	0.0391641	0.0388379	0.726312	0.870718	6.8284	7.00383	5.84444	1.83422e-06	1	0.336091	0.0400544	0.488932	0.0453892	0.0194307	0.0146774	0.0208105	NO
CLDN5	q11.21	19523024	19527545	22	CombFisher_byct	-0.0754491	-0.0612949	-0.0120925	0.57472	0.0067787	#N/A	#N/A	#N/A	#N/A	#N/A	0.200492	0.116301	0.219754	0.121441	0.0829388	0.015165	0.000114388	NO
CLDN7	p13.1	7259903	7263983	17	CombFisher_byct	-0.125953	-0.12428	-0.0491356	1	1	2.36881	2.39776	2.41849	0.8989	0.378821	-0.132574	0.0969395	-0.145702	0.11978	0.181461	-0.0522602	0.12092	NO
CLDN8	q22.11	30214006	30216097	21	CombFisher_byct	-0.0366674	-0.0196773	-0.00889115	0.194555	0.00358493	#N/A	#N/A	#N/A	#N/A	#N/A	0.163853	0.101545	0.231783	0.0409019	0.00799518	0.0977441	-0.0118881	NO
CLDND1	q11.2	98497912	98523066	3	CombFisher_byct	0.0188962	0.0448857	0.0215031	1	0.412567	9.59956	9.86163	10.3013	0.546842	1	-0.124799	0.0635817	-0.112214	0.0976515	0.134779	-0.162411	-0.100847	YES
CLDND2	q13.41	51367098	51369003	19	CombFisher_byct	0.0243343	0.00660894	0.00890864	0.0683451	0.0388752	#N/A	#N/A	#N/A	#N/A	#N/A	-0.11268	0.0748211	-0.104451	0.0340064	0.00183095	-0.0238268	-0.124084	NO
CLEC10A	p13.1	7074537	7080307	17	CombFisher_byct	-0.0763463	-0.0754595	-0.0296676	0.75295	1.51939e-06	#N/A	#N/A	#N/A	#N/A	#N/A	0.180742	0.0531089	0.238983	0.0409019	0.0103494	0.165021	0.134146	YES
CLEC11A	q13.33	50723364	50725718	19	CombFisher_byct	-0.00414167	-0.0117202	-0.0109186	0.61475	0.543176	1.69913	2.1286	1.23644	1	0.00488345	-0.109538	0.186678	-0.105379	0.271662	0.398351	0.00783609	-0.0639724	NO
CLEC17A	p13.12	14583084	14612035	19	CombFisher_byct	-0.0223601	-0.012298	0.00146177	0.0628944	0.000265401	#N/A	#N/A	#N/A	#N/A	#N/A	0.226663	0.0338256	0.0962498	0.180397	0.00429069	0.0482767	-0.0115444	NO
CLEC1A	p13.2	10069554	10111627	12	CombFisher_byct	0.033124	0.0151342	0.0102182	0.171708	0.0309537	#N/A	#N/A	#N/A	#N/A	#N/A	-0.0986558	0.107185	-0.103802	0.233412	0.0516709	-0.0079791	-0.00453285	NO
CLEC1B	p13.2	9985642	10013424	12	CombFisher_byct	0.0329072	-0.00166521	0.00580283	1	1	#N/A	#N/A	#N/A	#N/A	#N/A	0.237197	0.0442935	0.246126	0.0303708	0.00692127	0.100903	0.00221628	NO
CLEC2A	p13.31	9898673	9932370	12	CombFisher_byct	0.0181763	0.00264663	0.00250263	0.546513	1	#N/A	#N/A	#N/A	#N/A	#N/A	0.134444	0.126261	0.159511	0.082051	0.110216	-0.0947666	-0.0506213	NO
CLEC2D	p13.31	9664969	9699553	12	CombFisher_byct	0.0453951	0.0282506	0.010404	1	1	3.63974	3.77917	3.79541	0.708037	0.0767485	0.108671	0.191664	0.201453	0.121577	0.244276	-0.0364592	-0.0502564	NO
CLEC2L	q34	139523685	139544985	7	CombFisher_byct	0.0775722	0.0740603	0.0629107	0.00399739	1	#N/A	#N/A	#N/A	#N/A	#N/A	0.214902	0.0247249	0.164144	0.0292134	0.00224611	-0.0445967	-0.0226682	NO
CLEC4A	p13.31	8123617	8138607	12	CombFisher_byct	0.0409748	0.0201808	0.0126217	0.138498	0.0663459	3.62908	3.66428	3.64559	1	1	-0.118499	0.0605153	-0.159169	0.0791257	0.0202715	0.0121396	0.0142583	NO
CLEC4D	p13.31	8509475	8522366	12	CombFisher_byct	0.0347573	0.0174832	0.00868894	0.0577312	0.0223463	#N/A	#N/A	#N/A	#N/A	#N/A	-0.137061	0.054714	-0.165932	0.0434792	0.0017814	-0.248647	-0.184023	YES
CLEC6A	p13.31	8455962	8478330	12	CombFisher_byct	0.0273271	0.0104082	0.0124949	0.581832	1	#N/A	#N/A	#N/A	#N/A	#N/A	0.226969	0.0593118	0.171666	0.0688836	0.0385351	-0.00313472	-0.058516	NO
CLEC9A	p13.2	10030678	10066031	12	CombFisher_byct	0.0345234	0.0157315	0.0114339	0.128368	0.0363073	#N/A	#N/A	#N/A	#N/A	#N/A	-0.0726817	0.318272	-0.125333	0.137363	0.0628892	0.0231165	0.00919845	NO
CLECL1	p13.31	9715860	9733299	12	CombFisher_byct	0.0341344	-0.00287708	0.0121336	1	1	#N/A	#N/A	#N/A	#N/A	#N/A	0.226478	0.0740251	0.306368	0.047287	0.0302217	0.0415699	0.0274915	NO
CLIC4	p36.11	24745382	24844321	1	CombFisher_byct	-0.0238074	0.00120447	-0.0212007	0.94126	1	21.6945	23.0383	22.2051	1	1	-0.0973189	0.141086	-0.152475	0.045836	0.0989683	0.0418093	0.0200267	NO
CLIC6	q22.12	34668994	34718227	21	CombFisher_byct	-0.0150156	0.00106101	0.00196114	0.0190101	0.0140719	#N/A	#N/A	#N/A	#N/A	#N/A	0.182442	0.0268307	0.169385	0.074925	0.000522412	-0.0503289	0.0933405	NO
CLIP2	q11.23	74289407	74405935	7	CombFisher_byct	0.0774065	0.0679757	0.0557216	0.62582	0.0686898	7.13095	6.83873	7.13955	0.0169404	0.00679735	-0.134785	0.108422	-0.160849	0.0684346	0.00511301	-0.0373188	-0.0525261	NO
CLK2	q22	155262868	155278491	1	CombFisher_byct	0.125023	0.106443	0.0676832	0.36704	3.54941e-05	3.19671	3.25456	3.10593	1	0.059737	-0.238978	0.0146357	-0.237071	0.0179728	0.000295708	-0.0836166	-0.0187556	NO
CLMP	q24.1	123069872	123195248	11	CombFisher_byct	-0.0986541	-0.0471544	-0.0557889	0.000363248	0.0319676	#N/A	#N/A	#N/A	#N/A	#N/A	0.271321	0.0553075	0.408076	0.0387077	0.000973624	-0.0180398	-0.017618	NO
CLN3	p12.1	28474111	28495575	16	CombFisher_byct	0.0138853	0.00696329	0.00467339	0.213471	0.0720182	3.06096	2.90134	3.33531	0.00115713	1	-0.107927	0.160301	-0.172277	0.0675646	0.0593942	0.00385353	0.0106915	NO
CLRN3	q26.2	127877841	127892941	10	CombFisher_byct	-0.0173132	-0.0464097	-0.0398012	0.0129213	0.159689	#N/A	#N/A	#N/A	#N/A	#N/A	-0.0958758	0.10005	-0.166766	0.0232114	0.00268352	0.126623	0.00337055	NO
CLSPN	p34.3	35720218	35769978	1	CombFisher_byct	-0.020824	0.00875872	-0.000909901	1	1	9.85842	9.70746	9.56302	0.0859661	0.00334071	-0.12279	0.0856654	-0.234206	0.0306975	0.00547466	-0.0647173	-0.0669857	NO
CLSTN1	p36.22	9728926	9823984	1	CombFisher_byct	-0.0294312	0.028127	-0.0286683	1	0.219578	4.81707	4.69887	4.70667	0.210494	0.24618	-0.0883642	0.353297	-0.153727	0.0766934	0.119173	-0.0111819	0.0599059	NO
CLSTN3	p13.31	7129698	7158945	12	CombFisher_byct	0.0330524	0.0317962	0.0172537	0.649803	0.11318	1.87915	2.11619	1.73699	1	2.37273e-10	-0.107296	0.0800799	-0.133869	0.103775	0.111898	0.0557298	0.0622438	NO
CLTA	p13.3	36190856	36304781	9	CombFisher_byct	-0.0468182	-0.0198974	-0.0240368	0.0036082	0.0159215	10.3721	10.8035	10.3688	6.53188e-05	0.292224	0.154237	0.0649929	0.218744	0.0357942	0.000555639	0.0274511	0.00789549	NO
CLTC	q23.1	59619689	59696956	17	CombFisher_byct	0.0770784	0.0289448	0.034776	1	1	10.6175	10.4861	11.4136	0.575786	1.65259e-06	0.08935	0.0701363	0.10166	0.117251	0.089096	0.108783	-0.00274627	NO
CLTCL1	q11.21	19179473	19291719	22	CombFisher_byct	0.00533748	0.0294529	0.0109672	0.238445	0.706337	14.2038	14.7014	14.5319	0.0141046	0.178789	0.200099	0.0757846	0.301941	0.049421	0.0114383	0.120604	0.0353223	NO
CLVS2	q22.31	122996235	123072925	6	CombFisher_byct	-0.0667799	-0.0317222	-0.0605687	3.74081e-05	0.492829	#N/A	#N/A	#N/A	#N/A	#N/A	0.174545	0.104189	0.268322	0.0366036	0.0133753	0.0832038	-0.0091307	NO
CMAS	p12.1	22046218	22065674	12	CombFisher_byct	0.0452615	0.0283712	0.0216434	0.71038	1	2.2684	2.26547	2.5462	1	0.00187531	0.182468	0.0623636	0.306517	0.0388416	0.0338937	-2.65191e-05	0.0609163	NO
CMC1	p24.1	28241584	28325142	3	CombFisher_byct	-0.0250285	-0.0177183	-0.00199795	0.77932	0.0618236	6.08182	6.56601	5.83047	5.86151e-05	1	0.104952	0.283142	0.109007	0.193666	0.46876	0.0247355	0.0500967	NO
CMTM1	q21	66566393	66579137	16	CombFisher_byct	-0.0413441	-0.0581802	-0.0595217	0.463477	0.000162367	9.19491	9.44676	9.30628	1	0.534445	-0.0814695	0.17693	-0.110615	0.144675	0.213884	0.0847875	-0.0195698	NO
CMTM6	p22.3	32481312	32502852	3	CombFisher_byct	-0.0289963	-0.0265525	-0.00576703	0.916728	0.0305115	5.47944	5.60399	6.05314	0.829876	0.0102545	0.40684	0.0348812	0.37756	0.0430054	0.0104214	-0.0214679	0.0395561	NO
CMTM7	p22.3	32391698	32483067	3	CombFisher_byct	-0.0338368	-0.0164459	-0.00993849	0.299145	0.0756997	4.14679	3.88421	4.05091	1	1	0.0901083	0.149186	0.187748	0.0790286	0.0856467	0.0498003	0.0114209	NO
CNFN	q13.2	42387019	42390297	19	CombFisher_byct	0.0317673	0.00796643	0.0154637	1	1	12.5744	12.6313	12.1251	0.838775	0.796737	0.244117	0.0485787	0.271833	0.0387302	0.020091	-0.0154603	-0.00128504	NO
CNGA4	p15.4	6234765	6244479	11	CombFisher_byct	-0.0622067	-0.0549866	-0.0301107	0.976788	1	#N/A	#N/A	#N/A	#N/A	#N/A	-0.089477	0.220469	-0.15175	0.0818047	0.172045	0.087628	0.0164307	NO
CNIH1	q22.2	54423561	54441391	14	CombFisher_byct	-0.0279626	-0.00857195	-0.0140456	0.0892959	0.100441	1.90663	2.00565	1.95497	0.876658	0.360455	0.259387	0.0289676	0.246134	0.0574547	0.00287005	-0.00853403	0.0307109	NO
CNIH4	q42.11	224356858	224379459	1	CombFisher_byct	0.174516	0.0999924	0.0858526	0.00035793	7.6022e-06	1.48641	1.5521	1.57184	1	1	-0.134406	0.0834183	-0.114768	0.131944	0.00103115	0.0120578	0.0380057	NO
CNKSR1	p36.11	26177484	26189884	1	CombFisher_byct	-0.0803584	-0.0411508	-0.0358065	0.0105287	0.00254968	10.132	10.3075	9.17097	0.204453	1	0.31076	0.043303	0.156599	0.157908	0.00508576	0.0997357	0.0869937	NO
CNMD	q14.3	52703264	52739820	13	CombFisher_byct	-0.00491986	-0.0238454	-0.0181406	0.278778	0.0618948	#N/A	#N/A	#N/A	#N/A	#N/A	-0.0869496	0.276571	-0.102011	0.217602	0.141127	0.0999665	0.0849631	NO
CNN1	p13.2	11538767	11550323	19	CombFisher_byct	-0.00709399	-0.0024915	-0.00213167	1	1	4.50428	4.34465	4.33299	0.0137415	0.0332889	-0.178734	0.0338593	-0.162849	0.0745216	0.00307661	-0.00138982	-0.000448613	NO
CNN3	p21.3	94896949	94927223	1	CombFisher_byct	-0.021193	0.00278585	-0.00860993	1.99852e-07	0.10725	5.26769	4.4845	4.55669	1	0.95293	0.210361	0.134814	0.238018	0.0808927	0.0444399	0.0483818	-0.0455894	NO
CNOT1	q21	58519951	58629885	16	CombFisher_byct	-0.0038928	-0.00923573	-0.03596	0.938406	1	3.17967	3.18132	3.04128	0.962954	1	0.144501	0.122619	0.141698	0.195606	0.392165	0.149595	0.0343214	NO
CNOT10	p22.3	32685145	32773875	3	CombFisher_byct	-0.0348656	-0.0314497	-0.0073559	0.679901	0.000813903	3.62704	3.49305	3.6877	1	0.22098	0.224961	0.0371288	0.195318	0.0517227	0.0161133	0.181244	0.104053	YES
CNOT2	q15	70243002	70354993	12	CombFisher_byct	0.0733318	0.0251507	0.0323303	0.00126589	0.0305225	4.15764	4.23743	4.25907	0.819462	1	-0.255825	0.00861402	-0.270391	0.0179728	1.41283e-05	-0.324708	-0.237582	YES
CNOT3	q13.42	54137749	54155681	19	CombFisher_byct	0.0229221	0.00843017	0.00761935	0.203895	0.0762368	7.91911	7.87437	8.05477	0.78329	1	-0.243035	0.0487687	-0.269987	0.0271263	0.00439054	-0.0249342	-0.167681	NO
CNOT6L	q21.1	77713387	77819615	4	CombFisher_byct	0.00132412	-0.0232412	-0.00165979	0.0186555	0.828129	5.96593	6.02241	5.76172	1	0.00159391	-0.122642	0.181968	-0.137017	0.140657	0.277891	0.0363907	-0.038435	NO
CNOT9	q35	218568580	218597080	2	CombFisher_byct	-0.0163043	-0.00900054	-0.0115174	0.377241	0.380779	#N/A	#N/A	#N/A	#N/A	#N/A	0.132431	0.0398401	0.0991517	0.0768833	0.00993606	0.158964	0.132315	YES
CNPPD1	q35	219171897	219178106	2	CombFisher_byct	-0.0151856	-0.00494698	-0.0116681	0.267216	0.277199	2.12378	2.02476	2.01471	1	0.449515	0.213441	0.0443344	0.202676	0.0672417	0.0192062	0.101502	0.0586431	NO
CNPY1	q36.3	155474206	155555450	7	CombFisher_byct	0.0135894	0.0302444	0.016932	0.000299926	0.813779	#N/A	#N/A	#N/A	#N/A	#N/A	0.160389	0.0821574	0.117734	0.137458	0.0868532	0.0719031	0.0361004	NO
CNR1	q15	88139864	88166347	6	CombFisher_byct	-0.0647354	-0.0445927	-0.0498423	0.0541368	0.273319	#N/A	#N/A	#N/A	#N/A	#N/A	0.182466	0.0994146	0.152247	0.0841469	0.0296902	0.176537	-0.00260511	NO
CNR2	p36.11	23870515	23913362	1	CombFisher_byct	-0.0431896	-0.00928303	-0.0212062	0.00316246	0.133355	#N/A	#N/A	#N/A	#N/A	#N/A	0.238459	0.0425883	0.301702	0.0232754	0.000718011	0.19613	0.139115	YES
CNTF	q12.1	58622665	58625733	11	CombFisher_byct	0.0134354	0.0107013	-0.00636839	0.678686	0.0383505	#N/A	#N/A	#N/A	#N/A	#N/A	-0.0708855	0.366927	-0.151949	0.138717	0.234906	-0.0441329	-0.114412	NO
CNTLN	p22.2	17134982	17503923	9	CombFisher_byct	-0.0942155	-0.075514	-0.046455	0.760881	1	1.04915	0.957596	1.10987	2.02291e-08	1	-0.125507	0.0341573	-0.159615	0.01132	0.00115142	-0.153786	-0.118849	YES
CNTN2	q32.1	205042937	205078289	1	CombFisher_byct	0.0946209	0.0649155	0.0481561	0.00771381	9.96336e-05	#N/A	#N/A	#N/A	#N/A	#N/A	-0.1016	0.155938	-0.130584	0.0651068	0.00252708	-0.0609605	-0.00676942	NO
CNTNAP2	q35	146116002	148420998	7	CombFisher_byct	0.0651687	0.03932	0.0474236	0.339961	0.459073	#N/A	#N/A	#N/A	#N/A	#N/A	-0.107375	0.142919	-0.0898726	0.131517	0.0916177	-0.105657	-0.0481304	NO
CNTNAP3	p12	39072767	39288315	9	CombFisher_byct	-0.0746331	-0.0669297	-0.037169	0.855381	1	#N/A	#N/A	#N/A	#N/A	#N/A	-0.136334	0.0146442	-0.198151	0.013468	0.000188473	-0.0798108	-0.0683408	NO
CNTNAP3B	p11.2	41890314	42129510	9	CombFisher_byct	-0.0872553	-0.0655333	-0.0721965	1	1	#N/A	#N/A	#N/A	#N/A	#N/A	-0.125944	0.0573793	-0.068438	0.296063	0.138253	0.0114168	0.0134387	NO
CNTNAP5	q14.3	124025287	124921219	2	CombFisher_byct	0.0130729	0.00311365	-0.00913334	1	1	#N/A	#N/A	#N/A	#N/A	#N/A	0.292071	0.0648129	0.283534	0.0829305	0.0582037	0.0627993	-0.0600739	NO
CNTROB	p13.1	7932101	7949920	17	CombFisher_byct	-0.116127	-0.104877	-0.0553109	0.130116	2.54754e-10	1.43034	1.60583	1.40381	6.28243e-05	1	0.34091	0.0225575	0.234524	0.0448523	0.00200129	0.0870587	0.149982	NO
COA7	p32.3	52684449	52698347	1	CombFisher_byct	-0.00740785	0.0218463	0.00560518	1	1	3.72304	3.7988	3.76219	1	1	-0.198205	0.0765481	-0.0806115	0.35311	0.337764	0.0298059	-0.0281309	NO
COASY	q21.2	42561467	42566277	17	CombFisher_byct	-0.00114754	0.00445642	0.0123206	0.609732	0.266159	1.77393	1.7702	1.92075	0.974885	0.139958	0.0903728	0.35374	0.149823	0.118363	0.260798	0.0177655	-0.039749	NO
COBL	p12.1	51016212	51316818	7	CombFisher_byct	0.0891177	0.0875562	0.0467354	0.889416	4.94723e-05	#N/A	#N/A	#N/A	#N/A	#N/A	-0.113562	0.0354748	-0.0873444	0.0847204	0.0167828	0.00840329	-0.0518617	NO
COBLL1	q24.3	164653624	164843679	2	CombFisher_byct	0.000442962	4.20567e-05	-0.010613	0.492627	0.161472	4.07102	4.20841	4.27376	1	1	-0.107911	0.202062	-0.133457	0.0560824	0.0951306	0.00398554	0.00291388	NO
COG1	q25.1	73192632	73208507	17	CombFisher_byct	0.0722738	0.0379754	0.0419421	1	1	6.96759	7.19905	6.88788	0.00329639	0.732083	0.136936	0.0946536	0.175181	0.0405952	0.0442553	-0.0553918	0.0231924	NO
COG2	q42.2	230642481	230693982	1	CombFisher_byct	0.144577	0.106541	0.0975718	0.0179416	0.000517187	1.63878	1.75751	1.36038	0.665576	0.0118143	-0.264983	0.0416417	-0.225111	0.0702843	0.00156717	0.00968427	0.0489069	NO
COG4	q22.1	70480568	70523560	16	CombFisher_byct	-0.0353643	-0.0393361	-0.0410785	0.757547	0.0057889	4.64377	4.34469	4.46511	3.10925e-14	0.0186189	-0.204511	0.0277364	-0.129625	0.115615	0.0018082	-0.0560016	-0.0137108	NO
COG5	q22.3	107201372	107564261	7	CombFisher_byct	0.0871803	0.0761693	0.0546531	0.749709	0.150519	3.45547	3.39357	3.35464	0.392821	0.0709855	-0.126258	0.127441	-0.1576	0.0612226	0.0393871	0.0609092	-0.0238971	NO
COG7	p12.2	23388493	23453189	16	CombFisher_byct	0.027549	0.00597345	0.0198647	0.00450406	0.170993	3.65577	3.68715	3.51098	1	0.00356009	-0.110537	0.170572	-0.0992569	0.157919	0.110019	0.0556591	-0.019654	NO
COIL	q22	56938199	56961050	17	CombFisher_byct	0.0743763	0.018575	0.0415159	1.34525e-07	2.34758e-05	4.1426	3.8688	4.19297	2.99909e-11	1	-0.155207	0.118286	-0.137144	0.122363	0.000230434	-0.129432	-0.0834856	NO
COL11A1	p21.1	102876467	103108872	1	CombFisher_byct	-0.0386958	-0.0017268	-0.0155422	1.7199e-06	0.0207122	#N/A	#N/A	#N/A	#N/A	#N/A	0.250197	0.0498869	0.238054	0.0726017	0.00171449	0.128713	0.011778	NO
COL12A1	q14.1	75084326	75206267	6	CombFisher_byct	-0.0570462	-0.0179348	-0.0459333	1	0.993983	4.03819	3.8767	3.76911	1.4254e-05	1.58882e-12	-0.114496	0.0531572	-0.0955316	0.285508	0.000172712	0.0418619	-0.130009	NO
COL13A1	q22.1	69801880	69964275	10	CombFisher_byct	-0.037296	-0.0504874	-0.0402545	0.208024	0.511633	#N/A	#N/A	#N/A	#N/A	#N/A	-0.16114	0.0225575	-0.133428	0.0955984	0.00595901	0.0307941	-0.0180016	NO
COL18A1	q22.3	45405165	45513720	21	CombFisher_byct	-0.031125	-0.0218771	-0.0062022	0.802908	1	5.30712	5.32336	5.56251	1	1	-0.0896784	0.161136	-0.112563	0.0759945	0.213951	-0.0695863	0.00554238	NO
COL19A1	q13	69866556	70212468	6	CombFisher_byct	-0.0350058	-0.00446659	-0.0328311	0.014007	0.72648	#N/A	#N/A	#N/A	#N/A	#N/A	0.159002	0.104203	0.268837	0.0745441	0.05349	0.0477786	-0.0493629	NO
COL1A1	q21.33	50184101	50201632	17	CombFisher_byct	0.0290233	0.0218302	0.0161044	0.331795	0.861591	4.23966	4.32059	4.36528	0.819714	1.70257e-06	0.242871	0.0342994	0.162482	0.044159	0.00986907	0.139087	0.0531115	NO
COL24A1	p22.3	85729233	86156943	1	CombFisher_byct	-0.0291042	0.0118008	-0.012443	2.36923e-07	0.073843	#N/A	#N/A	#N/A	#N/A	#N/A	0.142299	0.140786	0.211958	0.067387	0.0121767	0.129948	-0.0574002	NO
COL27A1	q32	114155537	114312511	9	CombFisher_byct	-0.0385855	-0.0274932	-0.0345729	0.236623	0.447973	8.90015	8.73522	8.57881	0.788906	0.140613	-0.127779	0.0436106	-0.142404	0.0349334	0.00621033	-0.0198776	-0.00315865	NO
COL2A1	q13.11	47972967	48004554	12	CombFisher_byct	0.0240065	0.010341	0.00903976	1	1	#N/A	#N/A	#N/A	#N/A	#N/A	0.158539	0.0982694	0.142807	0.121674	0.132318	0.0973402	0.0663996	NO
COL4A3	q36.3	227164624	227314792	2	CombFisher_byct	-0.0213624	-0.0131345	-0.0193909	0.423388	0.691459	#N/A	#N/A	#N/A	#N/A	#N/A	0.166656	0.0791369	0.117596	0.126638	0.0683199	0.0367629	0.0205203	NO
COL4A4	q36.3	227002714	227164453	2	CombFisher_byct	-0.00490849	0.0081902	-0.00175252	0.398621	0.711231	#N/A	#N/A	#N/A	#N/A	#N/A	0.241105	0.0398401	0.158051	0.0787991	0.0158474	0.0592855	0.00628339	NO
COL5A3	p13.2	9959561	10010504	19	CombFisher_byct	-0.0505792	-0.0465739	-0.0195328	0.604001	0.00178052	#N/A	#N/A	#N/A	#N/A	#N/A	0.0729004	0.203199	0.109373	0.0783469	0.083044	0.0518594	-0.014116	NO
COL6A1	q22.3	45981770	46005050	21	CombFisher_byct	-0.0202953	-0.0091129	-0.00705135	0.0169693	0.0715041	8.19298	8.15565	7.22829	0.735475	0.895742	0.113177	0.0968541	0.0836444	0.204246	0.0413528	0.0860715	0.095121	NO
COL6A3	q37.3	237324003	237414328	2	CombFisher_byct	-0.0161637	-0.0216627	-0.021122	0.145816	0.593289	16.2695	15.8028	16.2908	0.674601	0.225811	-0.0769194	0.29411	-0.135931	0.0716412	0.105583	0.0845849	-0.00853851	NO
COL8A1	q12.1	99638475	99799226	3	CombFisher_byct	0.0311841	0.0522807	0.0354891	0.115961	0.488799	10.8184	10.7537	10.5974	1	0.311135	0.165607	0.0643991	0.137052	0.122334	0.072143	0.0182828	-0.0391446	NO
COL8A2	p34.3	36095239	36125222	1	CombFisher_byct	-0.0270445	0.0229352	-0.0128443	4.01691e-06	0.176769	#N/A	#N/A	#N/A	#N/A	#N/A	0.219046	0.0325723	0.244433	0.0375035	0.00132976	0.144303	0.122081	YES
COL9A1	q13	70216040	70303084	6	CombFisher_byct	-0.0372881	-0.0123121	-0.0364802	0.000821659	0.846702	#N/A	#N/A	#N/A	#N/A	#N/A	0.21883	0.0552525	0.188384	0.0769548	0.0301726	0.122595	0.054632	NO
COLCA2	q23.1	111298555	111308735	11	CombFisher_byct	-0.0732528	-0.0284344	-0.053408	7.97147e-07	0.0700844	#N/A	#N/A	#N/A	#N/A	#N/A	0.265029	0.070412	0.249305	0.0775775	0.00710451	-0.00911049	0.0577097	NO
COLEC10	q24.12	118995452	119108455	8	CombFisher_byct	0.13613	0.115103	0.0779028	1	1	#N/A	#N/A	#N/A	#N/A	#N/A	0.227033	0.0763183	0.247415	0.0876681	0.0746894	0.118524	0.0752566	NO
COLGALT1	p13.11	17555649	17583162	19	CombFisher_byct	-0.0168547	0.0319071	-0.00193027	0.0569612	0.266121	1.62334	1.38984	1.74528	1	0.481916	0.116858	0.204965	0.220861	0.150128	0.177786	0.0170045	-0.033388	NO
COMMD3	p12.2	22316386	22320306	10	CombFisher_byct	-0.000567462	-0.00728701	-0.019332	0.541523	0.0633938	7.51142	7.68295	7.74204	1	1	-0.105982	0.218067	-0.143568	0.0787562	0.161236	-0.121724	-0.0501149	NO
COMMD6	q22.2	75525214	75549439	13	CombFisher_byct	0.0206289	0.0288063	0.0239895	0.691659	0.541069	9.90807	10.1754	10.1747	0.187842	0.0929246	0.275155	0.0880637	0.221201	0.120744	0.0341505	-0.192289	-0.0715783	NO
COMMD9	p13	36269284	36289449	11	CombFisher_byct	-0.0307023	-0.0277064	-0.020628	0.140003	0.731991	7.33423	7.19006	6.77481	0.356288	0.000112654	-0.112467	0.218067	-0.0840584	0.373842	0.22032	-0.0769439	-0.0797254	NO
COMP	p13.11	18782773	18791305	19	CombFisher_byct	-0.0273398	-0.0203421	0.00125214	0.704384	0.0094177	#N/A	#N/A	#N/A	#N/A	#N/A	0.223073	0.0342994	0.334891	0.0267952	0.00217302	0.0624855	0.0349621	NO
COMT	q11.21	19941371	19969975	22	CombFisher_byct	-0.0295903	-0.00638579	-0.00713077	0.0595894	0.127216	4.44732	4.61979	4.56481	0.00148522	0.0241939	0.23996	0.0388892	0.145609	0.102506	0.000908455	0.0596597	0.0545569	NO
COMTD1	q22.2	75233641	75236030	10	CombFisher_byct	-0.0118956	-0.0428127	-0.0309646	1	1	4.47307	4.5571	4.48883	0.543476	0.907121	0.336021	0.0357148	0.324127	0.0373739	0.0124079	-0.0532527	-0.0386277	NO
COP1	q25.2	175944831	176207286	1	CombFisher_byct	0.124144	0.0983407	0.0821792	0.00088378	3.22334e-06	#N/A	#N/A	#N/A	#N/A	#N/A	-0.17874	0.0240237	-0.160368	0.0577582	2.58669e-05	-0.103729	-0.128409	YES
COPG1	q21.3	129249606	129277773	3	CombFisher_byct	0.0789829	0.0891418	0.0823297	0.949578	0.0429888	14.1279	14.4893	14.679	1	1	-0.210109	0.0968346	-0.28975	0.0734875	0.128029	0.0733091	-0.0959215	NO
COPS7A	p13.31	6724014	6731875	12	CombFisher_byct	0.0362563	0.0324223	0.0105675	0.309237	0.0514254	9.45137	9.55853	9.00427	1	0.00086899	-0.102228	0.274975	-0.137188	0.0872962	0.13027	0.0351076	-0.0579899	NO
COPS7B	q37.1	231781671	231809254	2	CombFisher_byct	-0.0466251	-0.0378715	-0.0333103	0.529043	0.278749	11.71	11.5584	11.5531	1	0.767763	0.40398	0.0213844	0.256099	0.0309679	0.00229499	0.0659345	0.0548696	NO
COPS9	q37.3	240126563	240136807	2	CombFisher_byct	-0.0601493	-0.0432024	-0.025357	0.472015	0.0851964	#N/A	#N/A	#N/A	#N/A	#N/A	0.294205	0.0779987	0.226791	0.115411	0.0451398	-0.133107	0.0394832	NO
COPZ1	q13.13	54301202	54351846	12	CombFisher_byct	0.0251074	-0.00190467	0.0175917	1.09788e-07	0.135368	5.18911	5.33475	5.09073	1	3.66784e-05	-0.0867926	0.138088	-0.109449	0.113451	0.072143	0.158496	0.0739292	NO
COQ10A	q13.3	56266890	56270966	12	CombFisher_byct	0.0254142	-0.0374664	0.0130294	1	1	13.1752	12.3395	13.4032	1	0.00797411	0.268615	0.0386818	0.202483	0.0876323	0.0609739	-0.00721626	-0.00234655	NO
CORO1A	p11.2	30182827	30189076	16	CombFisher_byct	0.05728	0.0157456	0.046516	0.000125387	0.565361	3.73584	3.52787	3.84759	3.39147e-08	1	-0.150918	0.13086	-0.160887	0.143799	0.203723	-0.0477784	-0.0572969	NO
CORO2A	q22.33	98120975	98192637	9	CombFisher_byct	-0.0741503	-0.0482728	-0.0722695	0.1228	0.088064	10.8778	10.5734	10.8988	1	0.923397	0.0813598	0.270783	0.101852	0.255085	0.16131	0.091762	0.0865987	NO
CORO6	q11.2	29614756	29622912	17	CombFisher_byct	0.0249683	-0.000736384	0.00968501	0.010627	0.0200184	3.83477	3.59636	3.77677	0.000229427	0.477356	-0.211305	0.0355227	-0.176994	0.0690855	0.00105285	-0.0623225	0.00184001	NO
CORT	p36.22	10450031	10451998	1	CombFisher_byct	-0.0565955	-0.00415365	-0.0340365	0.000740323	0.0100611	#N/A	#N/A	#N/A	#N/A	#N/A	0.216215	0.0433941	0.0831475	0.214373	0.00235433	0.17052	0.0813956	NO
COTL1	q24.1	84565596	84618078	16	CombFisher_byct	-0.022797	-0.017192	-0.019698	0.585671	0.176057	1.61882	1.76452	1.42891	0.352042	1	0.188526	0.0876508	0.215775	0.0626666	0.0656059	-0.0829634	0.0353959	NO
COX10	p12	14069490	14231736	17	CombFisher_byct	-0.0849741	-0.076743	-0.0315319	1	1	4.13272	4.22711	4.25927	1	1	-0.183589	0.0467573	-0.214761	0.0703568	0.0638027	0.0495095	-0.0359902	NO
COX11	q22	54951902	54968703	17	CombFisher_byct	0.0745694	0.0383486	0.0400298	0.0444398	5.58621e-06	13.2266	13.4851	13.2415	1	0.938257	-0.257247	0.0266906	-0.315065	0.012224	8.90814e-05	-0.107985	-0.105865	YES
COX16	q24.2	70325081	70416984	14	CombFisher_byct	-0.0598835	-0.0329668	-0.0146017	1	1	5.58973	5.38056	5.49699	0.155272	0.126588	-0.155551	0.0788068	-0.151301	0.0781919	0.0284248	0.0507678	-0.0595137	NO
COX20	q44	244835616	244845057	1	CombFisher_byct	0.0791366	0.0671977	0.0496955	0.637808	0.0531129	3.89897	3.84332	3.84557	0.598508	0.298816	-0.185214	0.0389186	-0.178877	0.0576085	0.0107882	-0.165305	-0.052261	NO
COX6A2	p11.2	31427731	31428360	16	CombFisher_byct	0.0301283	0.0115925	0.0240253	0.000601071	0.0537909	#N/A	#N/A	#N/A	#N/A	#N/A	-0.111555	0.0894936	-0.120101	0.181159	0.0171859	-0.0242976	-0.0155463	NO
COX6B1	q13.12	35648323	35658782	19	CombFisher_byct	0.0345649	0.0281693	0.0158911	0.183265	0.0178063	21.4245	21.6733	21.3333	1	0.37489	-0.166535	0.0502536	-0.151819	0.0692715	0.0139231	0.00866097	-0.139758	NO
COX6B2	q13.42	55349306	55354719	19	CombFisher_byct	0.0238833	0.00622193	0.00804242	1	1	23.0753	22.2706	22.7046	1	0.606014	0.373021	0.0164269	0.270292	0.0423033	0.00569664	-0.115893	-0.0670481	NO
COX6C	q22.2	99873200	99893707	8	CombFisher_byct	0.12871	0.122892	0.0981313	0.852542	0.0436767	25.3995	24.9604	25.0756	0.190313	0.189789	-0.208826	0.043303	-0.164832	0.100952	0.0159612	-0.0305545	-0.0900226	NO
COX7A1	q13.12	36150922	36152449	19	CombFisher_byct	0.0526261	0.045391	0.0285789	0.0536197	1	#N/A	#N/A	#N/A	#N/A	#N/A	0.153765	0.168244	0.158408	0.139982	0.227474	0.0341646	-0.0305591	NO
COX7A2	q14.1	75237675	75250323	6	CombFisher_byct	-0.0230622	0.00298595	-0.0191378	0.178769	0.544502	28.0477	28.3458	25.5334	0.728463	1	0.366396	0.0374264	0.268939	0.0790286	0.0277612	-0.00724312	-0.00717091	NO
COX8C	q32.12	93347182	93348356	14	CombFisher_byct	-0.037321	-0.0214432	-0.0161509	0.544034	0.142518	#N/A	#N/A	#N/A	#N/A	#N/A	0.245488	0.0447562	0.222363	0.0590075	0.0107262	0.00100606	0.0770474	NO
CPA4	q32.2	130293134	130324180	7	CombFisher_byct	0.0654394	0.061901	0.0473276	0.832617	0.417586	25.6306	26.3623	25.771	1	1	-0.121838	0.0844923	-0.126221	0.0523409	0.0650054	-0.0351873	-0.0895336	NO
CPA6	q13.2	67422038	67746378	8	CombFisher_byct	0.116273	0.115784	0.0760655	0.993165	0.000365182	#N/A	#N/A	#N/A	#N/A	#N/A	-0.0878789	0.163895	-0.124902	0.0363786	0.0330601	-0.0930544	-0.0932925	NO
CPD	q11.2	30378927	30469989	17	CombFisher_byct	0.0409878	0.0227923	0.013843	0.311273	0.00493076	2.56126	2.62022	2.52298	1	0.496973	-0.143174	0.0896942	-0.121679	0.155056	0.0938454	-0.0370437	0.0328759	NO
CPM	q15	68842197	68971570	12	CombFisher_byct	0.0610539	0.00960837	0.0236177	0.00130376	0.050039	4.23412	3.94786	4.15828	0.4549	0.925472	-0.120131	0.0395937	-0.155872	0.0188561	0.000462632	-0.0859668	-0.125879	NO
CPN1	q24.2	100042193	100081869	10	CombFisher_byct	-0.0364084	-0.0747726	-0.0373393	1	0.407045	#N/A	#N/A	#N/A	#N/A	#N/A	0.169044	0.0762854	0.165176	0.0738581	0.0598974	0.0359502	0.0581932	NO
CPNE5	p21.2	36740775	36839444	6	CombFisher_byct	0.0249184	0.0487988	0.0250677	4.14274e-05	0.643973	4.78911	5.00185	4.65053	0.000289048	1	0.100386	0.15369	0.173088	0.0804124	0.146121	0.079949	0.104615	NO
CPNE8	q12	38646822	38907430	12	CombFisher_byct	0.0302332	0.020439	0.0153277	1	1	1.51039	1.5871	1.64488	0.00404409	0.0464999	0.401306	0.0203065	0.336862	0.0302389	0.000333696	0.0735622	-0.0603854	NO
CPO	q33.3	206939518	206969474	2	CombFisher_byct	-0.0193181	-0.0149092	-0.0149396	0.374791	0.721633	#N/A	#N/A	#N/A	#N/A	#N/A	0.14725	0.0956408	0.0825385	0.218436	0.131491	0.0555062	-0.0185823	NO
CPOX	q11.2	98579446	98593648	3	CombFisher_byct	0.00994073	0.039982	0.014976	1	0.661184	1.739	1.78352	1.76206	1	0.637221	-0.160831	0.0428025	-0.186875	0.0262005	0.0108061	0.0705964	0.072145	NO
CPSF2	q32.12	92121969	92172145	14	CombFisher_byct	-0.0377732	-0.0262247	-0.0127845	0.628288	0.0211544	2.25226	1.80801	1.81257	0.11395	0.595138	0.109026	0.0963493	0.11221	0.127941	0.0886643	0.24159	0.0783441	NO
CPT1A	q13.3	68754620	68844410	11	CombFisher_byct	0.0686336	0.059453	0.0375942	1	1	5.15185	4.71737	4.6581	1	1	0.240001	0.0554396	0.183178	0.121532	0.142461	-0.027638	-0.0538697	NO
CPT1C	q13.33	49690898	49713731	19	CombFisher_byct	0.00134384	-0.00881362	-0.00275563	0.385939	0.741517	6.08135	5.77079	5.77316	0.000519708	0.000713293	-0.0964473	0.210272	-0.109498	0.100797	0.00208022	-0.0618969	-0.0660718	NO
CPT2	p32.3	53196792	53214197	1	CombFisher_byct	-0.0219396	0.0157531	-0.0112613	1	1	3.06127	2.91385	3.39487	0.241741	1	-0.141837	0.126987	-0.186316	0.0805284	0.208607	0.0387328	0.0576355	NO
CPVL	p14.3	28995235	29195451	7	CombFisher_byct	0.0594081	0.0527704	0.0239059	1	1	1.99174	2.0405	1.74906	0.686121	1	0.180189	0.0416082	0.101668	0.150962	0.113442	-0.0264435	0.0147621	NO
CR1L	q32.2	207645113	207738416	1	CombFisher_byct	0.101151	0.0713813	0.0559441	0.0029548	0.000125053	#N/A	#N/A	#N/A	#N/A	#N/A	-0.101923	0.0845342	-0.21351	0.0169152	5.14262e-05	-0.134159	-0.0459055	NO
CR2	q32.2	207454230	207489895	1	CombFisher_byct	0.100876	0.0706029	0.0574407	0.00359124	0.000142562	#N/A	#N/A	#N/A	#N/A	#N/A	-0.100164	0.23426	-0.134805	0.137086	0.00477741	0.0275709	-0.00505841	NO
CRB1	q31.3	197268204	197478455	1	CombFisher_byct	0.122663	0.0786259	0.0644345	1	1	#N/A	#N/A	#N/A	#N/A	#N/A	0.125344	0.0591617	0.140493	0.0801102	0.0490241	-0.00631249	-0.0081315	NO
CRBN	p26.2	3144628	3179727	3	CombFisher_byct	-0.0209921	0.00419085	0.00490763	0.122595	0.0522231	5.79071	5.43385	5.65732	1	0.961039	0.149554	0.0955495	0.0918159	0.204023	0.0704603	-0.0345338	-0.0179633	NO
CRCP	q11.21	66114604	66154568	7	CombFisher_byct	0.103307	0.089433	0.0653487	0.617605	0.0289045	4.67243	4.31233	4.69175	0.0451756	1	-0.126182	0.103759	-0.149247	0.107931	0.121512	0.137425	0.0481594	NO
CRCT1	q21.3	152514482	152516008	1	CombFisher_byct	0.149218	0.120373	0.0678952	0.179756	0.00245054	#N/A	#N/A	#N/A	#N/A	#N/A	-0.107371	0.0203875	0.044017	0.137893	0.00282475	-0.00147372	-0.0495111	NO
CREB1	q33.3	207529737	207605988	2	CombFisher_byct	-0.00897758	-0.01111	-0.0132624	0.278778	0.22071	4.07658	4.00044	4.26901	0.421702	1	-0.0869195	0.349877	-0.124832	0.1974	0.27264	-0.0940153	-0.0732455	NO
CREB3L1	p11.2	46277662	46321409	11	CombFisher_byct	-0.0298716	-0.020254	-0.0236064	0.178769	0.344297	5.26891	5.28125	5.03463	0.900073	1	0.260727	0.0316163	0.373741	0.0128812	0.000688159	0.0933632	-0.0199683	NO
CREBZF	q14.1	85657742	85682908	11	CombFisher_byct	-0.0316395	-0.00118508	-0.0197865	0.0225841	0.487286	4.06427	3.87347	3.9821	1	1	0.226112	0.0391722	0.175406	0.0630112	0.0207502	0.0600642	0.0708596	NO
CRELD1	p25.3	9933793	9945413	3	CombFisher_byct	-0.0186477	-0.012947	0.0028406	0.406524	0.00630537	3.50954	3.52261	3.37555	0.777295	1	0.131461	0.0854245	0.176544	0.0880742	0.072775	0.0213362	-0.00703683	NO
CRIP1	q32.33	105486317	105488947	14	CombFisher_byct	-0.0297308	0.00724881	-0.0184998	0.0325708	0.170993	4.0141	4.15786	4.05925	6.07748e-05	0.278329	0.264626	0.0457596	0.163805	0.120502	0.00912192	0.0209881	0.0286883	NO
CRISP2	p12.3	49692358	49713590	6	CombFisher_byct	0.0241134	0.0512521	0.0250276	1	1	#N/A	#N/A	#N/A	#N/A	#N/A	-0.117121	0.116206	-0.0625699	0.442387	0.367189	0.0867232	-0.0344684	NO
CRLF1	p13.11	18572220	18607741	19	CombFisher_byct	-0.0552293	-0.0138658	-0.0152468	1	1	5.33338	5.52082	5.32981	1	0.754117	-0.104897	0.158	-0.0891935	0.278473	0.571369	0.0161332	-0.0457764	NO
CRNN	q21.3	152409243	152414263	1	CombFisher_byct	0.118204	0.10997	0.0768048	0.572858	0.000119635	#N/A	#N/A	#N/A	#N/A	#N/A	-0.127727	0.0502536	-0.0895916	0.240162	0.0515313	0.0519451	-0.0729342	NO
CROCC	p36.13	16740273	16972964	1	CombFisher_byct	-0.0367765	-0.00915	-0.0266288	0.00142653	0.0415398	4.04731	3.95005	4.05571	1	0.178052	0.112131	0.187998	0.185805	0.0955984	0.0326562	0.0439209	0.0764962	NO
CROT	q21.12	87345664	87399794	7	CombFisher_byct	0.0895665	0.0845733	0.0637844	0.934213	1	1.38144	1.36609	1.33776	0.955494	1	0.323712	0.050959	0.277221	0.0583815	0.0491236	0.0627514	0.0594671	NO
CRTAM	q24.1	122838500	122872643	11	CombFisher_byct	-0.0709184	-0.0309603	-0.0520714	1.19944e-05	0.0860262	#N/A	#N/A	#N/A	#N/A	#N/A	0.187656	0.0740479	0.218063	0.0462412	0.0041625	-0.0129402	0.0208017	NO
CRTC1	p13.11	18683678	18782333	19	CombFisher_byct	-0.024078	0.0084851	0.00338239	1	1	4.05358	3.58718	4.23091	3.06464e-07	1	-0.135795	0.128781	-0.122163	0.173062	0.38057	0.105893	0.024464	NO
CRX	q13.33	47819779	47843330	19	CombFisher_byct	-0.00309398	-0.0206181	-0.00952454	1	1	#N/A	#N/A	#N/A	#N/A	#N/A	0.205072	0.0626141	0.204508	0.053818	0.0296827	-0.0901685	-0.0551715	NO
CRY2	p11.2	45847118	45883248	11	CombFisher_byct	-0.0473572	-0.0141526	-0.0252219	1	1	4.06263	3.99747	4.2347	0.560346	1	-0.0991214	0.365386	-0.111253	0.3579	0.801275	0.0525992	-0.0778859	NO
CRYAB	q23.1	111908564	111923722	11	CombFisher_byct	-0.0697607	-0.0334036	-0.0409311	1.61828e-06	0.0235806	#N/A	#N/A	#N/A	#N/A	#N/A	0.359826	0.010052	0.355667	0.0119395	1.22729e-06	0.037996	0.00715901	NO
CRYBA2	q35	218990189	218993422	2	CombFisher_byct	-0.0159277	-0.00025508	-0.00660751	0.313798	0.379478	#N/A	#N/A	#N/A	#N/A	#N/A	0.170107	0.0501674	0.114076	0.144738	0.027337	0.0197363	0.0456975	NO
CRYBA4	q12.1	26621963	26630669	22	CombFisher_byct	-0.0564529	-0.0160973	-0.0180479	1	1	#N/A	#N/A	#N/A	#N/A	#N/A	-0.112928	0.0789824	-0.135343	0.0738762	0.0634945	0.103372	0.00477924	NO
CRYBB3	q11.23	25199858	25207359	22	CombFisher_byct	-0.0376898	-0.00271663	-0.0180557	1.00944e-05	0.00336084	#N/A	#N/A	#N/A	#N/A	#N/A	0.169514	0.0644778	0.134306	0.053818	0.000431369	0.100115	0.084921	NO
CRYGC	q33.3	208128137	208129828	2	CombFisher_byct	-0.0154588	0.0156626	-0.00179244	0.048709	0.373574	#N/A	#N/A	#N/A	#N/A	#N/A	0.151038	0.104627	0.186411	0.100952	0.0469693	-0.0464489	0.0151271	NO
CRYGD	q33.3	208121607	208124524	2	CombFisher_byct	-0.0174149	-0.00049951	-0.00997775	0.836938	1	#N/A	#N/A	#N/A	#N/A	#N/A	-0.120777	0.144818	-0.138395	0.104526	0.153516	-0.0511221	0.00814327	NO
CRYL1	q12.11	20403666	20525873	13	CombFisher_byct	-0.029775	-0.0204687	-0.00656578	1	1	2.46283	2.43252	2.44302	0.275611	0.562573	-0.0636957	0.574987	-0.126599	0.171094	0.493506	0.0364238	-0.0507671	NO
CRYZL1	q22.11	33589341	33643926	21	CombFisher_byct	-0.0335547	-0.0175886	-0.0039308	0.125828	0.00158202	1.38266	1.35154	1.50802	0.390667	0.0388876	0.0983935	0.100184	0.127399	0.13254	0.0213724	-0.0484824	0.00534862	NO
CS	q13.3	56271699	56300391	12	CombFisher_byct	0.0282534	0.0197266	0.0128527	0.0288765	0.0692252	4.42433	4.61522	4.23947	1	0.00289146	-0.140987	0.101164	-0.207605	0.0421618	0.0110732	-0.105617	-0.0471105	NO
CSDC2	q13.2	41561010	41577741	22	CombFisher_byct	-0.0726692	-0.0675322	-0.017931	0.661492	6.03589e-07	#N/A	#N/A	#N/A	#N/A	#N/A	0.12832	0.154363	0.101264	0.221067	0.184793	0.0924364	0.110499	NO
CSF1	p13.3	109910242	109930992	1	CombFisher_byct	-0.0291497	-0.00412252	-0.0013187	0.0734832	0.0313993	13.9016	14.1712	14.34	0.494274	0.0329914	0.422645	0.0374264	0.366278	0.0482809	0.00149919	0.250153	0.0973573	NO
CSF2RB	q12.3	36913628	36940439	22	CombFisher_byct	-0.0544595	-0.0231841	-0.0034216	0.066184	2.2433e-06	#N/A	#N/A	#N/A	#N/A	#N/A	0.127174	0.0591896	0.247587	0.0131331	0.000179682	0.0896227	0.0706175	NO
CSF3	q21.1	40015361	40017813	17	CombFisher_byct	0.026513	0.0239811	0.0131791	0.134081	1	#N/A	#N/A	#N/A	#N/A	#N/A	0.142832	0.0924855	0.178166	0.0577582	0.0509414	0.177585	0.12034	YES
CSF3R	p34.3	36466043	36483278	1	CombFisher_byct	-0.063994	0.0106586	-0.00846641	0.00339802	0.016471	#N/A	#N/A	#N/A	#N/A	#N/A	0.455498	0.0265222	0.480802	0.0247033	5.87684e-05	0.0141816	0.0485193	NO
CSGALNACT2	q11.21	43138445	43185302	10	CombFisher_byct	0.0267173	-0.00268417	0.00348603	0.00583173	0.00844635	2.26296	2.32966	2.54647	0.892965	1	-0.102931	0.0801168	-0.0853526	0.297787	0.0145346	-0.0341398	-0.0748131	NO
CSHL1	q23.3	63909597	63918838	17	CombFisher_byct	0.0860296	0.043548	0.0618196	1	1	#N/A	#N/A	#N/A	#N/A	#N/A	0.117317	0.206482	0.14386	0.147956	0.293126	-0.0346534	-0.00796878	NO
CSMD2	p35.1	33513998	34165842	1	CombFisher_byct	-0.0206172	0.0183623	-0.0169836	1	0.544138	#N/A	#N/A	#N/A	#N/A	#N/A	-0.110193	0.193836	-0.123949	0.199028	0.34072	0.0991188	-0.0448214	NO
CSN1S1	q13.3	69931068	69946574	4	CombFisher_byct	0.0053587	-0.0183054	-0.00653755	1	1	#N/A	#N/A	#N/A	#N/A	#N/A	0.487379	0.0361476	0.351502	0.0798552	0.0217174	0.160225	-0.0472631	NO
CSNK1E	q13.1	38290691	38318084	22	CombFisher_byct	-0.0457465	-0.0456084	-0.0123286	0.331742	0.000846932	10.9813	10.5942	11.359	1	0.0701989	0.213692	0.0816961	0.227702	0.0626666	0.0411039	-0.0317655	-0.00143973	NO
CSRNP2	q13.12	51061205	51083664	12	CombFisher_byct	0.00861638	-0.00908248	0.0083728	0.108665	0.522394	3.01353	2.89728	2.78434	0.473455	0.0511892	-0.100587	0.190985	-0.116112	0.0885017	0.0746894	0.0557662	-0.0803299	NO
CST11	p11.21	23450403	23452876	20	CombFisher_byct	0.0718834	0.068034	0.0477062	1	1	#N/A	#N/A	#N/A	#N/A	#N/A	0.121768	0.213334	0.114318	0.227664	0.396781	-0.0651455	-0.0473428	NO
CST6	q13.1	66012008	66013505	11	CombFisher_byct	-0.0100658	0.0158046	-0.000120573	0.146113	0.609105	#N/A	#N/A	#N/A	#N/A	#N/A	0.265189	0.0537522	0.139566	0.198383	0.054893	0.0674961	-0.00887629	NO
CSTB	q22.3	43772511	43776330	21	CombFisher_byct	-0.0401397	-0.0200837	-0.0111287	0.18166	0.0115331	26.6802	24.8545	27.7276	1	0.0395771	0.130608	0.0834183	0.210539	0.0462558	0.0174406	-0.04482	0.0334006	NO
CSTF2T	q21.1	51695486	51699595	10	CombFisher_byct	0.0249803	-0.0129698	0.00601364	1	1	25.393	26.5155	25.9762	0.381941	0.768736	0.0933211	0.168188	0.143486	0.119993	0.258741	-0.0677782	-0.0647204	NO
CSTF3	p13	33077188	33162371	11	CombFisher_byct	-0.0243159	-0.0219412	-0.018774	0.44127	0.651285	3.82134	3.67878	3.84225	1	0.532584	0.113955	0.204809	0.0928561	0.228429	0.39987	-0.0705054	-0.0776601	NO
CTAGE1	q11.2	22413599	22417915	18	CombFisher_byct	-0.0246077	-0.00529641	-0.00146906	1	1	#N/A	#N/A	#N/A	#N/A	#N/A	-0.0742257	0.369472	-0.127631	0.0813955	0.233293	-0.000276911	0.0333929	NO
CTAGE9	q23.2	131708441	131711017	6	CombFisher_byct	-0.104795	-0.0410254	-0.0922587	3.6328e-05	0.78211	#N/A	#N/A	#N/A	#N/A	#N/A	0.263327	0.0397578	0.231717	0.067312	0.0135062	0.0345814	0.158634	NO
CTBP2	q26.13	124984317	125161170	10	CombFisher_byct	-0.0155095	-0.0399246	-0.0339908	1	0.603796	4.3272	4.24544	4.33581	0.855217	1	0.168206	0.0814894	0.169899	0.0885612	0.128029	-0.071566	0.0514215	NO
CTBS	p22.3	84549611	84574480	1	CombFisher_byct	-0.0207349	-0.00560233	-0.00977818	1	0.652353	10.4453	10.3507	10.5772	0.678013	1	-0.196005	0.128181	-0.212704	0.120567	0.258921	-0.0515513	-0.0779212	NO
CTCFL	q13.31	57495966	57525652	20	CombFisher_byct	0.0957245	0.0945135	0.0666054	0.752602	1	#N/A	#N/A	#N/A	#N/A	#N/A	0.34481	0.033989	0.250203	0.0808927	0.0194228	-0.00798285	0.0798865	NO
CTDNEP1	p13.1	7243591	7252491	17	CombFisher_byct	-0.10524	-0.102661	-0.0397652	0.315117	2.94134e-10	3.30491	3.40702	3.31556	2.01238e-09	0.337539	0.136529	0.10259	0.204116	0.047287	0.0125383	0.042116	0.0421991	NO
CTDSP2	q14.1	57819927	57846729	12	CombFisher_byct	0.0333487	0.015143	0.0114172	0.00468391	0.00920043	3.46917	3.50615	3.59737	0.525824	1	-0.125005	0.139312	-0.139471	0.0782609	0.00845383	-0.0560289	-0.082295	NO
CTLA4	q33.2	203867771	203873965	2	CombFisher_byct	-0.0081611	0.000923761	-0.00804913	0.280138	0.958475	#N/A	#N/A	#N/A	#N/A	#N/A	0.29605	0.0481895	0.220882	0.0600446	0.0189628	-0.0104192	-0.0108969	NO
CTNNAL1	q31.3	108942569	109013522	9	CombFisher_byct	-0.0484238	-0.0459641	-0.0336741	0.441554	0.301163	2.08547	2.1707	1.95306	0.0151462	1	0.155906	0.0864027	0.17645	0.0876277	0.0796965	0.00310123	-0.0365273	NO
CTSB	p23.1	11842524	11869533	8	CombFisher_byct	-0.0823603	-0.071722	-0.0274138	0.421589	1	1.02174	1.03876	0.948846	0.993644	0.0270443	-0.0694321	0.508866	-0.103169	0.242957	0.728706	0.0259391	-0.0177331	NO
CTSC	q14.2	88265069	88359684	11	CombFisher_byct	-0.0284204	0.00511522	-0.00826982	0.0046552	0.297672	14.5182	15.5891	13.7905	0.000103643	1	0.286877	0.0370027	0.254645	0.0366036	0.00588157	0.0374083	-0.0178363	NO
CTSD	p15.5	1752752	1764573	11	CombFisher_byct	-0.0688498	-0.0632235	-0.049487	0.26171	0.0823281	22.4636	24.156	23.0152	0.0932812	0.450763	0.253503	0.0772672	0.32628	0.0607483	0.0141249	0.104351	0.049072	NO
CTSE	q32.1	206008535	206023909	1	CombFisher_byct	0.132585	0.08309	0.0779707	1	1	#N/A	#N/A	#N/A	#N/A	#N/A	0.314225	0.0472185	0.212043	0.0816812	0.0366432	0.0998255	0.037689	NO
CTSK	q21.3	150794880	150809577	1	CombFisher_byct	0.163614	0.146151	0.090345	0.367821	1.17602e-06	6.85154	6.25281	6.65878	6.63375e-06	0.341604	-0.16897	0.0426843	-0.157368	0.0716412	0.00871963	-0.081758	-0.0717962	NO
CTSS	q21.3	150730079	150765957	1	CombFisher_byct	0.11165	0.10923	0.0631531	0.738266	2.78657e-05	4.32926	4.82387	3.5345	1	7.60396e-05	-0.120919	0.0600116	-0.126249	0.0547024	0.0406331	0.0119606	0.0216182	NO
CTSV	q22.33	97029677	97156556	9	CombFisher_byct	-0.0599435	-0.0327256	-0.0508194	0.142987	0.559306	10.4486	9.59749	9.73485	1	1	0.177426	0.103196	0.26176	0.0556111	0.0609739	0.113528	0.0391025	NO
CTTNBP2	q31.31	117710651	117874139	7	CombFisher_byct	0.0249142	0.0548695	0.0256243	5.72617e-05	0.853223	#N/A	#N/A	#N/A	#N/A	#N/A	0.282165	0.0447562	0.309256	0.0392604	0.00830472	0.0318441	-0.0453937	NO
CTTNBP2NL	p13.2	112396214	112463456	1	CombFisher_byct	-0.044645	-0.0187238	-0.0162616	5.83268e-08	0.000402078	8.80189	9.08081	9.84004	0.0272456	0.000220743	0.148568	0.0872227	0.205932	0.0589175	2.18864e-05	0.00793681	-0.00386662	NO
CTU1	q13.41	51097606	51108409	19	CombFisher_byct	0.0137211	0.0011562	0.00765796	0.0890187	0.242027	3.32138	3.39054	3.23278	1	0.00930896	-0.138493	0.101505	-0.0780718	0.315589	0.136117	0.0216833	-0.0103856	NO
CUEDC1	q22	57861243	57955412	17	CombFisher_byct	0.0808939	0.0374345	0.0249069	0.972935	1	3.50806	3.68942	3.54046	9.28324e-08	0.644594	0.0528703	0.321466	0.141685	0.116268	0.279243	-0.0207533	0.0200473	NO
CUL1	q36.1	148697914	148801110	7	CombFisher_byct	0.0153921	0.00555667	0.00803731	0.404953	0.632444	3.81394	3.74712	3.7088	0.791511	0.546384	-0.198562	0.105635	-0.447695	0.0250769	0.0130254	-0.0281329	0.0664222	NO
CUL3	q36.2	224470150	224585397	2	CombFisher_byct	-0.020235	-0.0121474	-0.0130001	0.603528	0.474528	6.31621	6.45035	6.21955	2.18924e-05	1	0.13402	0.0530557	0.112438	0.133647	0.0807963	0.210415	0.0974243	NO
CUTC	q24.2	99702558	99756134	10	CombFisher_byct	-0.036662	-0.0744833	-0.0372022	1	0.380779	3.96911	3.90077	4.15496	1	0.00812719	0.227998	0.048208	0.24625	0.0391591	0.0267274	0.0180827	-0.000920965	NO
CUX1	q22.1	101815904	102283958	7	CombFisher_byct	0.0944526	0.0915064	0.063119	0.918963	1	17.8246	18.173	17.7527	0.734703	1	0.475848	0.038181	0.251226	0.0672417	0.0339926	-0.0372026	-0.0129129	NO
CWC25	q12	38800441	38825355	17	CombFisher_byct	0.0141434	-0.00959548	0.00874081	0.609568	0.865246	#N/A	#N/A	#N/A	#N/A	#N/A	0.184718	0.036668	0.171851	0.108621	0.0222209	0.21347	0.0868202	NO
CXCL17	q13.2	42428278	42442946	19	CombFisher_byct	0.0161603	0.00922654	0.00967702	0.287425	0.0666606	#N/A	#N/A	#N/A	#N/A	#N/A	-0.105182	0.17515	-0.15047	0.0695285	0.0361114	-0.00440532	-0.0791235	NO
CXCL2	q13.3	74097040	74099196	4	CombFisher_byct	-0.0507059	-0.0431581	-0.00829188	1	1	#N/A	#N/A	#N/A	#N/A	#N/A	-0.178283	0.111868	-0.240885	0.0317557	0.0234458	0.00343633	-0.0264075	NO
CYB561	q23.3	63432304	63446354	17	CombFisher_byct	0.0497656	0.0238368	0.0345273	1	1	2.0768	2.17378	2.127	0.241741	0.57317	0.205948	0.0554039	0.213199	0.0768629	0.0491394	-0.0530409	0.000299499	NO
CYB561A3	q12.2	61348754	61362283	11	CombFisher_byct	-0.0216905	0.00610698	-0.0132953	0.0198692	0.469744	3.21497	3.22075	3.28054	0.919821	0.443102	0.238605	0.0225575	0.200382	0.0432591	0.00368841	0.0566159	0.0290678	NO
CYB561D1	p13.3	109494052	109502932	1	CombFisher_byct	-0.0338079	-0.0054505	-0.0109987	0.00162928	0.0196156	4.36534	4.48708	4.16106	0.102183	1	0.159519	0.122079	0.120418	0.191947	0.0277702	0.0570864	-0.0065821	NO
CYB5B	q22.1	69424619	69466264	16	CombFisher_byct	-0.0522836	-0.0477939	-0.0485736	1	0.00906154	8.15213	7.43637	7.7182	9.03111e-06	2.55856e-05	-0.100744	0.206482	-0.117537	0.0984351	0.000281339	0.0493666	-0.0310881	NO
CYB5R1	q32.1	202961873	202967275	1	CombFisher_byct	0.179216	0.0924142	0.085056	1	1	3.06138	2.82677	3.29841	1	0.0124909	0.417855	0.0563244	0.416144	0.0415219	0.0408451	0.106923	0.0133086	NO
CYBRD1	q31.1	171522247	171558129	2	CombFisher_byct	-0.00814375	0.0356965	-0.000831315	0.00149139	0.478885	5.76336	5.85149	5.89614	0.287699	0.424191	0.345717	0.0398401	0.288789	0.0632521	0.00935554	-0.0228723	0.00655642	NO
CYC1	q24.3	144095039	144097525	8	CombFisher_byct	0.131561	0.104271	0.10757	0.311887	0.110092	15.4237	16.3261	17.4771	1	1	-0.293986	0.0455537	-0.277102	0.0601539	0.0183392	-0.00463296	-0.0735772	NO
CYGB	q25.1	76527356	76551175	17	CombFisher_byct	0.0669004	0.0487546	0.0319319	1	1	7.02036	7.30952	6.6489	1.01935e-05	1	0.176517	0.0398401	0.138588	0.0861297	0.0620915	0.0139494	0.0540923	NO
CYLC2	q31.1	102995311	103018488	9	CombFisher_byct	-0.0444851	-0.0428416	-0.0306053	0.518927	0.306799	#N/A	#N/A	#N/A	#N/A	#N/A	0.151291	0.0969916	0.254003	0.0902859	0.0484414	0.0811625	-0.0142428	NO
CYLD	q12.1	50742050	50801935	16	CombFisher_byct	-0.0235369	-0.0359409	-0.0448377	1	1	3.67483	3.36158	4.13931	1	0.000472447	0.127704	0.13057	0.197708	0.108334	0.270133	0.0418849	-0.020203	NO
CYP20A1	q33.2	203238977	203306026	2	CombFisher_byct	0.00952942	-0.0184035	-0.018221	1	1	2.95398	3.01555	3.27222	0.402401	1.46291e-05	0.118726	0.169756	0.124005	0.172932	0.199983	-0.00217815	0.014138	NO
CYP2C19	q23.33	94762681	94855547	10	CombFisher_byct	-0.0289653	-0.0635743	-0.0329519	1	0.0914132	#N/A	#N/A	#N/A	#N/A	#N/A	0.148244	0.0530557	0.106983	0.0951455	0.0513884	-0.00685118	0.0342487	NO
CYP2C8	q23.33	95036772	95069497	10	CombFisher_byct	-0.0328471	-0.0825773	-0.0460298	0.031129	0.0448429	#N/A	#N/A	#N/A	#N/A	#N/A	-5.18e-06	0.15938	0.101088	0.153431	0.0219991	0.0573322	-0.011756	NO
CYP2C9	q23.33	94938658	94990091	10	CombFisher_byct	-0.025911	-0.0682055	-0.0410008	0.00539582	0.175699	#N/A	#N/A	#N/A	#N/A	#N/A	-0.136473	0.0550619	-0.176659	0.0250737	0.00157745	0.128847	0.00867997	NO
CYP2E1	q26.3	133520406	133561220	10	CombFisher_byct	-0.0580474	-0.0737752	-0.058119	1	0.692032	1.06358	1.01342	1.06647	1	1	0.34028	0.0225575	0.233524	0.0696016	0.0183707	-0.0472273	-0.00618181	NO
CYP2J2	p32.1	59893308	59926773	1	CombFisher_byct	-0.0229103	0.0115787	-0.0143887	0.00903237	0.428445	1.0787	1.12832	1.11184	0.263198	0.808001	0.230394	0.0591896	0.219888	0.0766934	0.0314104	0.0478956	0.020711	NO
CYP2R1	p15.2	14877440	14892231	11	CombFisher_byct	-0.0468318	-0.0349737	-0.0212899	0.212906	0.0346167	1.13766	1.12531	1.0043	1	1	0.103599	0.108802	0.156849	0.0815971	0.0534109	-0.02044	-0.0197902	NO
CYP3A5	q22.1	99648194	99679998	7	CombFisher_byct	0.0834879	0.0764226	0.0459195	0.830746	0.0481752	3.17563	3.17458	3.11609	0.0327402	0.56766	-0.119245	0.142919	-0.123343	0.102285	0.119568	-0.115483	-0.0212473	NO
CYP3A7	q22.1	99705036	99735196	7	CombFisher_byct	0.0985402	0.0982182	0.0635982	0.743464	1	#N/A	#N/A	#N/A	#N/A	#N/A	0.109153	0.104415	0.0825917	0.224399	0.224928	-0.198625	-0.0996624	NO
CYP4A11	p33	46929177	46941484	1	CombFisher_byct	-0.0278425	0.031773	-0.0089978	1	1	#N/A	#N/A	#N/A	#N/A	#N/A	-0.112623	0.254103	-0.0559419	0.562698	0.67467	0.0124195	-0.0677944	NO
CYP4A22	p33	47137435	47149735	1	CombFisher_byct	-0.000144928	0.0298204	0.00148003	0.0288338	0.236993	#N/A	#N/A	#N/A	#N/A	#N/A	0.18743	0.0530557	0.129043	0.122408	0.0186962	0.105435	-0.00693228	NO
CYP4F11	p13.12	15912367	15934867	19	CombFisher_byct	-0.0213791	-0.0009542	-0.00608882	1	1	#N/A	#N/A	#N/A	#N/A	#N/A	-0.124641	0.0552525	-0.162465	0.0387302	0.0151212	-0.00453474	0.0140034	NO
CYP4F12	p13.12	15673018	15697174	19	CombFisher_byct	-0.00961123	0.0178164	-0.000313691	1	1	#N/A	#N/A	#N/A	#N/A	#N/A	-0.0779191	0.237329	-0.121013	0.152564	0.30847	0.0768537	0.0524062	NO
CYP4F22	p13.12	15508525	15552317	19	CombFisher_byct	-0.0287114	-0.0210765	-0.012173	0.710672	0.128996	#N/A	#N/A	#N/A	#N/A	#N/A	0.333068	0.0136453	0.217996	0.0404913	0.000675067	0.10658	0.0381896	NO
CYP4X1	p33	47023669	47050751	1	CombFisher_byct	-0.0306731	0.0227133	0.000303349	0.0543812	0.229926	#N/A	#N/A	#N/A	#N/A	#N/A	0.273374	0.0454307	0.234938	0.0809204	0.00961116	0.0780487	-0.0482173	NO
CYP4Z1	p33	47067231	47118318	1	CombFisher_byct	-0.0255801	-0.00216747	-0.0115898	6.46548e-05	0.13278	#N/A	#N/A	#N/A	#N/A	#N/A	0.177065	0.105614	0.217914	0.0812946	0.0186323	0.109222	0.00738937	NO
CYREN	q33	135092363	135170795	7	CombFisher_byct	0.0580105	0.0569031	0.044529	0.871179	0.508322	#N/A	#N/A	#N/A	#N/A	#N/A	-0.118765	0.0510399	-0.0862059	0.290051	0.0842808	-0.0566029	-0.120401	NO
CYTH1	q25.3	78674048	78782297	17	CombFisher_byct	0.0676267	0.0383047	0.0398739	0.069849	0.0742654	1.34855	1.42943	1.18613	1	0.780421	-0.115346	0.277007	-0.128448	0.231614	0.11617	0.0402279	0.0880987	NO
CYTH2	q13.33	48469208	48482314	19	CombFisher_byct	0.0157083	-0.00127363	0.010818	0.0344242	0.0729567	1.09581	1.02703	1.26153	0.071991	1	-0.159583	0.0355227	-0.162831	0.0608183	0.00500422	-0.117089	-0.161427	YES
DAAM1	q23.1	59188646	59371405	14	CombFisher_byct	-0.0281655	-0.022758	-0.00467528	0.437231	0.0313993	3.95567	3.79896	4.05431	1	0.231306	0.186517	0.074475	0.164834	0.0975594	0.0730314	0.057416	0.0295029	NO
DAB2IP	q33.2	121567057	121785530	9	CombFisher_byct	-0.0567091	-0.032169	-0.0439966	0.161161	0.221097	4.17327	3.6872	4.77668	1	0.00163506	0.180188	0.056818	0.219882	0.0651472	0.0227866	0.151571	0.0740713	NO
DACT1	q23.1	58633967	58648321	14	CombFisher_byct	-0.0146361	-0.00831725	0.00125864	0.715719	0.447973	3.18295	3.20571	3.05347	0.120531	1	0.393705	0.0373142	0.459191	0.013468	0.00182767	0.0774572	0.0330014	NO
DACT2	q27	168292830	168319777	6	CombFisher_byct	-0.0559479	-0.0275411	-0.0532852	0.00243052	0.607827	#N/A	#N/A	#N/A	#N/A	#N/A	0.100814	0.120881	0.145295	0.0996378	0.0749582	0.000169518	-0.0183552	NO
DAGLA	q12.2	61680391	61747001	11	CombFisher_byct	0.0134692	0.0102823	-0.0134055	0.788372	0.0945692	18.3983	17.8357	18.1389	0.198103	0.660123	-0.166331	0.0566509	-0.192901	0.108909	0.0567545	0.068132	0.0731406	NO
DAOA	q33.2	105465867	105491034	13	CombFisher_byct	0.0180692	0.011805	0.0106333	0.855739	1	#N/A	#N/A	#N/A	#N/A	#N/A	0.358704	0.0480706	0.352844	0.0417401	0.0123957	0.0195052	0.0197954	NO
DAP3	q22	155687960	155739010	1	CombFisher_byct	0.116849	0.100567	0.0628581	0.701256	1	4.6268	4.49247	4.79227	1	0.1004	0.158247	0.0481618	0.14798	0.10638	0.098025	0.152396	0.00186932	NO
DARS2	q25.1	173824653	173858808	1	CombFisher_byct	0.159097	0.123203	0.106607	0.0129561	0.000374454	2.16966	2.45093	2.34234	1	1	-0.156807	0.0687159	-0.15091	0.0599249	0.00380304	-0.0192859	-0.0829214	NO
DAW1	q36.3	227871054	227924344	2	CombFisher_byct	-0.0286454	-0.0187537	-0.0216991	0.436973	0.44448	#N/A	#N/A	#N/A	#N/A	#N/A	0.326325	0.0577749	0.264479	0.085836	0.0226781	0.147991	0.0959665	NO
DAZAP2	q13.13	51238724	51271362	12	CombFisher_byct	0.0134948	-0.00432062	0.00931868	0.0819469	0.667452	7.12279	7.25908	6.97743	1	0.208808	-0.205313	0.0212065	-0.169585	0.0708076	0.0101013	-0.111615	-0.0754621	NO
DAZL	p24.3	16586792	16670306	3	CombFisher_byct	-0.0349999	-0.0202333	-0.00530116	0.968229	1	#N/A	#N/A	#N/A	#N/A	#N/A	-0.199093	0.10005	-0.193297	0.0972801	0.111435	-0.094127	-0.0663233	NO
DBF4B	q21.31	44708608	44752264	17	CombFisher_byct	0.0396129	0.0183756	0.022051	0.0919272	0.132137	9.20855	9.53135	9.39812	1	1	-0.0992169	0.316602	-0.122272	0.299688	0.226906	0.0824047	0.0814174	NO
DBNL	p13	44044640	44069456	7	CombFisher_byct	0.0874206	0.0767039	0.0618343	0.86385	1	5.75357	5.76298	5.10264	0.19704	1	0.298373	0.0529163	0.260083	0.0735809	0.0816932	-0.125868	0.0237623	NO
DBP	q13.33	48630030	48637379	19	CombFisher_byct	0.0451339	0.00668626	0.00849708	1	1	7.47083	7.45546	7.29373	0.12601	0.731565	0.401657	0.0521833	0.270718	0.1047	0.0748198	-0.0742961	-0.0453555	NO
DBT	p21.2	100186919	100249834	1	CombFisher_byct	-0.0326857	0.0133468	-0.0172465	5.8935e-08	0.00354213	3.81731	3.62087	4.105	1	5.62168e-06	0.145179	0.101983	0.136114	0.127061	0.00602329	0.0533422	-0.0265641	NO
DBX2	q12	45014672	45051099	12	CombFisher_byct	0.0215441	-0.00795333	0.00924469	1	1	#N/A	#N/A	#N/A	#N/A	#N/A	0.231922	0.0359693	0.183598	0.0576055	0.0136698	0.120367	0.0264328	NO
DCAF12	p13.3	34086387	34127399	9	CombFisher_byct	-0.0890125	-0.0445685	-0.0774298	0.0031202	0.584825	2.78558	2.83427	2.67267	0.0776124	1	0.277268	0.0603487	0.298245	0.0306642	0.0139012	0.0191915	-0.0021613	NO
DCAF15	p13.12	13952492	13961449	19	CombFisher_byct	-0.0423708	-0.0276464	-0.0135577	0.0134854	3.04224e-05	5.79633	5.98654	5.56695	0.0335869	1	0.138401	0.15211	0.16712	0.123044	0.017907	0.0569791	0.0150875	NO
DCAF17	q31.1	171434217	171485052	2	CombFisher_byct	0.0124206	-0.00410906	-0.00951733	1	1	5.1597	5.33021	5.03355	0.252577	1	0.149367	0.170041	0.222405	0.123161	0.354618	0.0220671	0.0238801	NO
DCAF4	q24.2	72926377	72959703	14	CombFisher_byct	-0.0352049	-0.0225471	-0.0150393	0.705602	1	3.70021	3.54664	3.70684	0.000847053	0.491244	-0.0866331	0.200729	-0.126303	0.0905331	0.141127	-0.0936883	-0.101433	NO
DCAF5	q24.1	69050881	69153150	14	CombFisher_byct	-0.0276167	-0.0128224	-0.013828	0.217471	0.0382637	2.58036	2.54182	2.49884	1	1	0.168201	0.0968621	0.209265	0.096849	0.0593147	-0.0155522	-0.0057625	NO
DCAF6	q24.2	167935783	168075843	1	CombFisher_byct	0.167761	0.109303	0.0771125	0.00355671	8.14622e-06	3.09008	3.20016	2.98505	1	0.226109	-0.145638	0.128142	-0.133866	0.166607	0.00771695	-0.0328672	0.0927045	NO
DCAF8	q23.2	160215715	160262549	1	CombFisher_byct	0.15829	0.135102	0.0830423	0.0746422	1.3915e-08	6.84849	6.54111	6.51663	0.000303816	0.00214969	-0.11788	0.0987873	-0.13071	0.0809204	0.000312647	0.0734054	0.050772	NO
DCAKD	q21.31	45023340	45061109	17	CombFisher_byct	0.0175118	-0.00966672	0.015765	0.000286461	0.00053321	7.30171	7.02944	6.81819	0.0255233	1.82582e-13	-0.114134	0.08936	-0.107331	0.20996	0.000124456	-0.0180044	0.0284132	NO
DCBLD1	q22.1	117453817	117569858	6	CombFisher_byct	-0.0503895	-0.0226395	-0.0478689	1	0.528191	6.56348	6.1947	6.40922	4.94168e-15	0.322637	-0.0967571	0.197725	-0.123233	0.122334	0.15952	0.136011	-0.045527	NO
DCDC2B	p35.2	32209089	32216192	1	CombFisher_byct	-0.0417316	0.00110908	-0.0153444	0.000180848	0.012499	#N/A	#N/A	#N/A	#N/A	#N/A	0.180902	0.0772672	0.177466	0.0865936	0.00277004	0.0611498	0.0911901	NO
DCHS1	p15.4	6621330	6655809	11	CombFisher_byct	-0.0670116	-0.0654618	-0.0263356	0.412614	0.00229373	3.38609	3.58517	3.42799	6.7041e-08	0.171069	0.354426	0.0252214	0.270625	0.0667309	0.00239925	0.0215833	0.00887726	NO
DCK	q13.3	70992538	71030914	4	CombFisher_byct	-0.0412824	-0.0389859	-0.0105925	0.92507	0.00770425	2.11224	2.11514	2.2486	1	0.359391	0.168064	0.0731048	0.210518	0.0919012	0.0969433	0.0820322	-0.0408469	NO
DCLK3	p22.2	36712422	36764349	3	CombFisher_byct	-0.023041	-0.0150562	0.000433206	0.677146	0.049292	#N/A	#N/A	#N/A	#N/A	#N/A	0.0684633	0.224394	0.12534	0.160445	0.194859	0.083532	0.0195378	NO
DCLRE1B	p13.2	113905213	113914086	1	CombFisher_byct	-0.0153595	0.032878	-0.0121046	1	0.856965	1.45881	1.49082	1.43849	1	0.828873	-0.253871	0.0146357	-0.17753	0.0478134	0.00412388	-0.371668	-0.298931	YES
DCN	q21.33	91140484	91183217	12	CombFisher_byct	0.0269442	-0.00701334	0.0128176	1	1	#N/A	#N/A	#N/A	#N/A	#N/A	0.232398	0.0442935	0.137306	0.0863031	0.0346512	0.0382498	-0.0384528	NO
DCP1B	p13.33	1946053	2004535	12	CombFisher_byct	0.0547299	0.00937274	0.0113692	1	1	2.28633	2.51828	2.24594	1.21842e-12	0.607196	0.0938155	0.135114	0.147177	0.116837	0.185625	0.0266096	0.0319784	NO
DCST1	q21.3	155033824	155050930	1	CombFisher_byct	0.125027	0.109523	0.0785673	0.133108	6.79926e-07	#N/A	#N/A	#N/A	#N/A	#N/A	-0.108325	0.0446047	-0.127959	0.0672417	0.00459542	-0.0315852	-0.0253188	NO
DCST2	q21.3	155018520	155033781	1	CombFisher_byct	0.13737	0.11209	0.0779929	0.139832	4.59842e-06	#N/A	#N/A	#N/A	#N/A	#N/A	-0.139081	0.0956408	-0.128687	0.0791257	0.0155605	0.0163124	-0.0648937	NO
DCTN2	q13.3	57529633	57547224	12	CombFisher_byct	0.0368286	0.0182162	0.00965511	0.0479206	0.00548997	7.74279	7.45755	8.10319	0.00192423	1	-0.108581	0.106781	-0.141223	0.0996378	0.0244577	0.00540375	-0.0205531	NO
DCTN3	p13.3	34613545	34620523	9	CombFisher_byct	-0.085379	-0.0525845	-0.0528311	0.258961	0.0280829	9.12646	9.37872	9.03004	0.476333	1	0.138397	0.0783386	0.125331	0.177969	0.0786102	0.108252	-0.00134563	NO
DCTPP1	p11.2	30423615	30430030	16	CombFisher_byct	0.00684306	-0.000789981	-0.00872848	0.679901	0.0149942	5.84284	5.8607	5.74339	0.983217	0.122428	-0.113231	0.100954	-0.0998634	0.157908	0.160556	0.0116897	-0.066732	NO
DCUN1D2	q34	113455819	113490951	13	CombFisher_byct	-0.0250479	-0.00901245	-0.00901051	0.129832	0.0439158	8.80515	8.95282	8.39676	0.424785	1	0.117267	0.185494	0.124203	0.144371	0.0990504	-0.111495	-0.00660455	NO
DDA1	p13.11	17309518	17323298	19	CombFisher_byct	-0.0266102	0.0123427	-0.000520761	0.0315521	0.0135047	6.15949	6.45225	5.56501	0.0107411	1	0.113751	0.209118	0.139357	0.12378	0.036243	0.0475453	0.00359273	NO
DDAH1	p22.3	85318481	85578363	1	CombFisher_byct	-0.023369	-0.00329208	-0.0111545	4.46793e-05	0.0661972	10.5871	10.4738	10.3544	0.969237	0.963583	0.160524	0.0826652	0.25987	0.0471657	0.00811649	0.127554	-0.00240156	NO
DDB1	q12.2	61299451	61342596	11	CombFisher_byct	-0.0286247	0.00388545	-0.0175794	0.0169131	0.461078	5.26779	5.1908	5.4647	0.859848	0.00204476	0.0830348	0.114034	0.106293	0.227026	0.152698	0.111463	-0.0209148	NO
DDB2	p11.2	47214465	47239217	11	CombFisher_byct	-0.0532437	-0.0203994	-0.0229544	1	1	9.91735	10.0936	9.35582	1	0.0578862	-0.189419	0.0750319	-0.178074	0.1339	0.196344	-0.101652	-0.0459708	NO
DDC	p12.1	50458436	50565405	7	CombFisher_byct	0.0921181	0.0892308	0.0426451	0.916477	0.000204709	#N/A	#N/A	#N/A	#N/A	#N/A	-0.102046	0.01784	-0.138193	0.0359562	0.00126501	0.0378596	0.0151534	NO
DDHD1	q22.1	53036745	53153323	14	CombFisher_byct	-0.018964	-0.0145019	0.000335904	0.510988	0.0853366	9.71902	9.8598	9.65693	0.307429	1	0.228426	0.0660426	0.166365	0.112329	0.0749444	-0.00195282	-0.0329928	NO
DDI1	q22.3	104036640	104039196	11	CombFisher_byct	-0.0199496	0.000326315	-0.0130948	0.0359268	0.702578	#N/A	#N/A	#N/A	#N/A	#N/A	0.162997	0.157159	0.159693	0.176582	0.170838	0.0447427	-0.0430939	NO
DDIT3	q13.3	57516588	57521737	12	CombFisher_byct	0.0286422	-0.00583172	0.00971191	0.846163	1	3.93395	3.78124	3.78064	1	1	0.0838016	0.183163	0.148889	0.0833367	0.259248	-0.0966379	-0.0756317	NO
DDN	q13.12	48995149	48999375	12	CombFisher_byct	0.0195525	0.00530546	0.0111447	0.0738436	0.448987	#N/A	#N/A	#N/A	#N/A	#N/A	-0.202317	0.0886276	-0.192072	0.0979532	0.0436162	-0.0360952	0.0167085	NO
DDOST	p36.12	20651767	20661544	1	CombFisher_byct	-0.0234941	0.0079936	-0.0214591	0.968733	0.906544	6.45179	6.61152	5.91376	1	0.000374245	-0.102735	0.128059	-0.146141	0.0996245	0.216102	0.205139	0.0483622	NO
DDR1	p21.33	30876421	30900156	6	CombFisher_byct	0.00926817	0.0433525	0.0104115	0.000432061	0.797719	15.4221	15.6979	14.3567	2.80646e-09	1	0.215629	0.107185	0.213839	0.119955	0.194274	0.0455802	-0.0174227	NO
DDR2	q23.3	162631373	162787405	1	CombFisher_byct	0.164276	0.129726	0.088288	0.123221	7.07011e-05	1.19761	1.12923	1.36003	0.00199748	1	-0.126583	0.156861	-0.160834	0.104348	0.0651893	-0.0119844	-0.060503	NO
DDX1	p24.3	15591178	15634346	2	CombFisher_byct	0.0613003	0.0539701	0.0174436	0.569436	0.000131005	4.85909	4.86536	4.84558	1	0.644594	-0.15789	0.128811	-0.111222	0.20561	0.212074	0.0292787	0.0132132	NO
DDX17	q13.1	38483438	38507660	22	CombFisher_byct	-0.0447992	0.000874013	-0.0136725	2.29363e-06	0.0155745	4.16861	4.51863	3.95691	1.51267e-09	1	0.155958	0.105635	0.203753	0.0710612	0.00881128	0.0265774	0.000293129	NO
DDX19B	q22.1	70289663	70335305	16	CombFisher_byct	-0.069775	-0.0838498	-0.076033	0.202452	0.802812	6.10006	6.4528	5.62479	3.37375e-05	1	0.205178	0.0641105	0.212025	0.0695508	0.0678343	-0.0780932	0.0998658	NO
DDX20	p13.2	111754832	111775602	1	CombFisher_byct	-0.0216215	0.0225644	-0.00228156	0.0195482	0.277326	5.89159	5.63288	6.01291	1	0.321551	0.212164	0.0510042	0.185807	0.108621	0.0396747	0.170967	-0.0328139	NO
DDX23	q13.12	48829756	48852842	12	CombFisher_byct	0.0244074	0.00551588	0.0159851	0.0364723	0.563172	3.02787	3.18832	3.02561	1	0.787958	-0.261095	0.103892	-0.250194	0.101206	0.130989	0.0604743	0.0291585	NO
DDX25	q24.2	125903348	125943702	11	CombFisher_byct	-0.0934708	-0.0588732	-0.0704749	0.00693922	0.104862	#N/A	#N/A	#N/A	#N/A	#N/A	0.436002	0.0447562	0.664631	0.0271263	0.00094341	-0.0308443	-0.107294	NO
DDX31	q34.13	132592997	132670401	9	CombFisher_byct	-0.0583596	-0.0525361	-0.0370036	1	1	7.00415	7.32558	6.41059	1	1.27494e-06	-0.125174	0.0465539	-0.168123	0.0215518	0.00873323	-0.398198	-0.314693	YES
DDX39A	p13.12	14408798	14419383	19	CombFisher_byct	-0.0332196	-0.00403931	-0.0119939	1	1	2.82181	2.94687	2.84525	1	0.00708098	-0.115742	0.199982	-0.108407	0.151291	0.474711	0.0455638	0.00528828	NO
DDX42	q23.3	63773603	63819317	17	CombFisher_byct	0.0636642	0.0222328	0.0221514	1	1	10.2816	9.88197	10.2446	1	0.710619	0.10578	0.232023	0.212534	0.050753	0.180293	0.00852078	-0.0245666	NO
DDX49	p13.11	18919705	18929189	19	CombFisher_byct	-0.0297398	-0.00175815	-0.000100827	1	1	4.49223	4.44846	4.47745	0.591445	0.532914	-0.252287	0.0613431	-0.312415	0.0583815	0.0371394	0.0125934	-0.0854551	NO
DDX5	q23.3	64498254	64508199	17	CombFisher_byct	0.0727716	0.0426262	0.0309603	0.00107793	8.41164e-09	3.19892	3.66096	3.33478	1	1	-0.0941804	0.233503	-0.115337	0.176339	0.00670564	-0.000566946	-0.0255031	NO
DDX50	q22.1	68901286	68946847	10	CombFisher_byct	-0.0427452	-0.0524887	-0.0516883	1	1	7.23588	7.21989	6.87514	0.121389	1	0.0948097	0.153429	0.146673	0.0994197	0.295549	-0.0512347	0.00079802	NO
DDX52	q12	37609739	37643446	17	CombFisher_byct	0.0620804	0.0616007	0.0157705	0.942918	0.000745079	#N/A	#N/A	#N/A	#N/A	#N/A	-0.175002	0.0530078	-0.147034	0.0359195	0.00964962	0.00131439	-0.0453212	NO
DDX54	q24.13	113157173	113185479	12	CombFisher_byct	0.0090504	0.00323891	0.00721173	0.476911	0.695027	4.64612	4.65072	4.51387	0.954701	0.146708	-0.163714	0.120215	-0.227993	0.0998459	0.127715	0.181091	-0.000634569	NO
DDX56	p13	44565804	44575051	7	CombFisher_byct	0.0751326	0.0723403	0.0425173	0.638122	0.00360153	5.96908	5.92177	6.04801	0.433266	0.681222	-0.103659	0.118732	-0.281952	0.0362126	0.0246029	0.0159473	-0.0246641	NO
DDX58	p21.1	32455302	32526208	9	CombFisher_byct	-0.0449671	-0.0367119	-0.0191263	0.196867	0.191063	4.26073	4.30452	4.15869	0.920744	1	0.215669	0.107226	0.277405	0.0671513	0.0402647	-0.0396671	-0.0298425	NO
DDX59	q32.1	200623896	200669907	1	CombFisher_byct	0.0467105	0.0426655	0.0270579	0.738266	0.250295	8.82904	8.88979	8.68727	0.882018	0.238729	-0.23923	0.106517	-0.317741	0.0666819	0.0698206	0.112474	0.0127935	NO
DEDD	q23.3	161120974	161132688	1	CombFisher_byct	0.117055	0.0958627	0.075401	1	1	4.07874	4.04908	4.36749	0.947194	0.00960949	0.102762	0.104807	0.0315624	0.3642	0.394859	-0.0398414	-0.0241064	NO
DEDD2	q13.2	42198598	42220140	19	CombFisher_byct	0.0266065	0.00688965	0.0206493	0.0829287	0.0585362	8.96316	8.65084	9.67547	0.172812	1	-0.0719638	0.498795	-0.101139	0.372928	0.214976	0.0855445	-0.0611288	NO
DEFB114	p12.3	49960249	49964164	6	CombFisher_byct	0.0404478	0.046743	0.0407344	0.749709	0.942703	#N/A	#N/A	#N/A	#N/A	#N/A	0.296169	0.0513327	0.207239	0.113897	0.0446412	0.13328	0.053289	NO
DEFB118	q11.21	31368601	31373923	20	CombFisher_byct	0.0885229	0.088294	0.0481692	0.0764131	1	#N/A	#N/A	#N/A	#N/A	#N/A	0.238105	0.0487238	0.238233	0.041061	0.0141041	-0.0582877	-0.018594	NO
DENND1B	q31.3	197504748	197775696	1	CombFisher_byct	0.0895806	0.0664922	0.0557975	0.399129	0.100936	2.48361	2.6517	2.51416	1	0.178728	-0.0839666	0.112684	-0.127634	0.0695269	0.072143	-0.0677569	-0.115651	NO
DENND2C	p13.2	114582848	114670422	1	CombFisher_byct	-0.0459203	0.0142085	-0.0200421	1	1	2.75648	2.78114	2.87671	0.922832	1	-0.139295	0.101813	-0.146569	0.0903629	0.202352	0.0561565	-0.0451725	NO
DENND2D	p13.2	111185969	111204535	1	CombFisher_byct	-0.0505287	-0.00860524	-0.0235425	3.43535e-08	0.0039105	1.57803	1.56126	1.64713	0.93941	0.287252	0.12747	0.193708	0.193893	0.0937396	0.00620365	0.161136	0.0300064	NO
DENND4B	q21.3	153929501	153946718	1	CombFisher_byct	0.153326	0.130776	0.0898833	0.277806	2.42997e-05	2.41712	2.5882	2.62059	1	1	-0.130213	0.128142	-0.105478	0.27923	0.189101	0.0534618	-0.00605825	NO
DENND5B	p11.21	31382226	31591136	12	CombFisher_byct	0.0473264	0.0320378	0.020411	0.183556	0.0270066	3.55896	3.49471	3.63039	0.424785	0.928436	-0.119478	0.0792477	-0.102626	0.0930404	0.0326117	0.000429378	-0.0517482	NO
DEPDC4	q23.1	100203669	100267079	12	CombFisher_byct	0.0200106	-0.00458964	0.0104193	1	1	#N/A	#N/A	#N/A	#N/A	#N/A	0.184926	0.0844923	0.199631	0.0769548	0.0709816	0.0762356	0.0408198	NO
DEPDC5	q12.2	31753867	31908033	22	CombFisher_byct	-0.00463668	-0.00132437	-0.00254119	0.682304	0.649343	2.93606	3.06135	2.84429	1	0.233882	-0.0880963	0.154659	-0.115346	0.0808485	0.148934	-0.0214968	-0.0786251	NO
DEPDC7	p13	33015876	33033582	11	CombFisher_byct	-0.0265516	-0.0221493	-0.0195849	0.398564	0.635504	2.72355	2.69164	2.77965	0.201326	0.0128	0.103377	0.126904	0.19764	0.0618079	0.0226447	0.110014	-0.0180138	NO
DEPTOR	q24.12	119873717	120050918	8	CombFisher_byct	0.12742	0.109301	0.0903092	1	1	2.25294	2.68539	1.81714	9.65211e-10	1	0.30133	0.0297489	0.272344	0.0468966	0.016967	-0.0598335	-0.0135859	NO
DERA	p12.3	15911302	16037381	12	CombFisher_byct	0.0178649	0.00753281	0.0107779	0.752602	1	4.11645	3.74564	4.14958	1	0.0595456	0.235587	0.0520821	0.169419	0.0743177	0.0755198	-0.0725701	-0.00293065	NO
DERL3	q11.23	23834503	23839128	22	CombFisher_byct	-0.000321296	0.0313041	0.0092949	0.0585127	0.510195	7.15349	7.18553	6.81141	0.932529	1	0.285797	0.0407328	0.308632	0.0444598	0.0136762	0.171705	0.0202117	NO
DES	q35	219418377	219426735	2	CombFisher_byct	-0.044338	-0.0276763	-0.0248017	0.345011	0.277761	#N/A	#N/A	#N/A	#N/A	#N/A	0.404251	0.0557327	0.299159	0.090297	0.0188132	0.0332788	-0.0370787	NO
DEUP1	q21	93329971	93438487	11	CombFisher_byct	-0.0404178	-0.00357234	-0.0364187	4.33691e-05	0.8015	#N/A	#N/A	#N/A	#N/A	#N/A	0.331477	0.0225575	0.190613	0.0947336	0.00826031	0.116925	0.0467759	NO
DFFA	p36.22	10456522	10472529	1	CombFisher_byct	-0.0313796	0.0177386	-0.0192151	0.000783804	0.527591	1.98369	1.88703	2.03124	1	0.0482763	0.12001	0.151581	0.150815	0.0768629	0.124322	0.124757	0.10074	YES
DFFB	p36.32	3857267	3885429	1	CombFisher_byct	-0.0410548	-0.00171878	-0.0301155	0.00591048	0.0588594	5.74347	5.65521	5.8188	0.902285	0.00237326	0.342867	0.0318456	0.194388	0.0932626	0.00422565	-0.00664263	-0.0378131	NO
DGCR2	q11.21	19036282	19122454	22	CombFisher_byct	-0.0740164	-0.0551629	-0.0302864	1	1	1.07831	1.13758	1.16231	1	0.778755	-0.151426	0.0566509	-0.109281	0.120589	0.143732	0.116611	0.0328957	NO
DGCR6L	q11.21	20314238	20320080	22	CombFisher_byct	-0.0369669	-0.0146912	0.00180347	0.31033	0.012499	2.73894	2.80285	2.84691	0.421732	0.0910088	0.327662	0.0324817	0.268497	0.0374758	0.00200129	-0.0878526	-0.00309166	NO
DGCR8	q11.21	20080232	20111877	22	CombFisher_byct	-0.0369669	-0.0146912	0.00180347	0.31033	0.012499	7.51086	7.66288	7.91027	0.36493	0.0603962	0.163728	0.0330631	0.16858	0.0813613	0.00569802	0.0712491	0.0486997	NO
DGKA	q13.2	55927319	55954027	12	CombFisher_byct	0.0219722	0.00520924	0.0117677	1	1	4.99365	5.06297	4.97587	0.116554	0.0843932	0.0718021	0.169756	0.1176	0.0883065	0.0496229	-0.0202168	-0.0183987	NO
DGKD	q37.1	233354494	233472104	2	CombFisher_byct	-0.0412663	-0.0400099	-0.0379284	0.808813	0.482296	3.9787	4.05922	4.10471	0.0234265	0.00888919	0.302269	0.0218178	0.303242	0.0303708	0.000172792	0.080035	0.0671652	NO
DGKE	q22	56834107	56869567	17	CombFisher_byct	0.0886977	0.0119693	0.0292811	1	1	3.92837	3.73407	4.28576	1	0.00115476	0.109776	0.179619	0.1688	0.163576	0.40296	-0.061462	-0.035695	NO
DGKZ	p11.2	46332905	46380554	11	CombFisher_byct	-0.0192684	-0.0103608	-0.00954472	0.704384	0.580326	1.18563	1.2168	1.08895	0.689123	0.4252	0.220903	0.101376	0.463271	0.0317361	0.0173151	-0.0487142	-0.0160116	NO
DGLUCY	q32.11	91060333	91225632	14	CombFisher_byct	-0.0261171	0.00229899	-0.0227342	0.110283	0.2568	#N/A	#N/A	#N/A	#N/A	#N/A	0.113782	0.0887478	0.101855	0.152183	0.0445867	0.0665872	0.0947255	NO
DHH	q13.12	49086656	49094801	12	CombFisher_byct	0.0301684	-0.00625412	0.0140865	1	1	#N/A	#N/A	#N/A	#N/A	#N/A	0.275584	0.0531962	0.205465	0.105119	0.0579378	0.0609078	0.0103549	NO
DHODH	q22.2	72008588	72027664	16	CombFisher_byct	-0.061264	-0.0608983	-0.0520683	0.903304	0.0286096	1.98597	1.87662	1.98624	0.0013381	0.254896	-0.123819	0.210578	-0.161546	0.12952	0.117875	0.0485733	0.0539199	NO
DHRS11	q12	36591879	36600804	17	CombFisher_byct	0.043119	0.00435375	0.00406573	0.617701	1	#N/A	#N/A	#N/A	#N/A	#N/A	0.21958	0.0701363	0.220663	0.0827082	0.061429	-0.000827285	0.0355771	NO
DHRS13	q11.2	28897781	28903079	17	CombFisher_byct	0.0242067	-8.433e-05	0.0102009	0.732991	1	7.82899	7.62182	8.0777	1	0.00105627	0.0551233	0.311379	0.111528	0.108219	0.393281	0.0344081	-0.0233186	NO
DHRS4L2	q11.2	23969874	24006408	14	CombFisher_byct	0.0126807	-0.0139159	-0.0103327	1	0.871156	2.09563	1.7151	1.55844	1	1	0.359111	0.0583285	0.39262	0.0643635	0.0689461	-0.0958019	-0.10369	NO
DHRS7B	p11.2	21123364	21193265	17	CombFisher_byct	-0.0681584	-0.056305	-0.0194646	1	1	4.42833	4.39456	4.68179	0.0725321	1	-0.0950067	0.173568	-0.14015	0.102765	0.333928	0.00637684	0.0379263	NO
DHRS7C	p13.1	9771434	9791592	17	CombFisher_byct	-0.115973	-0.1102	-0.0546118	0.237166	8.97062e-09	#N/A	#N/A	#N/A	#N/A	#N/A	0.255454	0.0531962	0.142694	0.147883	0.0213154	0.146688	0.128447	YES
DHX32	q26.2	125836337	125896436	10	CombFisher_byct	-0.0139397	-0.0539382	-0.0386153	0.0275475	0.172145	3.70377	3.5543	3.68021	0.127851	0.450347	-0.113545	0.230171	-0.100595	0.224299	0.0884661	0.00299593	0.0575281	NO
DHX9	q25.3	182839347	182887982	1	CombFisher_byct	0.1344	0.0945743	0.0662387	1	1	3.21753	3.30264	3.55993	0.629102	0.00214666	0.104317	0.0956408	0.0674015	0.502324	0.311371	0.201384	0.0781863	NO
DIABLO	q24.31	122207663	122227456	12	CombFisher_byct	0.00882106	-0.00720387	0.00749462	0.0734832	0.403379	4.64634	4.72247	4.58816	1	0.127157	-0.129591	0.0867853	-0.122031	0.0758319	0.0651444	0.0157403	-0.014631	NO
DIAPH3	q21.2	59665583	60163928	13	CombFisher_byct	-0.0401815	-0.0707739	-0.0429056	0.108385	0.175699	8.9716	9.05194	9.28465	0.966965	1	-0.164541	0.0342994	-0.199439	0.0234953	0.00167349	-0.0653578	-0.0505572	NO
DICER1	q32.13	95086228	95158010	14	CombFisher_byct	-0.0459399	-0.035884	-0.0144181	0.740334	1	1.9583	2.03476	1.78768	1	0.000785251	-0.236352	0.0429867	-0.197516	0.074925	0.058372	0.00711567	0.0185038	NO
DIO2	q31.1	80197526	80387757	14	CombFisher_byct	-0.0246133	-0.00997361	-0.00813689	0.622126	0.342812	#N/A	#N/A	#N/A	#N/A	#N/A	0.310006	0.0361476	0.287373	0.0558369	0.00739219	0.00492515	-0.0351894	NO
DIO3	q32.31	101561351	101563452	14	CombFisher_byct	-0.0227271	-0.00687437	-0.00672965	0.549132	0.229561	#N/A	#N/A	#N/A	#N/A	#N/A	0.165061	0.0760359	0.136899	0.0775775	0.031664	0.0112265	0.0578304	NO
DIP2A	q22.3	46458891	46570015	21	CombFisher_byct	-0.012161	0.0169488	-0.00385836	0.00208371	0.442144	5.19794	5.21865	5.02962	0.832297	1	0.317626	0.0225575	0.160169	0.0775775	0.009236	-0.108671	0.0255281	NO
DIS3L2	q37.1	231961245	232344350	2	CombFisher_byct	-0.0165943	-0.0275981	-0.0264068	1	1	1.1463	1.05064	1.03736	1	1	0.231441	0.044423	0.10873	0.149162	0.119198	-0.0692226	-0.027883	NO
DISC1	q42.2	231626790	232041272	1	CombFisher_byct	0.0890163	0.0606871	0.0509873	1	1	3.49604	3.18931	3.56636	1	0.0411143	0.313873	0.11897	0.364695	0.0714363	0.1767	0.0369219	0.0261775	NO
DIXDC1	q23.1	111927144	112022653	11	CombFisher_byct	-0.0630415	-0.0319177	-0.060523	6.89347e-06	0.0834139	1.74084	1.60987	1.83211	1	0.027792	0.225577	0.0266906	0.169605	0.0696016	0.00427186	-0.000169861	0.0155186	NO
DKK1	q21.1	52314281	52318042	10	CombFisher_byct	0.0149267	-0.016105	-0.00118237	1	0.897563	#N/A	#N/A	#N/A	#N/A	#N/A	0.178197	0.0905536	0.216556	0.0775701	0.0752139	-0.0412027	-0.0490074	NO
DKK3	p15.3	11956207	12009769	11	CombFisher_byct	-0.0574258	-0.0486767	-0.037673	0.724549	1	#N/A	#N/A	#N/A	#N/A	#N/A	-0.109642	0.105745	-0.120359	0.0620839	0.0601816	0.00041785	-0.0281646	NO
DKK4	p11.21	42374063	42377229	8	CombFisher_byct	0.0394331	0.0354724	0.0345404	0.922519	0.620066	#N/A	#N/A	#N/A	#N/A	#N/A	-0.0771863	0.384403	-0.133793	0.221003	0.427063	-0.0613119	-0.0136953	NO
DKKL1	q13.33	49361783	49375116	19	CombFisher_byct	-0.00220303	-0.0108047	-0.00545948	1	0.874947	#N/A	#N/A	#N/A	#N/A	#N/A	0.108563	0.12368	0.140642	0.0558369	0.0638714	-0.124883	-0.085913	NO
DLAT	q23.1	112025408	112064404	11	CombFisher_byct	-0.0327616	0.00738825	-0.0161347	0.00204161	0.248374	1.38231	1.41968	1.23343	0.688509	1	0.433248	0.0350859	0.374093	0.0576212	0.00961116	-0.0209418	-0.0672467	NO
DLC1	p22	13083361	13604610	8	CombFisher_byct	-0.0897967	-0.0858051	-0.0365254	0.85017	0.0203289	#N/A	#N/A	#N/A	#N/A	#N/A	0.486127	0.041209	0.285831	0.115019	0.0294796	-0.0510307	0.00519033	NO
DLEC1	p22.2	38039205	38124025	3	CombFisher_byct	-0.0217945	-0.0103623	0.00813883	0.581832	0.0448865	#N/A	#N/A	#N/A	#N/A	#N/A	0.250418	0.0604782	0.169006	0.109139	0.0371058	0.055929	0.0125144	NO
DLEU7	q14.3	50519364	50843939	13	CombFisher_byct	-0.00039262	-0.0287919	-0.0069197	0.103775	0.27099	#N/A	#N/A	#N/A	#N/A	#N/A	-0.0775575	0.420375	-0.118361	0.159048	0.14844	0.0632021	0.0507979	NO
DLG5	q22.3	77790791	77926755	10	CombFisher_byct	0.00590479	-0.0124134	-0.00355485	0.0958138	0.171532	4.50624	4.31553	4.53719	0.00568181	0.438586	-0.152585	0.0668495	-0.139309	0.0773755	0.0131041	-0.0892207	-0.0656574	NO
DLGAP3	p34.3	34865436	34929650	1	CombFisher_byct	-0.0219199	-3.50173e-05	-0.000615177	0.00944551	0.0354167	#N/A	#N/A	#N/A	#N/A	#N/A	0.213421	0.0747801	0.276621	0.0423033	0.00188565	0.0236612	-0.00117328	NO
DLK1	q32.2	100725705	100738224	14	CombFisher_byct	-0.0189219	-0.0171397	-0.00517512	0.861158	0.268269	#N/A	#N/A	#N/A	#N/A	#N/A	0.0805663	0.20215	0.177417	0.0911553	0.133309	-0.0401559	0.0352508	NO
DLST	q24.3	74881891	74903743	14	CombFisher_byct	-0.0242732	-0.0216571	-0.00964081	0.973343	0.391712	0.785835	0.913732	0.502492	0.274305	1	0.154846	0.154486	0.163683	0.119566	0.295549	0.019162	0.00190191	NO
DLX3	q21.33	49990005	49995224	17	CombFisher_byct	0.0470025	0.029014	0.017441	0.45938	1	#N/A	#N/A	#N/A	#N/A	#N/A	0.223105	0.0614884	0.221548	0.0745441	0.0452881	0.0243252	0.0510131	NO
DLX4	q21.33	49968970	49974959	17	CombFisher_byct	0.0432687	0.0363111	0.0087639	1	1	7.40114	7.20508	7.71912	1	0.027792	0.173811	0.0550971	0.206947	0.0425803	0.036903	0.0310214	0.0521024	NO
DMAC2	q13.2	41431318	41440717	19	CombFisher_byct	0.0245463	0.00739908	0.0111198	0.06924	0.0452101	#N/A	#N/A	#N/A	#N/A	#N/A	-0.0577506	0.56316	-0.120517	0.126269	0.0504684	-0.0147158	-0.0534482	NO
DMBX1	p33	46489836	46516216	1	CombFisher_byct	-0.01643	0.00185277	-0.00746501	0.0431384	0.412127	#N/A	#N/A	#N/A	#N/A	#N/A	0.144136	0.136726	0.125803	0.104026	0.0658778	0.195778	0.0980293	NO
DMPK	q13.32	45769709	45782552	19	CombFisher_byct	0.0261166	0.0124391	0.0116872	1	1	0.544723	0.534548	0.552992	1	0.283457	0.109797	0.165559	0.089043	0.146149	0.347085	-0.000343999	-0.032677	NO
DMRT1	p24.3	841690	969090	9	CombFisher_byct	-0.0847467	-0.0822779	-0.0684291	0.841783	0.254466	#N/A	#N/A	#N/A	#N/A	#N/A	0.257658	0.061138	0.363433	0.0271263	0.0067417	0.0314631	-0.0334482	NO
DMRTA1	p21.3	22446824	22455740	9	CombFisher_byct	-0.204906	-0.12605	-0.154478	1	1	#N/A	#N/A	#N/A	#N/A	#N/A	-0.127625	0.207707	-0.102165	0.335978	0.461067	0.0229344	0.0145697	NO
DNAAF2	q21.3	49625174	49635244	14	CombFisher_byct	0.00571562	-0.0186925	0.00285797	0.00775368	0.982086	3.09105	2.91663	3.08104	1.14567e-07	0.769543	-0.0828217	0.421076	-0.101435	0.288246	0.564873	-0.0446196	-0.0270555	NO
DNAAF3	q13.42	55158661	55166722	19	CombFisher_byct	0.00667598	-0.0154162	-0.0101057	1	1	8.1462	8.35402	8.16709	0.580172	0.954654	0.157401	0.056818	0.0707967	0.135761	0.128199	-0.0279755	0.0217676	NO
DNAH1	p21.1	52316319	52400492	3	CombFisher_byct	-0.0193735	-0.0133318	0.00406392	0.609732	0.0618236	2.22376	2.41693	1.9803	0.122703	1	0.303573	0.0579435	0.214715	0.108176	0.0789765	0.124237	0.0453303	NO
DNAH2	p13.1	7717354	7833744	17	CombFisher_byct	-0.100699	-0.0974918	-0.0398386	0.309237	3.58376e-10	#N/A	#N/A	#N/A	#N/A	#N/A	0.248136	0.0146357	0.140375	0.050753	0.000623257	0.161783	0.222851	YES
DNAH5	p15.2	13690328	14011818	5	CombFisher_byct	0.0419959	0.0829689	0.0451092	4.01083e-06	0.91041	#N/A	#N/A	#N/A	#N/A	#N/A	0.124761	0.0933775	0.129713	0.0861576	0.0687175	-0.0719804	0.0813395	NO
DNAH6	p11.2	84516455	84819589	2	CombFisher_byct	0.0608735	0.058808	0.0157216	0.956187	1	#N/A	#N/A	#N/A	#N/A	#N/A	0.291998	0.0687495	0.252219	0.0909627	0.0685299	0.113906	-0.0186862	NO
DNAH7	q32.3	195737703	196068837	2	CombFisher_byct	-0.00847232	0.0180031	-0.00324435	0.0305313	0.751742	#N/A	#N/A	#N/A	#N/A	#N/A	0.363777	0.0442935	0.29505	0.050753	0.0111001	0.0544327	-0.00244951	NO
DNAI1	p13.3	34457414	34520988	9	CombFisher_byct	-0.0781738	-0.0349659	-0.0470615	1	1	#N/A	#N/A	#N/A	#N/A	#N/A	-0.0802424	0.298165	-0.147762	0.0813955	0.207073	0.0845757	-0.0306034	NO
DNAJA2	q11.2	46955362	46973674	16	CombFisher_byct	-0.026216	-0.0274898	-0.0397896	0.192454	0.00943948	1.17736	1.14234	1.29341	0.032764	1	-0.110737	0.0455323	-0.125897	0.0802237	0.0193259	-0.0656037	-0.126559	NO
DNAJB1	p13.12	14514769	14560391	19	CombFisher_byct	-0.0106365	0.0232871	0.00282406	0.00316246	0.00398361	4.99993	4.97955	5.11486	1	0.0587061	0.143759	0.108769	0.127236	0.150962	0.0072047	-0.0599932	-0.0159552	NO
DNAJB12	q22.1	72332830	72355149	10	CombFisher_byct	-0.0197189	-0.0376669	-0.0241184	1	0.63193	6.21513	6.19879	6.06524	1	1	0.179064	0.050959	0.183617	0.0492752	0.0439318	0.0392672	0.107249	NO
DNAJB5	p13.3	34989641	34998900	9	CombFisher_byct	-0.0317804	-0.0217401	-0.00267599	0.135424	0.0189945	8.22166	8.28701	8.20474	0.98275	0.305077	0.213272	0.0393717	0.300751	0.0317361	0.00231263	0.0787215	0.0123533	NO
DNAJB6	q36.3	157335381	157417439	7	CombFisher_byct	0.0286445	0.0186707	0.0234672	0.429541	0.803362	3.01767	3.05658	2.88751	1	0.488672	-0.231611	0.0821182	-0.213521	0.116738	0.126942	-0.0399017	0.0231908	NO
DNAJB7	q13.2	40859549	40862113	22	CombFisher_byct	-0.0740197	-0.0535513	-0.0439837	1	1	#N/A	#N/A	#N/A	#N/A	#N/A	-0.112916	0.214978	-0.116383	0.156144	0.312562	-0.0268552	-0.00470917	NO
DNAJC10	q32.1	182716255	182794464	2	CombFisher_byct	-0.00357998	0.0347366	0.000549891	0.00226725	0.908008	8.21604	8.01545	7.74423	0.0708546	1	0.320296	0.0213844	0.335684	0.0306975	0.00412388	0.0670608	-0.0120983	NO
DNAJC3	q32.1	95677139	95794988	13	CombFisher_byct	-0.00914997	-0.0292057	-0.0146962	1	0.44797	5.46864	5.67147	5.0509	2.46038e-05	1	0.0941484	0.13929	0.110255	0.134298	0.332757	0.0791364	0.0609558	NO
DNAJC4	q13.1	64230278	64234286	11	CombFisher_byct	-0.0309104	-0.000507597	-0.0190723	0.12884	0.413031	3.3661	3.42991	3.61967	0.675984	0.0164948	0.235265	0.0766234	0.303218	0.0468966	0.0168577	0.0578816	-0.00871133	NO
DNAJC8	p35.3	28199456	28233029	1	CombFisher_byct	-0.0455914	0.0101054	-0.0300847	0.000650068	0.154004	1.26049	1.39364	1.03571	0.00820428	1	0.138137	0.0622378	0.160851	0.0702843	0.0221818	-0.0644278	-0.0120507	NO
DNASE2B	p31.1	84398484	84415018	1	CombFisher_byct	-0.0311536	0.0100371	-0.0262666	3.10106e-10	0.200192	#N/A	#N/A	#N/A	#N/A	#N/A	0.269769	0.0450752	0.287383	0.0457442	0.00380304	0.167409	0.0161023	NO
DNER	q36.3	229357629	229714555	2	CombFisher_byct	-0.0388939	-0.0179146	-0.0169537	0.197439	0.181893	#N/A	#N/A	#N/A	#N/A	#N/A	0.27901	0.04605	0.320173	0.0478134	0.00401672	0.0531249	-0.0122195	NO
DNHD1	p15.4	6497260	6593758	11	CombFisher_byct	-0.0623877	-0.0545657	-0.0291548	1	1	7.6411	7.80592	7.78855	1	0.372561	-0.120131	0.0531056	-0.181678	0.0272005	0.0177301	-0.098613	-0.050349	NO
DNM1	q34.11	128191655	128255248	9	CombFisher_byct	-0.0785263	-0.0673803	-0.034125	0.470863	0.0213942	4.45021	4.64971	4.77669	0.156694	0.214082	0.295195	0.0342953	0.200462	0.0874254	0.00652969	-0.0965054	-0.00977237	NO
DNM1L	p11.21	32679200	32745650	12	CombFisher_byct	0.0429826	0.0340758	0.0179206	0.57184	0.0816394	1.76576	1.74967	1.71244	1	0.432966	-0.158423	0.100724	-0.16387	0.114746	0.114028	0.0432585	-0.0372174	NO
DNMT1	p13.2	10133342	10231286	19	CombFisher_byct	-0.0402831	-0.027242	-0.0142991	1	1	1.4617	1.44603	1.37004	0.773296	0.237735	-0.103313	0.152711	-0.15855	0.102176	0.197085	0.0857126	0.0367739	NO
DNMT3A	p23.3	25227855	25342590	2	CombFisher_byct	0.0400797	0.0372109	0.0113118	0.853275	1	4.32196	3.96808	4.37953	1	0.0966694	0.115318	0.123248	0.103456	0.112177	0.289363	0.0616702	0.0581669	NO
DNMT3L	q22.3	44246339	44262216	21	CombFisher_byct	-0.021799	-0.0103678	-0.00596877	0.0246673	0.0388752	#N/A	#N/A	#N/A	#N/A	#N/A	0.183115	0.0455323	0.173712	0.107716	0.00371804	0.0720343	0.0736344	NO
DNTTIP2	p22.1	93866284	93879918	1	CombFisher_byct	-0.0440536	0.00289681	-0.0242804	1	1	8.02709	7.8425	7.91744	0.00617168	0.35621	-0.247692	0.0188421	-0.199382	0.0444598	0.00279434	-0.294771	-0.26064	YES
DOC2A	p11.2	30005514	30023270	16	CombFisher_byct	0.031563	0.0117018	0.0215822	0.000336622	0.0496505	6.9141	7.28358	6.65612	1	0.0134547	-0.107511	0.0405582	-0.0802255	0.379432	0.021274	-0.0840944	-0.163311	NO
DOCK10	q36.2	224765090	225042468	2	CombFisher_byct	-0.0327283	-0.0118782	-0.0168208	0.238632	0.294507	6.71981	7.23909	6.39387	0.000840784	1	0.0887139	0.138161	0.216717	0.094151	0.0910714	0.0892734	0.0422499	NO
DOCK3	p21.2	50674927	51384198	3	CombFisher_byct	-0.0568829	-0.0557598	-0.0215892	0.406336	0.00182797	1.99329	2.04527	1.9185	0.445094	1	0.287791	0.0311071	0.245524	0.0647314	0.0119027	0.157056	0.00775196	NO
DOCK4	q31.1	111726110	112206407	7	CombFisher_byct	0.0687633	0.066645	0.0449799	0.858801	1	4.12037	4.08147	4.0509	1	1	0.40527	0.0125859	0.380923	0.0169152	0.000504012	-0.0578179	-0.0124946	NO
DOLK	q34.11	128945530	128947603	9	CombFisher_byct	-0.0611743	-0.060597	-0.0483688	0.0989486	0.255922	2.49238	2.57847	2.93196	1	1	-0.18562	0.0940766	-0.148275	0.150558	0.10054	0.0160324	-0.0383141	NO
DONSON	q22.11	33559542	33588706	21	CombFisher_byct	-0.0400448	-0.0143083	-0.00874521	1	1	4.50297	4.45065	4.53713	0.857155	0.760076	-0.183109	0.0551196	-0.184459	0.0614992	0.0464784	0.110838	0.0274183	NO
DPEP2	q22.1	67987394	68000586	16	CombFisher_byct	-0.0403353	-0.0461336	-0.0494455	0.752602	0.000232348	#N/A	#N/A	#N/A	#N/A	#N/A	-0.14079	0.0663107	-0.218396	0.0247033	0.00538047	0.0382093	0.00554871	NO
DPF3	q24.2	72609034	72894101	14	CombFisher_byct	-0.0204204	-0.0147877	-0.0105156	0.310902	0.0353317	0.807911	0.957933	0.581471	6.82006e-11	1	0.201354	0.0498196	0.197119	0.0602879	0.0201893	0.117335	0.0502963	NO
[truncated: 4,197 more rows]

## Sheet: S.Data5
Gene	cell_line_lab	p53	mean_beta	labelled	main_gene
[truncated: 156 more rows]

## Sheet: S.Data6
cosmic_id	TP53_status	phenocopy_score	cancer_type	classification_set
[truncated: 966 more rows]
